# Supplementary material for: Genome scale transcriptional response diversity among ten ecotypes of Arabidopsis thaliana during heat stress
Source: Front Plant Sci. 2013 Dec 26;4:532. doi: 10.3389/fpls.2013.00532 (PMC3872818; doi:10.3389/fpls.2013.00532)
Supplement: Table S1 — List of differentially regulated transcripts during heat stress. (A) List of all the transcripts whose expressions were altered, during heat stress in the 10 ecotypes. Both p-values and log2 fold change values have been included along with short annotations. (B) List of 244 transcription factors (TFs) whose expressions were altered, during heat stress in the 10 ecotypes. Both p-values and log2 fold change values have been included. (C) List of 203 transposable elements (TEs) whose expressions were altered, during heat stress in the 10 ecotypes. Both p-values and log2 fold change values have been included. [file DataSheet1.XLSX]

## Sheet: A-all
			P-values										Log2 Fold chalge values
ID	tair_locus	Annotations	Heat.P_value.Ler	Heat.P_value.Col	Heat.P_value.C24	Heat.P_value.Eri	Heat.P_value.Kyo2	Heat.P_value.Cvi	Heat.P_value.Sha	Heat.P_value.An1	Heat.P_value.Kond	Heat.P_value.Kas1	Heat.Cvi.FC	Heat.Ler.FC	Heat.Kyo2.FC	Heat.Kas1.FC	Heat.Eri.FC	Heat.Kond.FC	Heat.C24.FC	Heat.An1.FC	Heat.Col.FC	Heat.Sha.FC
AT1G03870	AT1G03870	FLA9 (FASCICLIN-LIKE ARABINOOGALACTAN 9)	0.0100803	0.234716	2.58e-05	0.00675012	0.00452775	0.00151902	8.22e-05	0.00246854	0.00915676	0.000218269	1.72545	1.62603	0.873589	2.11533	1.61288	1.03352	1.28322	2.01529	1.37193	1.4334
AT1G76090	AT1G76090	SMT3 (STEROL METHYLTRANSFERASE 3)	0.0645791	0.00445905	0.00136906	0.002731	0.00124317	0.00459418	1.92e-05	0.0410812	0.0352814	2.03e-05	1.87401	1.08317	0.734103	1.85647	2.01799	1.34864	1.47637	1.2317	1.03663	1.93501
AT1G10550	AT1G10550	XTH33	0.308043	0.253969	0.024827	0.00687132	0.000815172	0.0281526	0.000886529	0.000826381	0.00146502	3.74e-05	1.81402	0.717744	1.43109	2.61875	2.06028	2.53177	1.95988	1.39239	0.410272	3.26543
AT1G22530	AT1G22530	PATL2 (PATELLIN 2)	0.246909	0.0287453	0.00204273	0.0229804	0.014688	0.0017124	0.00285887	0.00269944	0.000654856	0.000473326	1.50224	0.792196	0.67055	1.66996	1.22113	0.957184	1.10764	1.29931	2.09328	1.12377
AT1G55530	AT1G55530	zinc finger (C3HC4-type RING finger) family protein	0.0763699	0.584125	0.00343742	0.00913725	2.86e-05	0.0120733	0.02192	0.00367379	0.000593206	0.00253613	-1.08998	-0.770407	-0.863098	-1.40636	-0.606686	-1.08079	-1.11595	-1.12414	-0.233521	-0.946019
AT1G72790	AT1G72790	hydroxyproline-rich glycoprotein family protein	0.111485	0.379059	0.00289323	0.00449881	0.808302	0.0212713	2.44e-06	0.00475873	0.0037937	0.00155342	1.25136	0.5243	0.054594	1.27617	1.22305	1.00458	0.90832	1.07152	0.574938	1.35171
AT3G09440	AT3G09440	heat shock cognate 70 kDa protein 3 (HSC70-3) (HSP70-3)	0.0170197	0.0347396	0.000585971	7.43e-05	0.0330708	0.0106115	0.00113279	0.00309171	0.000927926	0.000405283	-1.33811	-1.29545	-1.08204	-1.51388	-1.52985	-1.20035	-2.4863	-1.32275	-0.712047	-1.85161
AT3G14200	AT3G14200	DNAJ heat shock N-terminal domain-containing protein	0.0160467	0.03481	0.00085731	0.0639884	0.0217007	0.00833092	0.00726789	0.000862192	0.00587518	0.00281017	-1.30245	-1.02118	-0.903968	-1.64617	-0.70731	-1.32262	-1.8599	-1.8721	-0.918691	-0.776343
AT3G24500	AT3G24500	MBF1C (MULTIPROTEIN BRIDGING FACTOR 1C)	0.00559964	0.14806	0.00291557	0.00569254	0.0364851	0.0196495	0.603964	0.006696	0.00446404	0.000508607	-0.570751	-0.920605	-0.395897	-0.989698	-0.848057	-0.560189	-0.798288	-1.27952	-0.598076	-0.16334
AT4G14130	AT4G14130	XTR7 (XYLOGLUCAN ENDOTRANSGLYCOSYLASE 7)	0.0543005	0.0589163	0.00605425	0.00108536	0.0050296	0.0110816	0.00945676	0.00870072	0.474815	0.00175298	2.28066	1.28053	1.80666	1.53768	2.58034	0.240078	1.39421	2.09273	0.851993	2.11298
AT4G27310	AT4G27310	zinc finger (B-box type) family protein	0.0142628	0.0530306	0.00331216	0.00552574	0.000183536	0.0836812	0.00388081	0.00301921	0.0360174	0.00151162	0.651081	1.54728	0.90398	1.25823	1.36587	1.19511	0.912931	1.2795	0.720386	1.15142
AT5G24470	AT5G24470	APRR5 (ARABIDOPSIS PSEUDO-RESPONSE REGULATOR 5)	0.00728824	0.024124	0.00220587	0.00626851	0.0102155	0.00116732	0.00019735	0.000222581	0.173697	0.0144485	2.45657	1.15557	1.35521	1.14951	2.12161	0.653188	1.66284	1.91615	1.95492	1.08097
AT5G44050	AT5G44050	MATE efflux family protein	0.0381472	0.316147	0.0102638	0.00231902	0.00130579	0.00890307	0.00570153	0.00538314	0.40858	0.00872654	1.00912	1.23662	1.75989	1.34036	1.79651	1.02257	0.989679	1.01942	-0.233716	1.18472
AT1G03210	AT1G03210	phenazine biosynthesis PhzC/PhzF family protein	0.122198	0.958516	0.0941465	0.00196385	0.038195	0.00175945	0.06629	0.00300272	0.002887	0.00909681	-0.759405	-0.619653	-0.621368	-0.758642	-0.517104	-0.985072	-0.66301	-0.861343	-0.0716219	-0.514371
AT1G60960	AT1G60960	IRT3	0.331453	0.369696	0.265063	0.19992	0.000953387	0.0062546	0.0232573	0.00570207	0.001297	0.00580417	-0.919625	-0.424485	-0.683549	-0.522215	-0.303733	-0.918613	-0.527583	-0.787133	-0.178781	-0.981212
AT1G79110	AT1G79110	protein binding / zinc ion binding	0.129344	0.0101912	0.00570837	0.792688	0.837707	0.0394744	0.00618407	0.0047036	0.0077947	0.000612442	-1.33533	-0.39254	-0.147301	-1.10062	-0.0355159	-0.962333	-0.676349	-0.965507	-0.724192	-0.895488
AT2G23130	AT2G23130	AGP17 (ARABINOGALACTAN PROTEIN 17)	0.143834	0.00120854	0.147996	0.00733265	0.491493	0.00599396	0.0036336	0.0885692	0.0936938	0.00301244	1.06563	0.854513	0.13246	2.49046	1.29067	0.897259	0.864936	0.828971	1.00589	1.45959
AT2G33570	AT2G33570	unknown protein	0.0571478	0.315288	0.0514353	0.00015988	0.0814837	0.00160778	0.0952837	0.00891146	0.00123883	0.00164444	1.20619	0.628876	0.362886	1.18804	1.07425	0.893346	0.751009	0.732717	0.516723	0.509963
AT2G42040	AT2G42040	unknown protein	0.0655127	0.0288857	0.0366537	0.00694323	0.00711803	0.0409128	0.00411061	0.00255602	0.0598042	0.00500487	0.643288	0.867622	1.04979	0.82534	1.21487	0.914896	0.748232	1.19705	0.834882	0.790302
AT3G10720	AT3G10720	pectinesterase, putative	0.0798277	0.0206927	0.00762396	0.00283458	0.0417025	0.016634	0.0166775	0.00353363	0.00179143	0.00709868	1.5059	0.639043	0.666786	0.928385	0.967669	0.692084	0.91687	1.0951	1.49415	0.598143
AT3G27690	AT3G27690	LHCB2.3	0.067261	0.0986151	0.579583	0.0462088	0.00707434	0.00655187	0.00923482	0.000492126	0.0183736	0.00827057	1.59696	0.816733	1.47122	1.56863	1.51804	0.547321	0.137808	1.2869	1.08739	0.453217
AT3G59350	AT3G59350	serine/threonine protein kinase, putative	0.0204464	0.0119744	0.0312896	0.000199433	8.75e-05	0.00254033	0.0140083	0.000929013	0.0322469	0.000356262	1.91632	1.12109	1.22174	1.18249	1.58321	1.02431	1.09099	1.15047	1.69091	1.37755
AT4G02130	AT4G02130	GATL6	0.947378	0.644743	0.167434	0.00569852	0.341109	0.00491216	0.00210769	0.0327608	0.00834978	0.00735257	0.556685	-0.00175303	0.251786	1.02134	1.43101	0.787469	0.40733	0.526228	0.424275	0.587973
AT4G03400	AT4G03400	DFL2 (DWARF IN LIGHT 2)	0.526991	0.222984	0.00055221	0.0195188	0.00318061	0.0505584	8.67e-05	0.000630085	0.0124592	1.76e-05	0.82959	0.235679	0.568775	0.738303	0.785673	1.30438	0.92375	0.704447	0.69366	0.997576
AT4G08950	AT4G08950	EXO (EXORDIUM)	0.217297	0.201283	0.0670857	0.0372922	0.000750734	0.000558128	0.00834768	0.0524696	0.00150173	0.000246009	1.49531	0.549745	0.341336	1.23759	1.27538	0.830744	1.11669	0.556798	0.334968	1.30386
AT4G16563	AT4G16563	aspartyl protease family protein	0.197483	0.0222978	0.0103464	0.000558521	0.0224571	0.00262964	6.35e-05	0.000194066	0.00499905	0.0165632	2.07965	1.17811	1.1689	1.78132	2.48308	2.02887	2.27673	1.80715	1.48433	2.70308
AT4G23570	AT4G23570	SGT1A	0.0314992	0.392103	0.000318352	0.000799285	0.000944371	0.0161366	0.0614483	0.000259942	0.0580808	4.04e-05	-0.472682	-1.14507	-0.866443	-0.893138	-1.1088	-1.10005	-1.21358	-1.57838	-0.220075	-0.722551
AT4G33490	AT4G33490	aspartic-type endopeptidase	0.123409	0.0189614	0.0288588	0.00638973	0.00227774	0.00652913	0.00812915	0.366251	0.00982764	0.0312672	0.506341	0.415077	0.464657	0.505093	0.568188	0.391302	0.363574	0.130953	1.00278	0.450599
AT5G02490	AT5G02490	heat shock cognate 70 kDa protein 2 (HSC70-2) (HSP70-2)	0.0512939	0.0232677	0.000282338	0.00818548	0.0411906	0.188873	0.000667087	0.00589264	0.141772	0.00341335	-0.849069	-1.32532	-0.974458	-1.2199	-0.994651	-0.754929	-1.97252	-1.73948	-0.758173	-1.38178
AT5G51550	AT5G51550	EXL3 (EXORDIUM LIKE 3)	0.0260331	0.615597	0.0188727	0.0123902	0.00722978	0.037323	0.00435521	0.00965962	0.00931223	0.00958639	0.605159	0.407571	0.279664	0.603239	0.490593	0.722126	0.387521	0.854172	0.536359	0.532547
AT1G06080	AT1G06080	ADS1 (DELTA 9 DESATURASE 1)	0.0405438	0.09017	0.125651	0.00765307	0.00570081	0.0354008	0.454435	0.00256487	0.579057	0.00249959	0.703572	1.0322	0.300667	0.923909	1.26919	-0.0716006	0.357022	1.21021	0.939981	0.299273
AT1G06690	AT1G06690	aldo/keto reductase family protein	0.0593296	0.221778	0.0242502	0.275847	0.00052465	0.046078	0.00758507	0.00265578	0.00172212	0.133878	-0.819713	-0.707383	-0.950733	-0.348261	-0.255652	-1.27354	-0.718627	-0.905912	-0.291822	-1.25647
AT1G13640	AT1G13640	phosphatidylinositol 3- and 4-kinase family protein	0.0389178	0.430603	0.00582425	0.00834805	6.95e-05	0.0573028	0.13495	0.000377179	0.0707673	0.0103886	-0.578558	-0.779334	-0.852607	-0.740795	-0.895194	-1.08109	-0.843875	-1.22924	-0.307394	-0.733025
AT1G14520	AT1G14520	MIOX1 (MYO-INISITOL OXYGENASE)	0.298191	0.00556197	0.655479	0.0202664	0.00242664	0.00143946	0.0353833	0.139493	0.0289496	0.000245275	1.22094	0.19343	0.452592	0.526251	0.739033	0.48439	0.0480606	0.404363	0.30475	0.552094
AT1G17620	AT1G17620	unknown protein	0.0573937	0.281645	0.0790018	0.00047202	0.0288035	0.0518402	0.000763966	0.0207417	0.00462608	0.00152662	1.00778	0.604461	0.501939	1.49799	1.8702	0.953865	0.844571	1.05515	0.968064	0.974758
AT1G19370	AT1G19370	unknown protein	0.0389796	0.0299256	0.0309885	0.407691	0.0688964	0.00380398	0.00380029	0.000831389	0.00716746	0.479671	0.882306	0.696346	0.510707	0.304981	0.424036	0.473843	0.465162	0.307512	1.5432	0.434825
AT1G31690	AT1G31690	amine oxidase/ copper ion binding / quinone binding	0.0521408	0.268767	0.00520525	0.00754735	0.00644761	0.0323935	0.00211388	0.0109614	0.0383914	0.581565	-0.601102	-1.52847	-1.7516	0.0315897	-1.07584	-1.1198	-1.57335	-1.14156	-0.541321	-1.3933
AT1G35140	AT1G35140	PHI-1 (PHOSPHATE-INDUCED 1)	0.407625	0.185566	0.00917348	0.0030693	0.0183715	0.22959	0.00278922	0.0453352	0.00196904	0.0183232	0.313211	0.649644	0.44941	0.77936	1.60162	1.64694	1.88993	0.457239	0.336003	1.15103
AT1G44350	AT1G44350	ILL6	0.161023	0.0201633	0.0953444	0.00581572	0.00658464	0.104207	0.000605563	0.0135099	0.038879	0.00181606	0.394715	0.395382	0.54619	0.558162	1.17065	0.288116	0.424725	0.806819	0.565919	0.616954
AT1G50460	AT1G50460	HKL1 (HEXOKINASE-LIKE 1)	0.0819507	0.700831	0.0262834	0.000580569	0.0214146	0.0114042	0.00248459	0.00865171	0.475023	0.000621061	1.45061	0.498784	0.742951	1.65417	1.12397	0.81609	0.88026	1.25961	0.219802	1.20487
AT1G67360	AT1G67360	rubber elongation factor (REF) family protein	0.0263453	0.0552752	0.00373936	0.00536829	0.0126929	0.0463461	0.532477	0.00445956	0.01458	0.00646215	-0.650756	-1.02543	-0.986187	-1.12241	-0.610039	-0.73316	-1.14034	-1.3503	-0.800785	-0.298017
AT1G70290	AT1G70290	ATTPS8	0.415551	0.77577	0.295914	0.570536	0.0937494	0.00853896	0.00343858	0.000141092	0.90635	0.00707087	0.927662	0.348513	1.08099	0.846905	0.220453	0.026766	0.530291	0.990593	0.564984	0.976298
AT2G37180	AT2G37180	RD28 (RESPONSIVE TO DESICCATION 28)	0.184037	0.0818689	0.212987	0.0622967	0.000410032	0.296295	0.00648957	0.00383748	0.693082	0.00825955	0.520731	0.521797	0.802258	0.704517	1.07516	0.196468	0.578481	0.930728	0.932316	1.22397
AT3G12580	AT3G12580	HSP70 (heat shock protein 70)	0.672729	0.088301	0.146801	0.00316489	0.00277682	0.047426	0.00297851	0.0382349	0.00895758	0.0228079	1.59056	0.151952	0.63518	0.414947	0.723939	0.546955	0.594555	0.296055	0.557974	1.02443
AT3G15260	AT3G15260	protein phosphatase 2C, putative / PP2C, putative	0.542983	0.858268	0.0675233	0.00267091	0.197508	0.00886133	0.0748388	0.00840749	0.166351	0.000102296	-0.84458	-0.279182	-0.375331	-0.986357	-0.663486	-0.759047	-0.573755	-0.930794	0.176332	-0.500921
AT3G19450	AT3G19450	ATCAD4	0.125089	0.106182	0.0108918	0.0069511	0.00461456	0.0260012	0.00881243	0.0151673	0.00040569	0.0210242	-0.835411	-0.616756	-0.789084	-0.82782	-0.519587	-0.82904	-1.13823	-1.24545	-0.471323	-1.14576
AT3G45970	AT3G45970	ATEXLA1 (ARABIDOPSIS THALIANA EXPANSIN-LIKE A1)	0.0718704	0.0614422	0.0117945	0.0031133	0.645833	0.00447161	0.150855	0.00110338	0.960384	0.000328538	1.53308	0.851658	0.085526	1.74162	1.9669	0.110966	1.52432	1.32977	1.0355	1.33095
AT3G57240	AT3G57240	BG3 (BETA-1,3-GLUCANASE 3)	0.110034	0.977053	0.00577636	0.0429489	0.104284	0.00771813	0.0645537	0.00699745	0.0606033	0.00159951	-0.371937	-0.781607	-0.92201	-1.41046	-0.833555	-0.988147	-1.35419	-1.08446	0.0215812	-0.577467
AT4G09040	AT4G09040	RNA recognition motif (RRM)-containing protein	0.332884	0.277739	0.217249	0.00863142	0.0504089	0.0707306	0.0327669	0.00097242	0.0083743	0.00393386	-0.752417	-0.524265	-0.643432	-0.654977	-0.538457	-1.05407	-0.475257	-1.21865	-0.473264	-1.39049
AT5G08640	AT5G08640	FLS (FLAVONOL SYNTHASE)	0.00812301	0.339725	0.0336227	0.0536006	0.00389327	0.0104998	0.00935055	0.0328941	0.0706304	0.00076022	-1.53959	-0.73318	-1.55666	-1.21441	-1.25925	-0.937291	-1.06026	-1.48901	-0.642665	-1.19043
AT5G12110	AT5G12110	elongation factor 1B alpha-subunit 1 (eEF1Balpha1)	0.0492652	0.000783019	0.0714149	0.121579	0.00904709	0.0113499	0.23682	0.212012	0.00745431	0.000203084	0.975508	0.385237	0.607423	0.485683	0.318427	0.554617	0.468658	0.377718	0.813315	0.449406
AT5G12470	AT5G12470	unknown protein	0.142202	0.228583	0.12979	0.41757	0.0143836	0.00263341	0.00672718	0.00309287	0.0880213	0.00436061	-0.874417	-0.351778	-0.914856	-0.487558	-0.318673	-0.879055	-0.799487	-0.85127	-0.285525	-1.01593
AT5G13930	AT5G13930	TT4 (TRANSPARENT TESTA 4)	0.0568866	0.0408109	0.0201074	0.140594	0.00223845	0.00419781	0.00121747	0.0146827	0.0367306	0.00113171	-1.75275	-1.46007	-1.65844	-1.43556	-0.9612	-1.54101	-0.810571	-1.31409	-1.66431	-1.96501
AT5G14100	AT5G14100	ATNAP14	0.0676785	0.00734456	0.00047937	0.705609	2.55e-05	0.00256512	0.0396437	0.20166	0.0217404	0.378447	-0.736849	-0.361369	-0.61239	-0.254988	0.138876	-0.491915	-0.678319	-0.397438	-0.87696	-0.746594
AT5G22060	AT5G22060	ATJ2	0.156934	0.759531	0.0110348	0.00591604	0.00369735	0.174039	0.328257	0.00938722	0.0621481	0.00579367	-0.598525	-0.820278	-0.871632	-0.693408	-1.18822	-0.540596	-0.913205	-0.860561	0.171019	-0.381551
AT5G23210	AT5G23210	SCPL34	0.00222593	0.198401	0.0800444	0.00982788	0.214404	0.0171898	0.000301895	0.00119206	0.10708	0.0182999	0.241472	0.423895	0.242948	0.773977	0.667712	0.275535	0.379481	0.516898	0.941305	0.831541
AT5G24030	AT5G24030	SLAH3 (SLAC1 HOMOLOGUE 3)	0.760983	0.0483046	0.11009	0.00835542	0.0569921	0.0350665	0.000414475	0.00175709	0.0207296	0.00735738	2.46855	0.32984	1.05959	2.09689	2.08069	1.97692	1.10423	1.47838	1.46006	2.73088
AT5G44130	AT5G44130	FLA13 (FASCICLIN-LIKE ARABINOGALACTAN PROTEIN 13 PRECURSOR)	0.0591308	0.0412815	0.140805	0.000624071	0.0579663	0.0233211	0.00279402	0.00730448	0.272172	0.000213661	1.2654	1.1524	0.336767	1.53402	1.54993	0.586116	0.995312	1.45413	0.963076	1.19559
AT5G48220	AT5G48220	indole-3-glycerol phosphate synthase, putative	0.105486	0.392866	0.398846	0.269685	0.0015695	0.0444497	0.00330473	0.000754724	0.0472435	0.00729429	-0.681399	-0.722194	-0.813872	-0.595499	-0.319675	-0.652655	-0.375597	-1.10662	-0.22388	-1.01184
AT5G54380	AT5G54380	THE1 (THESEUS1)	0.857033	0.0977719	0.011827	0.00922786	0.0194852	0.00150914	0.0394033	0.000721983	0.235064	0.00179996	1.07835	0.0187431	0.158207	0.831297	0.625889	0.523378	0.692737	0.751357	0.690841	0.800364
AT1G01120	AT1G01120	KCS1 (3-KETOACYL-COA SYNTHASE 1)	0.166198	0.0621339	0.0225544	0.00636786	0.0687412	0.0136219	0.00242403	0.0301896	0.0475634	0.000574323	0.889509	0.459976	0.619002	0.941175	1.46377	0.586232	0.8796	0.794895	1.23711	0.985042
AT1G11260	AT1G11260	STP1 (SUGAR TRANSPORTER 1)	0.0947375	0.00133858	0.00140829	0.0222089	0.284593	0.342476	0.142295	0.0529234	0.00286854	0.0154969	0.387549	0.300176	0.307486	0.670385	0.721395	0.417426	0.635284	0.803847	1.44872	0.316586
AT1G14200	AT1G14200	zinc finger (C3HC4-type RING finger) family protein	0.0130891	0.0087541	0.00858068	0.0347091	0.013269	0.00749206	0.273133	0.199507	0.492254	0.077737	-1.04136	-1.57243	-0.628014	-1.19371	-0.958266	-0.554258	-1.39123	-0.518629	-1.13194	-0.524209
AT1G20150	AT1G20150	subtilase family protein	0.0093248	0.454375	0.00583647	0.514784	0.035222	0.144602	0.418601	0.518275	0.0272751	0.00720297	0.0213239	0.128792	-0.114721	0.182871	0.0167828	0.13411	0.0729328	-0.0238128	0.0285071	0.0818797
AT1G22882	AT1G22882	unknown protein	0.263537	0.190953	0.0634793	0.199835	0.016375	0.0486712	0.000560035	0.0105541	0.00104646	0.00357819	1.19347	0.751945	0.664853	0.830534	0.399381	1.15149	0.6983	1.17182	0.861058	1.11486
AT1G27730	AT1G27730	STZ (salt tolerance zinc finger)	0.145379	0.922996	0.157001	0.00659146	0.298904	0.363012	0.00134085	0.897577	0.693092	0.000702794	0.368541	0.127519	0.257434	-0.756822	0.359417	0.0907632	-0.279994	0.0157381	-0.0081453	-0.563785
AT1G56120	AT1G56120	kinase	0.0770483	0.601508	0.00272543	0.00205272	0.0407113	0.0106646	0.421833	0.00405368	0.408929	0.119958	-1.18793	-0.871193	-0.570732	-0.478665	-1.23831	-0.390115	-1.0254	-1.63885	0.0656994	-0.202098
AT1G57770	AT1G57770	amine oxidase family	0.298306	0.00202218	0.0206189	0.952423	0.0345768	0.135225	0.00107723	0.00040649	0.269043	0.515281	-0.352038	-0.521892	-0.610195	-0.160692	0.0658874	-0.879107	-0.777664	-0.792527	-0.515037	-0.682791
AT1G58440	AT1G58440	XF1	0.113041	0.00801103	0.211127	0.105435	0.00519473	0.0417695	0.133712	0.0474353	0.033091	0.00373829	0.375892	0.426339	0.488619	0.810563	0.65391	0.277691	0.357661	0.309389	0.848066	0.433193
AT1G64150	AT1G64150	unknown protein	0.00824503	0.223088	0.147374	0.539649	0.00775136	0.0876187	0.108396	0.00559809	0.0802008	0.352208	-0.550255	-0.555445	-0.439629	-0.250033	-0.146419	-0.60201	-0.466558	-0.854939	-0.197832	-0.680714
AT1G64170	AT1G64170	ATCHX16 (CATION/H+ EXCHANGER 16)	0.0728569	0.897114	0.0525829	0.214299	0.534141	0.0939232	0.00734649	0.000972707	0.000924003	0.0258251	-0.516648	-0.264911	-0.235734	-0.67775	-0.370389	-0.702245	-0.592397	-0.424041	-0.00967519	-0.461223
AT1G65060	AT1G65060	4CL3	0.00887166	0.08224	0.203283	0.22318	0.00615462	0.0107856	0.0105519	0.00201703	0.0409431	0.0981004	-1.00924	-0.689816	-0.713114	-0.467677	-0.443209	-0.935606	-0.369349	-0.737905	-0.497525	-0.98015
AT1G65840	AT1G65840	ATPAO4 (ARABIDOPSIS THALIANA POLYAMINE OXIDASE 4)	0.00560465	0.203448	0.00430743	0.349371	0.939865	0.121238	0.00875866	0.0186706	0.205143	0.329064	0.468987	0.507738	-0.0564186	0.261578	0.361828	0.188355	0.483306	0.391414	0.817187	0.433681
AT1G66520	AT1G66520	pde194 (pigment defective 194)	0.307446	0.81755	0.375686	0.77452	0.00885488	0.222414	0.00371031	0.00368923	0.0508854	0.547611	-0.354378	-0.27021	-0.416427	0.0433236	0.149212	-0.284983	-0.197064	-0.467456	-0.114722	-0.338611
AT1G67750	AT1G67750	pectate lyase family protein	0.0377607	0.486528	0.00543038	0.278386	0.146649	0.182001	0.001854	0.0105537	0.0150375	0.00884828	-0.678518	-0.646285	-0.378953	-0.23071	-0.530833	-0.54296	-0.505093	-0.603357	-0.285969	-1.03262
AT1G68050	AT1G68050	FKF1 (FLAVIN-BINDING, KELCH REPEAT, F BOX 1)	0.38616	0.0026578	0.00973157	0.021321	0.00384181	0.229171	0.039008	0.011899	0.418206	0.0260451	0.816054	0.305405	0.757673	0.629142	0.901956	0.0886275	0.695477	0.810815	1.40345	0.452482
AT1G70990	AT1G70990	proline-rich family protein	0.0107171	0.733758	0.966915	0.40838	0.515821	0.0191065	0.00133453	0.0641834	0.00515	0.0090296	0.177997	0.524811	0.108945	0.442151	0.191877	0.204811	0.0669243	0.416939	-0.0928872	0.646427
AT1G71030	AT1G71030	MYBL2 (ARABIDOPSIS MYB-LIKE 2)	0.0635848	0.00737463	0.10764	0.0278067	0.00219256	0.0374052	0.115358	0.0224372	0.0995415	0.00995899	0.988968	1.13853	1.02456	0.619521	1.01644	0.247726	0.705441	1.32696	1.11947	0.826389
AT1G75220	AT1G75220	integral membrane protein, putative	0.00388505	0.951527	0.170751	0.353368	0.0550695	0.1045	0.247948	0.00926651	0.00634741	0.254623	0.174333	0.354476	0.245608	0.282213	0.329958	0.395302	0.193522	0.528079	0.384283	0.132988
AT2G01290	AT2G01290	ribose-5-phosphate isomerase	0.101694	0.939657	0.131904	0.753677	0.00232427	0.488905	0.0428917	0.00202306	0.582199	0.00584382	-0.234918	-0.488518	-0.509592	-0.364852	0.176973	-0.10352	-0.648279	-0.603099	0.171092	-0.639927
AT2G01660	AT2G01660	PDLP6 (PLASMODESMATA-LOCATED PROTEIN 6)	0.142034	0.00434425	0.00877174	0.155816	0.0243436	0.00839603	0.0210343	0.136253	0.917831	0.181088	-0.115373	-0.289486	-0.154212	-0.259989	0.237763	0.00301023	-0.370894	-0.201857	-0.680147	-0.369209
AT2G03090	AT2G03090	ATEXPA15 (ARABIDOPSIS THALIANA EXPANSIN A15)	0.548328	0.147863	0.0187494	0.5019	0.0136163	0.131902	0.0348737	0.00521034	0.00796161	0.00804739	-1.00028	-0.291923	-1.29497	-0.85948	-0.528911	-1.45984	-1.30033	-1.11915	-0.709605	-1.60485
AT2G04450	AT2G04450	ATNUDT6 (Arabidopsis thaliana Nudix hydrolase homolog 6)	0.0143425	0.204355	0.0723857	0.00955758	0.00591924	0.00175391	0.588903	0.0115187	0.0235454	0.700356	-1.9392	-1.30282	-0.722139	-0.164155	-1.28021	-1.36679	-0.705993	-1.49693	0.949689	-0.406795
AT2G16660	AT2G16660	nodulin family protein	0.834229	0.0172732	0.0348649	0.0773392	0.796896	0.0634569	0.000904607	0.00172629	0.00365399	0.0125794	0.651444	-0.122029	-0.17553	1.18023	1.09669	1.36781	0.586168	0.811724	1.79891	0.653173
AT2G17120	AT2G17120	LYM2 (LYSM DOMAIN GPI-ANCHORED PROTEIN 2 PRECURSOR)	0.270765	0.2165	0.077621	0.00693904	0.106978	0.195946	0.299316	0.00670556	0.153758	0.0066436	-0.44034	-0.542786	0.141092	-0.543996	-0.751298	-0.976663	-0.516625	-0.678577	0.904859	-0.46491
AT2G20670	AT2G20670	unknown protein	0.326897	0.336453	0.0183094	0.0714866	0.00566476	0.733738	0.15084	0.00882253	0.210406	0.000628224	0.133696	0.852342	0.720762	0.596597	0.934502	-0.379202	0.997455	1.19998	0.288528	0.91747
AT2G25430	AT2G25430	epsin N-terminal homology (ENTH) domain-containing protein	0.449849	0.358204	0.097722	0.0634862	0.267536	0.00886119	0.063741	0.220359	0.000312132	0.00381524	0.689045	0.200441	0.212792	0.937869	0.672866	0.730184	0.301926	0.480984	0.749785	0.348295
AT2G26150	AT2G26150	ATHSFA2	0.0837309	0.00807473	0.033098	0.0407367	0.45212	0.045932	0.206983	0.000444499	0.654436	0.000168639	-0.674606	-0.656876	-0.170833	-1.15729	-0.253775	0.136996	-0.544578	-2.00634	-0.850007	-0.169461
AT2G30600	AT2G30600	BTB/POZ domain-containing protein	0.152021	0.275831	0.00398194	0.0381948	0.0253298	0.123704	0.0113554	0.000570333	0.127369	0.00108058	0.970716	0.788289	0.83229	1.45117	0.998435	1.02486	1.28087	1.23593	0.985674	0.862425
AT2G32150	AT2G32150	haloacid dehalogenase-like hydrolase family protein	0.0655175	0.261069	0.819153	0.000744169	0.000105537	0.0840647	0.238122	0.0378525	0.999103	0.00181429	0.545758	0.603715	0.546968	1.01482	1.53511	-0.172752	0.0403623	0.51385	0.210979	0.503034
AT2G37040	AT2G37040	pal1 (Phe ammonia lyase 1)	0.264374	0.689253	0.711212	0.136139	0.00903084	0.243413	0.0286681	0.0099343	0.0971879	0.00945061	-0.443429	-0.379449	-0.646886	-0.476602	-0.322787	-0.79064	-0.0792979	-1.1283	0.154747	-0.848088
AT2G38360	AT2G38360	PRA1.B4 (PRENYLATED RAB ACCEPTOR 1.B4)	0.00166875	0.549478	0.457356	0.10203	0.0167898	0.114598	0.826877	0.0337193	0.00476438	0.00526361	0.248465	0.557312	0.331818	0.725597	0.523085	0.158625	0.205834	0.625595	0.45481	-0.0627879
AT2G39570	AT2G39570	ACT domain-containing protein	0.172874	0.0146649	0.0253051	0.0921569	0.005524	0.0788195	0.111617	0.0034853	0.219386	0.00092474	0.154846	0.19309	0.598078	0.347349	0.348264	0.132584	0.418825	0.49863	1.65227	0.211553
AT2G40350	AT2G40350	DNA binding / transcription factor	0.131636	0.859291	0.00618723	0.000732189	0.00552169	0.162043	0.0115986	0.119326	0.0470701	0.165396	0.398544	0.511386	0.558724	0.195653	0.956504	0.208227	0.487406	0.337974	0.0803185	0.455207
AT3G01290	AT3G01290	band 7 family protein	0.681564	0.00813799	0.326686	0.00172456	0.279799	0.276427	0.793422	0.0487815	0.205577	0.0045588	-0.110738	-0.134888	0.472303	-1.48445	-0.815901	-0.0515123	-0.4635	-0.85853	0.842631	-0.155284
AT3G05910	AT3G05910	pectinacetylesterase, putative	0.00825835	0.0178729	0.00175164	0.0135703	0.0629253	0.273949	0.435307	0.000535422	0.0437506	0.0442983	0.782592	0.914179	0.472829	0.765433	0.718993	0.52599	1.0614	0.546076	1.28732	0.24667
AT3G07670	AT3G07670	SET domain-containing protein	0.0139809	0.956399	0.388141	0.560851	0.00937514	0.00288088	0.131276	0.00514537	0.136705	0.669589	-0.653894	-0.680329	-0.565893	-0.103558	-0.0111172	-0.479149	-0.283769	-0.826569	-0.0340859	-0.657067
AT3G09300	AT3G09300	ORP3B (OSBP(OXYSTEROL BINDING PROTEIN)-RELATED PROTEIN 3B)	0.789216	0.0105604	0.00699107	0.117605	0.003821	0.266317	0.2726	0.00132707	0.141723	0.0797126	0.13659	0.090719	0.407121	0.461159	0.242703	-0.0160245	0.34544	0.108488	1.23349	0.0957456
AT3G12145	AT3G12145	FLR1	0.00100619	0.0811149	0.0354767	0.00457605	0.000651938	0.293568	0.163701	0.165373	0.583621	0.0266219	0.508337	0.951254	1.06204	0.82312	1.32186	0.280668	0.792071	0.550844	0.696343	0.0555763
AT3G12600	AT3G12600	atnudt16 (Arabidopsis thaliana Nudix hydrolase homolog 16)	0.0235713	0.128751	0.0585413	0.736851	0.019583	0.187982	0.00236445	0.00843189	0.0020437	0.169156	0.422818	0.592456	0.601031	0.143434	0.121498	0.210627	0.411003	0.408689	0.691494	0.407952
AT3G15450	AT3G15450	unknown protein	0.0821264	0.0271179	0.000467843	0.0153228	0.00248736	0.205801	0.201773	0.0048495	0.427435	0.174033	0.593456	0.807903	1.13959	0.746138	1.78008	0.26114	1.67023	1.9027	1.82969	0.849245
AT3G25500	AT3G25500	AFH1 (FORMIN HOMOLOGY 1)	0.317829	0.0807857	0.0158842	0.028694	0.12938	0.00902379	0.00445608	0.206683	0.771202	0.00983826	1.0947	0.279503	0.47328	0.935428	0.565122	0.181549	0.630317	0.225867	1.03035	0.615159
AT3G27170	AT3G27170	CLC-B (CHLORIDE CHANNEL B)	0.0428816	0.667634	0.435687	0.00754755	0.0125106	0.00843245	0.00411262	0.306277	0.64698	0.0368132	0.830272	0.657777	0.799878	0.664725	0.457469	0.220224	0.156707	0.271032	-0.0859318	0.883592
AT3G28740	AT3G28740	CYP81D1	0.0188452	0.287328	0.00530795	0.913222	0.909194	0.100203	0.427174	0.63335	0.00261436	0.00119153	-0.349354	-0.510437	-0.0273641	-0.62395	-0.0154479	-0.705084	-0.0436349	0.0836006	-0.150198	-0.0551004
AT3G49220	AT3G49220	pectinesterase family protein	0.0920098	0.0211211	0.00408561	0.0139191	0.428613	0.668112	0.0018197	0.0044025	0.944066	0.174204	0.0771951	0.283313	0.0934807	0.345356	0.611278	-0.281831	0.431425	0.316952	0.866574	0.279275
AT3G50790	AT3G50790	late embryogenesis abundant protein, putative / LEA protein, putative	0.0981679	0.592664	0.16672	0.898134	0.0240226	0.000629074	0.0344112	0.00451904	0.00385184	0.108866	-0.654069	-0.58237	-0.57429	-0.373736	0.107241	-0.60289	-0.698691	-1.0481	-0.29095	-0.986559
AT3G51890	AT3G51890	protein binding / structural molecule	0.921778	0.172006	0.285075	0.00831545	0.687552	0.260271	0.8548	0.201203	0.00339103	0.000783359	-0.267493	-0.0198287	0.0657103	-0.498946	-0.396889	-0.398737	0.176356	-0.360412	0.408168	-0.0555617
AT3G54500	AT3G54500	unknown protein	0.197724	0.00020752	0.00505139	0.064	0.0273783	0.0263095	0.0515162	0.00181447	0.648361	0.164934	0.667152	0.420474	0.651631	0.641091	0.667989	0.0674199	0.840659	0.657664	0.829629	0.612793
AT3G55120	AT3G55120	TT5 (TRANSPARENT TESTA 5)	0.0913639	0.753118	0.1892	0.275598	0.00270804	0.00661913	0.0230087	0.11257	0.0370665	0.00581142	-1.17875	-0.543688	-0.60256	-0.763664	-0.352715	-1.18291	-0.497379	-0.773935	-0.211479	-1.02205
AT3G62030	AT3G62030	peptidyl-prolyl cis-trans isomerase, chloroplast / cyclophilin / rotamase / cyclosporin A-binding protein (ROC4)	0.00215339	0.0800283	0.151134	0.05129	0.264863	0.719157	0.00748049	0.00420747	0.69113	0.271869	-0.0464193	-0.0458982	-0.380521	-0.192492	-0.35332	-0.58571	-0.298004	-0.352218	0.0845059	-0.333202
AT3G62220	AT3G62220	serine/threonine protein kinase, putative	0.459865	0.486379	0.0469504	0.00551421	0.00102	0.302599	0.435642	0.788826	0.642731	0.00580797	-0.0836779	0.226384	0.227254	0.387839	0.287536	-0.102414	0.249108	-0.0289916	0.0656403	0.0924658
AT3G62660	AT3G62660	GATL7 (Galacturonosyltransferase-like 7)	0.0034866	0.115716	0.226254	0.00103551	0.303395	0.206026	0.0678228	0.0596482	0.346041	0.000360364	0.468707	0.604615	0.327321	1.00402	1.23973	0.181801	0.554361	0.600888	0.811523	0.491208
AT3G62720	AT3G62720	XT1 (XYLOSYLTRANSFERASE 1)	0.0277217	0.568813	0.00846224	0.00335846	0.0201936	0.0371456	0.0399428	0.0203668	0.0228562	0.000261474	0.959875	1.09965	0.638724	1.15645	0.597974	0.96059	0.832822	0.850446	-0.0652205	0.981987
AT3G62860	AT3G62860	esterase/lipase/thioesterase family protein	0.00214666	0.383344	0.161928	0.528941	0.0079741	0.0814033	0.00470289	0.0262654	0.971368	0.101117	-0.216635	0.3109	0.331206	0.221184	0.203161	-0.0440097	0.249219	0.319305	0.297472	0.339598
AT4G08870	AT4G08870	arginase, putative	0.0492682	0.739633	0.0263827	0.000334645	0.00315881	0.211476	0.660343	0.0632609	0.000536198	0.02196	0.495207	0.816701	0.630709	0.586494	1.67921	0.335691	-0.0683314	0.950291	0.35284	0.227251
AT4G11660	AT4G11660	AT-HSFB2B	0.00861713	0.285225	0.052776	0.127343	0.0274471	0.0159874	0.89905	0.00166508	0.454021	0.00542828	-0.743652	-0.775876	-0.551532	-0.580054	-0.339582	-0.263581	-0.50665	-0.875403	-0.410839	-0.15436
AT4G12470	AT4G12470	protease inhibitor/seed storage/lipid transfer protein (LTP) family protein	0.00541844	0.838873	0.768021	0.191688	0.951092	0.357623	0.877194	0.751386	0.00731165	0.00106705	-0.325608	-0.413455	0.00108977	-0.734792	0.13805	-1.65924	-0.0695526	-0.0120485	-0.114221	-0.00094724
AT4G17340	AT4G17340	TIP2	0.000933886	0.105176	0.19003	0.0178584	0.10574	0.284939	0.0256302	0.000110603	0.0185155	0.00674066	0.591543	1.10399	0.598804	1.28776	1.53295	1.31281	0.427364	1.35329	1.0394	0.858537
AT4G20070	AT4G20070	ATAAH (Arabidopsis thaliana Allantoate Amidohydrolase)	0.0966581	0.967083	0.0446404	0.300881	0.238128	0.00724772	0.381302	0.624374	0.00341861	0.00357703	-0.402131	-0.260512	0.35453	-0.592957	0.304454	-1.34446	-0.357097	-0.13945	-0.0747171	0.172085
AT4G23810	AT4G23810	WRKY53	0.173713	0.0073058	0.0154255	0.308084	0.00763344	0.537342	0.377757	0.831215	0.142063	0.000283275	0.235656	0.26033	0.972566	-0.859808	0.240036	0.224308	0.619022	0.024829	0.877994	-0.240181
AT4G24780	AT4G24780	pectate lyase family protein	0.298549	0.107946	0.0182365	0.130257	0.0434258	0.0950875	0.00455795	0.00427569	0.658239	0.00500042	-0.318225	-0.361929	-0.537724	-0.609731	-0.307357	-0.282616	-0.680952	-0.624622	-0.281346	-0.9801
AT4G25480	AT4G25480	DREB1A (DEHYDRATION RESPONSE ELEMENT B1A)	0.0282046	0.0778037	0.0139015	0.000658236	2.65e-05	0.0192728	0.0799863	0.000907999	0.101779	0.0558532	0.585385	1.99704	1.64828	0.371865	1.91143	0.703599	0.970152	1.14957	0.666639	0.896798
AT4G28250	AT4G28250	ATEXPB3 (ARABIDOPSIS THALIANA EXPANSIN B3)	0.116893	0.421189	0.0372869	0.125573	0.102306	0.0188287	0.00406161	0.00104375	0.0917391	0.00238361	-1.36386	-0.793572	-0.676475	-0.973912	-0.442039	-1.286	-0.845707	-0.793133	-0.295876	-1.31538
AT4G28660	AT4G28660	PSB28 (PHOTOSYSTEM II REACTION CENTER PSB28 PROTEIN)	0.0391653	0.136444	0.00506675	0.948631	0.175615	0.168963	0.000631182	4.69e-05	0.424094	0.414093	-0.358129	-0.676536	-0.652041	-0.323461	0.0997074	-0.410728	-0.852494	-0.841465	-0.584647	-0.941994
AT4G30270	AT4G30270	MERI5B (meristem-5)	0.109092	0.0252748	0.00598879	0.0239598	0.0111721	0.0342428	0.00495083	0.00375636	0.0316551	0.0523838	1.2454	1.16999	1.22826	1.07408	1.03742	0.89552	1.08986	1.75223	1.31457	1.45236
AT4G32350	AT4G32350	unknown protein	0.418378	0.48008	0.557484	0.579772	0.00240222	0.0598299	0.00759012	0.00922726	0.44976	0.158571	1.00938	0.36381	0.559136	0.337083	0.259229	0.403887	0.166037	0.990135	0.5748	1.08266
AT4G33050	AT4G33050	EDA39 (embryo sac development arrest 39)	0.137686	0.0782921	0.0685263	0.00727999	0.0222174	0.24242	0.412086	0.00315143	0.266776	0.00765547	-0.411479	-0.508258	0.412678	-1.20273	-0.786575	-0.901632	-0.359077	-0.961247	0.740547	-0.316228
AT4G33140	AT4G33140	unknown protein	0.0796681	0.328729	0.0446802	0.454348	0.00786657	0.00676544	0.110265	0.00389176	0.308019	0.0315239	-0.454929	-0.490311	-0.589557	-0.706885	-0.194558	-0.584113	-0.665919	-0.914719	-0.386659	-0.581945
AT4G34290	AT4G34290	SWIB complex BAF60b domain-containing protein	0.311655	0.313683	0.171115	0.554877	0.00214454	0.0394565	0.0263681	0.00152853	0.004049	0.289412	-0.850454	-0.306299	-1.02436	-0.416942	-0.163202	-0.858173	-0.577381	-1.04081	-0.314979	-1.5304
AT4G34630	AT4G34630	unknown protein	0.0783857	0.0260585	0.0393401	0.0269759	0.144153	0.00026157	0.0880626	0.00663371	0.388655	0.00543101	-1.2255	-0.674161	-0.493484	-1.14085	-0.86268	-1.09625	-0.877832	-1.19979	-0.695313	-0.830863
AT5G03520	AT5G03520	ATRAB8C	0.0940835	0.0731028	0.00307673	0.0322644	0.166141	0.0268359	0.019814	0.0408489	0.00905236	0.0067739	0.980855	0.654652	0.47556	0.677876	0.946719	0.694655	0.656762	0.494799	0.791419	0.699398
AT5G05270	AT5G05270	chalcone-flavanone isomerase family protein	0.786949	0.00176671	0.238286	0.0313767	0.0750715	0.000128059	0.0533078	0.0300095	0.0184636	0.00705385	-1.49296	-0.0818242	-0.718019	-1.24641	-0.627457	-1.48108	-0.669831	-1.33919	-1.13283	-1.03207
AT5G08100	AT5G08100	L-asparaginase / L-asparagine amidohydrolase	0.00415834	0.00274917	0.0247568	0.0910543	0.50008	0.00991096	0.121157	0.622459	0.064346	0.839347	-0.579011	-0.408481	-0.212508	-0.0113984	0.282522	-0.702365	-0.445718	-0.271741	-0.413043	-0.342163
AT5G20040	AT5G20040	ATIPT9	0.236359	0.395093	0.549908	0.983827	0.297237	0.00365154	0.00663637	0.000434537	0.205752	0.422146	-0.478224	-0.301643	-0.313599	-0.213841	0.0759075	-0.569142	-0.226887	-0.631938	-0.15845	-0.636384
AT5G20250	AT5G20250	DIN10 (DARK INDUCIBLE 10)	0.150126	0.0170697	0.000322953	0.0548489	0.036065	0.036661	0.172896	0.00664882	0.0897212	0.00949535	1.25393	1.06484	1.05733	1.03191	1.60544	0.908751	1.47583	1.51274	2.0562	0.992089
AT5G20700	AT5G20700	senescence-associated protein-related	0.365021	0.662351	0.437559	0.00754233	0.0960324	0.153766	0.0097061	0.000639361	0.718547	0.140565	-0.387395	-0.214796	-0.386414	-0.422393	0.498871	-0.373033	-0.216642	-0.586198	0.161935	-0.743725
AT5G22880	AT5G22880	HTB2	0.0421398	0.312775	0.00564366	0.00153514	0.0138277	0.353264	0.0106898	0.000982193	0.153153	0.0352619	-0.179381	-0.457402	-1.30802	-0.441561	-0.680545	-0.730995	-1.10295	-0.956491	-0.232549	-0.893557
AT5G22920	AT5G22920	zinc finger (C3HC4-type RING finger) family protein	0.137396	0.0321529	0.00207843	0.381218	0.364982	0.261237	0.0216393	0.014616	0.00572291	0.000118157	0.386586	0.891681	0.162592	0.790993	0.228595	0.56765	0.984932	1.06731	0.606411	0.402173
AT5G24770	AT5G24770	VSP2 (VEGETATIVE STORAGE PROTEIN 2)	0.116453	0.0119853	0.0245439	0.000813268	0.531325	0.122285	0.00445697	0.0156591	0.0104426	0.000344352	0.72681	1.2553	0.050308	2.20933	1.33338	2.19948	1.61731	1.73023	1.80111	1.01247
AT5G47610	AT5G47610	zinc finger (C3HC4-type RING finger) family protein	0.00193168	0.778736	0.0843601	0.96986	0.0084151	0.0188709	0.00431016	0.130876	0.0710904	0.0117468	-0.378355	-0.662561	-0.369892	-0.713513	0.025419	-0.551776	-0.332088	-0.347782	-0.190895	-0.492961
AT5G47640	AT5G47640	NF-YB2 (NUCLEAR FACTOR Y, SUBUNIT B2)	0.351526	0.330519	0.0062165	0.0105171	0.103443	0.041036	0.0997886	0.0510887	0.00653041	0.00431834	-0.340723	-0.640253	-0.577453	-0.868207	-0.594746	-0.893664	-0.810758	-0.842852	-0.233785	-0.626816
AT5G54800	AT5G54800	GPT1	0.231241	0.197585	0.0836451	0.553509	0.00143922	0.00231979	0.00729564	0.222954	0.146277	0.190186	-0.582056	-0.422847	-0.618239	-0.608011	0.161706	-0.524263	-0.546268	-0.606662	-0.394017	-1.05449
AT5G55450	AT5G55450	protease inhibitor/seed storage/lipid transfer protein (LTP) family protein	0.0314575	0.970643	0.0269793	0.00228805	0.0787624	0.00368183	0.0412926	0.000230362	0.0117911	0.0113322	-1.74227	-1.40155	-1.00339	-1.87818	-1.27191	-1.46757	-1.48341	-2.29082	0.190899	-0.786576
AT5G57560	AT5G57560	TCH4 (Touch 4)	0.161627	0.0019198	0.00843134	0.0229929	0.0193652	0.0607174	0.0294813	0.0178824	0.113584	0.000537719	2.17196	1.02805	1.11626	0.935333	1.20867	1.33432	1.75873	1.21703	1.2242	1.44918
AT5G57660	AT5G57660	zinc finger (B-box type) family protein	0.056907	0.0806439	0.0366733	0.0504547	0.0178409	0.00542778	0.00291601	0.0178435	0.0344276	0.00359129	0.923266	0.749317	0.944866	0.878517	1.28786	0.612923	0.667992	1.2957	1.08925	1.07144
AT5G57800	AT5G57800	CER3 (ECERIFERUM 3)	0.140672	0.0174248	0.00861175	0.0826726	0.031103	0.000999543	0.0867552	0.00589282	0.160435	0.0287813	0.940093	0.522692	0.535612	0.859311	0.643329	0.584833	0.735996	0.534781	1.37396	0.416694
AT5G58670	AT5G58670	PLC1 (PHOSPHOLIPASE C 1)	0.206746	0.0370352	0.109504	0.0976621	0.00514329	0.0763953	0.0688874	0.000612684	0.117765	0.00813129	0.839654	0.491165	0.761293	0.46497	0.793922	0.694572	0.500432	0.833476	0.699072	0.788943
AT5G59670	AT5G59670	leucine-rich repeat protein kinase, putative	0.110012	0.947259	0.00244714	0.00162161	0.899709	0.666844	0.380096	0.00062613	0.432583	0.281517	-0.0215648	0.0759302	-0.038368	0.130984	-1.47732	0.20087	-1.03766	-2.0437	0.00604065	0.18288
AT5G60300	AT5G60300	lectin protein kinase family protein	0.180441	0.140705	0.0803363	0.311984	0.000490732	0.0696514	0.000467164	0.00375297	0.486489	0.0139427	0.376765	0.462732	0.640895	0.358538	0.193061	0.0872497	0.315177	0.406631	0.756835	0.531575
AT5G60950	AT5G60950	COBL5 (COBRA-LIKE PROTEIN 5 PRECURSOR)	0.0173882	0.746089	0.144437	0.000685115	0.0372848	0.0143221	0.113537	0.00022125	0.0160642	0.00577716	-0.527029	-0.529612	-0.643368	-0.830436	-0.724433	-0.330814	-0.494697	-0.711265	0.0316276	-0.296787
AT5G64260	AT5G64260	EXL2 (EXORDIUM LIKE 2)	0.0658577	0.0374242	0.0955262	0.00517266	0.00325144	0.10034	6.91e-05	0.0407107	0.538842	0.176643	0.541314	0.299555	0.797958	0.409497	1.15323	-0.516278	0.557903	1.16927	0.888831	0.427731
AT1G01260	AT1G01260	basic helix-loop-helix (bHLH) family protein	0.00326782	0.0738654	0.00152562	0.558809	0.143648	0.266768	0.765127	0.301565	0.114467	0.741969	0.381902	0.239321	0.615675	-0.126375	0.283057	0.126995	0.307858	0.153058	0.897517	0.171418
AT1G02335	AT1G02335	GL22 (GERMIN-LIKE PROTEIN SUBFAMILY 2 MEMBER 2 PRECURSOR.)	0.925626	0.891512	0.265732	0.213114	0.506337	0.00967549	0.30922	0.0571122	0.0321133	0.00641422	-0.48942	0.00375625	0.117646	-0.596588	0.344023	-0.577311	-0.403904	-0.397405	-0.0832221	-0.326251
AT1G03160	AT1G03160	FZL (FZO-LIKE)	0.158685	0.334153	0.401417	0.262688	0.704486	0.000965869	0.176897	0.0830886	0.00856946	0.985173	-0.486605	-0.595942	-0.144391	-0.0225432	-0.341123	-0.601793	-0.445588	-0.55582	0.451395	-0.644972
AT1G03350	AT1G03350	BSD domain-containing protein	0.388638	0.0743492	0.409478	0.864185	0.0268163	0.00310895	0.532439	0.00653971	0.478857	0.524128	0.954634	0.375893	0.328771	0.223397	0.123179	0.116402	0.205787	0.357989	1.18783	0.185606
AT1G03420	AT1G03420	transposable element gene	0.0418072	0.000411124	0.209692	0.0204956	0.0031271	0.0125008	0.0647201	0.370965	0.579175	0.0460986	-0.490071	-0.569196	-0.7866	-0.670287	-0.502897	0.226306	-0.0877019	-0.324607	-0.650268	-1.00834
AT1G04430	AT1G04430	dehydration-responsive protein-related	0.154497	0.0587288	0.00782456	0.105478	0.243473	0.0509427	0.0045456	0.101065	0.807935	0.0744873	0.36848	0.288147	0.190334	0.569563	0.396126	-0.461066	0.300329	0.279571	1.50025	0.34661
AT1G04800	AT1G04800	glycine-rich protein	0.338873	0.0481917	0.0399349	3.83e-05	0.0709559	0.0294986	0.413479	0.0141771	0.00715195	0.0162366	-0.709299	-0.506002	-0.161363	-0.85914	-0.564322	-0.880568	-0.830608	-0.653271	-0.693293	-0.47283
AT1G04860	AT1G04860	UBP2 (UBIQUITIN-SPECIFIC PROTEASE 2)	0.202322	0.427899	0.00753958	0.418581	0.102354	0.00830645	0.0307486	0.454113	0.403101	0.761349	0.606275	0.209487	0.315938	0.109029	-0.0297689	-0.0424249	0.346843	-0.328242	0.309439	0.225523
AT1G06000	AT1G06000	UDP-glucoronosyl/UDP-glucosyl transferase family protein	0.366187	0.0978111	0.206736	0.940367	0.0523539	0.0533499	0.00181466	0.019227	0.00483272	0.0555618	-0.706427	-0.350966	-0.478018	-0.438982	0.0415698	-0.702122	-0.471592	-0.522292	-0.311281	-1.29124
AT1G06130	AT1G06130	GLX2-4 (glyoxalase 2-4)	0.00600019	0.301519	0.420277	0.318729	0.701273	0.444915	0.798353	0.535584	0.00250038	0.0174481	-0.150625	-0.37537	-0.0912069	-0.362148	-0.0700996	-0.481403	-0.232207	-0.172901	0.552998	-0.197614
AT1G07350	AT1G07350	transformer serine/arginine-rich ribonucleoprotein, putative	0.0644461	0.00265532	0.00647439	0.321804	0.0300636	0.151733	0.0432954	0.0603694	0.785787	0.685838	-1.05109	-0.931851	-0.960852	-0.151127	-0.237159	-0.0422045	-0.820535	-0.98755	-0.382232	-0.684669
AT1G07420	AT1G07420	SMO2-1 (STEROL 4-ALPHA-METHYL-OXIDASE 2-1)	0.094438	0.0556359	0.0729413	0.0420724	0.00449328	0.207839	0.00398688	0.0189458	0.523792	0.190755	0.514497	0.654641	0.358358	0.46033	1.36472	0.166858	0.428093	0.578067	1.32572	0.570141
AT1G07750	AT1G07750	cupin family protein	0.0761582	0.182775	0.164856	0.00727938	0.818182	0.613556	0.46262	0.113713	0.00343568	0.351904	0.0586701	0.218219	-0.0590313	0.352544	0.929128	0.15478	-0.373484	0.477304	0.419558	-0.311985
AT1G09660	AT1G09660	KH domain-containing quaking protein, putative	0.0102161	0.251586	0.152373	0.00827787	0.118848	0.000991396	0.899492	0.122038	0.933238	0.0269856	0.519237	0.328425	0.156423	0.634948	1.10249	-0.158196	0.232855	0.361768	0.538208	-0.183678
AT1G10830	AT1G10830	sodium symporter-related	0.703306	0.0529858	0.488763	0.00389351	0.00920479	0.417311	0.10271	0.15557	0.4068	0.851966	-0.234683	0.0807547	-0.52312	-0.069443	0.581006	-0.457579	-0.342051	-0.34984	-0.454348	-0.768796
AT1G11720	AT1G11720	ATSS3 (starch synthase 3)	0.700108	0.292571	0.152234	0.718285	0.00785115	0.00100766	0.933296	0.187296	0.430473	0.763479	0.250111	-0.170243	-0.362726	0.125642	-0.0876549	-0.381078	-0.302788	-0.490022	0.398256	-0.0800283
AT1G12500	AT1G12500	phosphate translocator-related	0.0533729	0.963041	0.0184564	0.0850826	0.314896	0.364155	0.166922	0.00418927	0.245175	0.00287909	0.268016	0.475236	0.374621	0.517754	0.881674	0.137984	0.561285	0.45648	0.219252	0.141271
AT1G13260	AT1G13260	RAV1	0.140567	0.0923993	0.0947112	0.00418387	0.00226758	0.623443	0.0231181	0.115955	0.963822	0.0155235	0.193095	0.153725	0.609013	0.315586	0.678938	-0.223274	0.218721	0.506898	0.404743	0.548009
AT1G13650	AT1G13650	unknown protein	0.335535	0.471928	0.635431	0.0031831	0.0605601	0.404114	0.477819	0.869758	0.0071536	0.669125	0.0672807	0.0780855	-0.245459	-0.022414	0.370962	0.0161505	0.0322667	0.0478368	-0.160223	-0.057185
AT1G13820	AT1G13820	hydrolase, alpha/beta fold family protein	0.22747	0.423974	0.643057	0.528621	0.00579113	0.226656	0.240113	0.00272864	0.189312	0.760451	-0.194174	-0.372191	-0.431773	-0.118602	0.263207	-0.401203	-0.258203	-0.618702	-0.364556	-0.782558
AT1G14230	AT1G14230	nucleoside phosphatase family protein / GDA1/CD39 family protein	0.584355	0.590095	0.727019	0.340472	0.0966755	0.00627545	0.521655	0.0313424	0.00666041	0.0558967	-0.334046	-0.1022	0.193142	-0.313543	0.186593	-0.283945	-0.105893	-0.309616	0.132241	-0.150749
AT1G14320	AT1G14320	SAC52 (SUPPRESSOR OF ACAULIS 52)	0.80701	0.714688	0.210501	0.00847449	0.00104145	0.0351709	0.0947665	0.0340288	0.404861	0.080155	-0.453191	0.0675083	-0.584341	-0.488035	-0.479097	-1.83842	-0.331917	-0.663318	0.0969168	-0.882925
AT1G14790	AT1G14790	RDR1 (RNA-DEPENDENT RNA POLYMERASE 1)	0.882207	0.626745	0.506346	0.00215561	0.0211187	0.295623	0.00586164	0.728906	0.263	0.238852	-0.489034	-0.0548341	0.710005	-0.392666	-0.713264	-0.0678303	-0.185615	-0.219397	0.512647	0.174273
AT1G17140	AT1G17140	tropomyosin-related	0.582323	0.241362	0.0848128	0.0380082	0.387947	0.1288	0.505883	0.199545	0.00354035	0.00941599	-0.310158	-0.119031	-0.256332	-0.521371	-0.48538	-0.668814	-0.32986	-0.430141	0.527449	-0.35537
AT1G17880	AT1G17880	nascent polypeptide-associated complex (NAC) domain-containing protein / BTF3b-like transcription factor, putative	0.463765	0.805453	0.232266	0.279716	0.396712	0.1097	0.0526085	0.00991579	0.00365054	0.176373	-0.368859	-0.150474	-0.401043	-0.443264	-0.401739	-0.86107	-0.327613	-0.384801	0.226358	-1.0326
AT1G19140	AT1G19140	unknown protein	0.12838	0.936617	0.424018	0.82031	0.01532	0.0050587	0.159468	0.00910656	0.208908	0.0999978	-0.263151	-0.371709	-0.284355	-0.348975	0.0349324	-0.38667	-0.271193	-0.399733	-0.037216	-0.504597
AT1G19180	AT1G19180	JAZ1 (JASMONATE-ZIM-DOMAIN PROTEIN 1)	0.155699	0.0922958	0.5281	0.0419986	0.00368301	0.023373	0.149302	0.000343573	0.404315	0.0163314	1.19219	0.547611	1.40904	-0.985876	0.81775	0.433698	0.117209	0.379568	0.912966	-0.441625
AT1G19440	AT1G19440	KCS4 (3-KETOACYL-COA SYNTHASE 4)	0.26304	0.186972	0.298655	0.00234218	0.00544789	0.0491924	0.538818	0.72504	0.508273	0.0560083	0.503187	0.0868396	0.485439	0.475884	0.680826	0.00789607	0.467574	0.0336332	0.493574	0.367268
AT1G19450	AT1G19450	integral membrane protein, putative / sugar transporter family protein	0.0314548	0.433638	0.157569	0.0193104	0.00370517	0.00222136	0.0221477	0.0111103	0.481851	0.0151555	1.37939	0.962681	0.643254	0.84594	1.08474	0.354719	0.778803	0.687254	0.446784	0.914206
AT1G19920	AT1G19920	APS2	0.0845737	0.629757	0.236831	0.13174	0.00977288	0.809791	0.263256	0.00202914	0.0409091	0.182488	0.0400434	-0.64973	-0.678226	-0.447015	-0.336868	-0.752264	-0.697854	-0.842471	0.347322	-0.852043
AT1G20030	AT1G20030	pathogenesis-related thaumatin family protein	0.104463	0.051921	0.388978	0.00296255	0.878709	0.146584	0.12088	0.00596742	0.467237	0.286497	0.257803	0.488373	-0.0398893	0.28922	1.75624	0.119489	0.416259	0.69298	0.687654	0.317546
AT1G20350	AT1G20350	ATTIM17-1	0.139763	0.13095	0.980956	0.017913	0.060515	0.00693305	0.483169	0.17167	0.00995425	0.761162	0.27667	0.384144	0.312861	0.0219669	0.328806	0.461876	0.0322706	0.224482	0.45926	0.198584
AT1G21600	AT1G21600	PTAC6 (PLASTID TRANSCRIPTIONALLY ACTIVE6)	0.201617	0.866049	0.568486	0.712035	0.00496287	0.269898	0.0240817	0.00503359	0.347066	0.361643	-0.156293	-0.466557	-0.226702	-0.305445	-0.0213686	-0.763221	-0.239129	-0.823903	0.313713	-0.916013
AT1G22335	AT1G22335	NA	0.162288	0.108266	0.00572577	0.315054	0.0344441	0.78275	0.00178761	0.011008	0.130698	0.0146565	0.0923758	0.751823	0.534281	0.7695	0.416334	0.0673195	0.613624	0.817011	1.04495	0.741359
AT1G23030	AT1G23030	armadillo/beta-catenin repeat family protein / U-box domain-containing protein	0.604214	0.735021	0.00265106	0.0645345	0.230093	0.173466	0.00204181	0.305483	0.0781178	0.0160061	0.391563	0.126603	-0.225128	0.817433	0.394541	0.477624	0.576024	0.258743	0.163677	0.779567
AT1G23050	AT1G23050	hydroxyproline-rich glycoprotein family protein	0.0602551	0.251967	0.623026	0.604984	0.553719	0.428762	0.270151	0.00950092	0.941511	0.00193757	0.205761	0.427514	-0.118146	1.02726	-0.11579	-0.0328266	0.145295	0.494013	-0.2756	0.727573
AT1G23360	AT1G23360	UbiE/COQ5 methyltransferase family protein	0.427873	0.677983	0.310328	0.764652	0.133419	0.00775377	0.145391	0.114706	0.390175	0.00200419	-0.449088	-0.304807	-0.201221	-0.553011	0.0998587	-0.531769	-0.364158	-0.50047	-0.239831	-0.514727
AT1G23830	AT1G23830	unknown protein	0.296605	0.385319	0.426993	0.733352	0.911004	0.00787997	0.350755	0.248853	0.229675	0.0067304	-0.330204	-0.216055	0.00773018	-0.622131	-0.00788956	-0.423576	-0.271391	-0.289101	0.224642	-0.232209
AT1G28050	AT1G28050	zinc finger (B-box type) family protein	0.228064	0.0126252	0.000150924	0.0231207	0.00100352	0.15284	0.50368	0.0264665	0.0637932	0.0647382	0.425063	0.460932	0.550256	0.340746	0.5651	0.300409	0.503364	0.561141	1.08664	0.08893
AT1G28200	AT1G28200	FIP1 (FH INTERACTING PROTEIN 1)	0.480028	0.242753	0.975379	0.00555796	0.12531	0.00273036	0.469371	0.0620698	0.180552	0.614258	-0.554483	0.164276	0.223705	0.0475469	0.651089	-0.422852	-0.0425528	0.253478	0.856026	-0.458889
AT1G28660	AT1G28660	lipase, putative	0.551906	0.11383	0.379196	0.0788278	0.0214719	0.0279617	0.61104	0.00457691	0.259714	0.00122052	0.184693	0.058647	0.398432	0.75515	0.548824	-0.00119847	0.169445	0.541538	0.696468	0.0957212
AT1G30250	AT1G30250	unknown protein	0.00525918	0.329465	0.00506862	0.220528	0.131101	0.0430743	0.0183165	0.0142354	0.0755012	0.0518614	-1.45974	-0.852208	-0.851001	-0.669201	-0.61496	-0.963011	-0.611443	-0.967046	-0.603552	-0.770795
AT1G30530	AT1G30530	UGT78D1 (UDP-GLUCOSYL TRANSFERASE 78D1)	0.0479947	0.255438	0.732305	0.232531	0.0057052	0.192189	0.00642379	0.0220601	0.500153	0.71299	-0.686509	-0.54387	-0.901152	-0.128305	-0.27372	-0.345942	0.0798386	-0.810006	-0.426901	-1.22032
AT1G30580	AT1G30580	GTP binding	0.032536	0.167586	0.12938	0.0532916	0.0550236	0.150143	0.16438	0.00251094	0.0284603	0.00200716	-0.513232	-0.334108	-0.425645	-0.471736	-0.325915	-0.775734	-0.372476	-0.628445	0.738674	-0.734837
AT1G31190	AT1G31190	IMPL1 (MYO-INOSITOL MONOPHOSPHATASE LIKE 1)	0.0646925	0.264552	0.0770953	0.0378582	0.000194439	0.0186305	0.070581	0.00235203	0.0370324	0.0334039	-1.00364	-0.780674	-0.903441	-0.601336	-0.674741	-0.659449	-0.950439	-1.17318	-0.250955	-0.744908
AT1G31680	AT1G31680	NA	0.0343577	0.781421	0.00146824	0.139262	0.10919	0.0134655	0.0209373	0.00226364	0.0971829	0.114517	-0.768068	-1.40635	-1.01581	-0.652713	-0.551284	-1.06162	-1.68825	-1.4081	-0.151734	-1.941
AT1G32640	AT1G32640	MYC2	0.221272	0.211218	0.624448	0.00284827	0.00995932	0.180933	0.301738	0.283217	0.621212	0.241549	0.323479	0.145995	0.576331	-0.264635	0.876229	-0.556792	0.130675	0.210073	0.737781	-0.475819
AT1G33120	AT1G33120	60S ribosomal protein L9 (RPL90B)	0.749883	0.776764	0.00546374	0.621137	0.267812	0.218508	0.00972433	0.370361	0.222261	0.252683	-0.407349	-0.0736742	-0.552275	-0.360762	-0.194064	-0.812241	-0.476263	-0.386402	0.253236	-0.873582
AT1G33220	AT1G33220	beta-1,3-glucanase, putative	0.00793535	0.189301	0.768111	0.66407	0.258691	0.891428	0.209153	0.614357	0.00441246	0.402012	-0.00214249	0.13625	-0.105716	0.210948	-0.00781938	-0.0224238	-0.0259329	0.0680931	-0.355848	0.367022
AT1G35420	AT1G35420	dienelactone hydrolase family protein	0.994848	0.00816709	0.29342	0.227444	0.614924	0.00593051	0.792127	0.483371	0.940658	0.739545	-0.475408	-0.0364151	0.0551483	0.0658462	0.441558	-0.229344	-0.267966	0.0228582	-0.474058	-0.224519
AT1G45688	AT1G45688	unknown protein	0.0174415	0.0844221	0.00391051	0.0214674	0.0234454	0.499591	0.0715154	0.0919256	0.00159051	0.0777438	0.290119	0.597731	0.343103	0.412886	0.487952	0.21376	0.5647	0.433742	1.17945	0.428189
AT1G47128	AT1G47128	RD21 (responsive to dehydration 21)	0.0241784	0.107861	0.873617	0.00680539	0.0054937	0.935091	0.932136	0.281436	0.641014	0.994836	-0.00869811	-0.171015	0.268498	-0.00810543	0.335158	-0.126734	-0.0377823	0.057325	0.490265	-0.142373
AT1G49500	AT1G49500	unknown protein	0.77444	0.601438	0.86118	0.880148	0.10675	0.00506352	0.796665	0.00730035	0.456588	0.259616	-0.825684	0.106671	0.503803	0.255506	0.152079	-0.533276	0.0406762	1.29046	0.608006	-0.0462675
AT1G52770	AT1G52770	phototropic-responsive NPH3 family protein	0.197495	0.683593	0.0197653	0.390804	0.00899112	0.124688	0.0122913	0.00312129	0.0422278	0.0353496	-0.504219	-0.693307	-0.836866	-0.590278	-0.294965	-0.613586	-0.432624	-1.202	-0.137133	-0.682408
AT1G53540	AT1G53540	17.6 kDa class I small heat shock protein (HSP17.6C-CI) (AA 1-156)	0.352599	0.580174	0.0282125	0.0240324	0.428905	0.0107169	0.0101094	0.323343	0.00212321	0.000173331	1.20091	0.574614	-0.111534	0.674969	0.48566	0.749296	1.34257	0.217501	0.318576	0.710927
AT1G53885	AT1G53885	senescence-associated protein-related	0.158771	0.033628	0.71479	0.0012467	0.00942991	0.850388	0.912653	0.0292559	0.192952	0.0407637	0.0348783	0.802857	0.753609	0.361234	0.896886	0.275687	0.136381	0.769349	1.00544	0.0846301
AT1G53970	AT1G53970	unknown protein	0.320676	0.288355	0.246313	0.482606	0.00243967	0.468337	0.00361883	0.774312	0.229357	0.0282992	-0.0360785	0.0916633	-0.201526	0.209701	-0.0655258	0.148932	0.0489988	0.0514566	-0.121789	0.163635
AT1G54100	AT1G54100	ALDH7B4 (Aldehyde Dehydrogenase 7B4)	0.858624	0.113217	0.00212634	0.210182	0.00533141	0.014786	0.520855	0.19339	0.455113	0.2084	0.481154	0.0255116	0.595709	-0.343529	0.536565	-0.498677	0.752233	0.289461	1.33346	0.116252
AT1G56070	AT1G56070	LOS1	0.00322182	0.00309881	0.345718	0.997049	0.137433	0.0139341	0.13516	0.799584	0.163511	0.936698	-0.283161	0.191622	-0.263316	-0.0104743	-0.0135561	-0.424592	-0.228351	-0.017836	0.465376	-0.292594
AT1G57990	AT1G57990	ATPUP18	0.142432	0.0671964	0.0341225	0.42467	0.000969647	0.00198905	0.488277	0.0780811	0.844177	0.894807	1.03527	0.491152	1.157	0.117196	0.452454	0.126325	0.77316	0.662806	0.882207	0.400847
AT1G61100	AT1G61100	disease resistance protein (TIR class), putative	0.291054	0.0991428	0.154386	0.219117	0.112042	0.000113613	0.00635698	0.123691	0.843351	0.0274215	1.26604	0.618017	0.432642	0.95091	0.4809	0.0420912	0.683875	0.5817	1.29973	1.39205
AT1G61660	AT1G61660	basic helix-loop-helix (bHLH) family protein	0.837472	0.0797321	0.84166	0.21191	0.528207	0.844992	0.122704	0.000542289	0.00382001	0.0193716	0.0292597	-0.14592	0.0618532	-1.04535	-0.164079	-0.779384	-0.0698698	-1.05217	-0.127539	-0.590279
AT1G61740	AT1G61740	unknown protein	0.816461	0.819025	0.520476	0.139361	0.00484456	0.654226	0.170389	0.521411	0.346034	0.00780586	0.152217	0.0655145	0.567291	-0.719506	0.581824	-1.1769	0.175628	0.0780414	0.257767	0.143888
AT1G62510	AT1G62510	protease inhibitor/seed storage/lipid transfer protein (LTP) family protein	0.137103	0.0568375	0.333665	0.0019284	0.000564814	0.995029	0.160575	0.116769	0.604529	0.0124647	-0.00354264	0.957924	1.71204	0.697604	1.98494	0.134894	0.334758	0.615068	1.10481	1.01167
AT1G64390	AT1G64390	AtGH9C2 (Arabidopsis thaliana glycosyl hydrolase 9C2)	0.079968	0.36973	0.00196374	0.450682	0.0294944	0.245832	0.0188566	0.00826478	0.257457	0.0901514	-0.755434	-0.765562	-1.33746	-0.577038	-0.294333	-0.516688	-1.34448	-1.11788	-0.0266203	-1.75411
AT1G64670	AT1G64670	BDG1 (BODYGUARD1)	0.112261	0.0239292	0.00303794	0.0822111	0.964484	0.102587	0.0778456	0.28238	0.62476	0.00982111	0.397262	0.131549	-0.00612747	0.641585	0.503896	-0.00133787	0.448642	0.223007	0.714641	0.154502
AT1G64770	AT1G64770	NDF2 (NDH-DEPENDENT CYCLIC ELECTRON FLOW 1)	0.570355	0.00815645	0.278886	0.350612	0.57509	0.0306148	0.299426	0.00120883	0.49841	0.56738	-0.491208	-0.179575	-0.221679	-0.156881	0.228676	-0.872752	-0.227807	-0.360807	-0.60572	-0.509152
AT1G66080	AT1G66080	unknown protein	0.0175921	0.00710707	0.0442094	0.011568	0.0611941	0.0278563	0.925909	0.0235886	0.80029	0.00767872	-0.717903	-0.638454	-0.201932	-0.763406	-0.5649	-0.0110141	-0.508459	-0.644311	-0.748316	-0.0725926
AT1G66180	AT1G66180	aspartyl protease family protein	0.019425	0.0345952	0.0589694	0.0164878	0.00748186	0.267248	0.0148896	0.00237389	0.0662482	0.0207912	0.997286	0.764193	1.22419	0.782243	1.16553	0.615421	0.632209	1.23087	1.36329	1.23552
AT1G67325	AT1G67325	binding / zinc ion binding	0.282584	0.102672	0.245235	0.00502953	0.1579	0.126454	0.34982	0.557498	0.705728	0.00267852	-0.0906387	0.129109	0.31122	0.449826	0.595143	-0.406617	0.113259	0.0942339	0.777944	-0.051981
AT1G69530	AT1G69530	ATEXPA1 (ARABIDOPSIS THALIANA EXPANSIN A1)	0.0393886	0.50081	0.00156567	0.103124	0.018284	0.0208814	0.00194992	0.151464	0.54111	0.0242306	-1.00341	-0.378029	-1.0785	-0.613873	-0.610876	-0.318176	-1.11573	-0.464339	-0.138441	-1.40748
AT1G69680	AT1G69680	unknown protein	0.79338	0.990832	0.875954	0.00852038	0.95161	0.00785973	0.77211	0.767164	0.364264	0.0938467	-0.140594	0.0623495	-0.00148716	0.207902	0.343146	-0.108175	0.0374686	-0.00990294	-0.0671072	0.0491308
AT1G69800	AT1G69800	CBS domain-containing protein	0.843897	0.314181	0.126251	0.412977	0.00679628	0.0266041	0.129085	0.156287	0.450731	0.0079158	-0.421598	0.0406719	-0.385829	-0.532927	0.265795	-0.454565	-0.363882	-0.284594	-0.138945	-0.233472
AT1G69880	AT1G69880	ATH8 (thioredoxin H-type 8)	0.702052	0.319872	0.751332	0.687911	0.162948	0.679839	0.817029	0.907893	0.00821391	0.00371682	-0.035878	-0.0298767	0.107036	-0.295379	-0.0808271	-0.175244	-0.0148526	0.0306186	-0.173586	0.0571324
AT1G70700	AT1G70700	TIFY7	0.126666	0.431648	0.465633	0.00242125	0.0246807	0.170602	0.927885	0.00489331	0.117024	0.11659	0.397745	0.621115	0.833941	0.283414	1.74269	0.397693	0.392802	1.23292	0.664817	-0.192873
AT1G70730	AT1G70730	phosphoglucomutase, cytoplasmic, putative / glucose phosphomutase, putative	0.867721	0.270342	0.300334	0.708272	0.350038	0.00288011	0.00265695	0.0861218	0.267992	0.298928	-0.379595	-0.101678	-0.277033	-0.199618	-0.0482101	-0.604549	-0.318202	-0.440438	0.175093	-0.607518
AT1G72150	AT1G72150	PATL1 (PATELLIN 1)	0.169416	0.0415295	0.0782143	0.174767	0.00207834	0.107941	0.0339262	2.29e-05	0.423441	0.118723	0.521309	0.471578	0.501655	0.435364	0.280923	0.101143	0.332446	0.508226	1.27811	0.475498
AT1G72770	AT1G72770	HAB1 (HOMOLOGY TO ABI1)	0.0504528	0.609079	0.00613332	0.340366	0.580309	0.120597	0.189369	0.0043718	0.332327	0.171377	-0.107123	-0.891834	0.105941	-0.769101	-0.306419	-0.521915	-0.291101	-1.02819	0.357423	-0.630046
AT1G74440	AT1G74440	unknown protein	0.468296	0.377078	0.913518	0.043231	0.815507	0.00587098	0.767199	0.0976269	0.235211	0.00718211	-0.677479	-0.185719	-0.0448618	-0.534053	-0.656151	-0.738275	0.00934237	-0.63466	0.392545	-0.0633626
AT1G74950	AT1G74950	TIFY10B	0.021174	0.649233	0.225949	0.030964	0.007566	0.006557	0.820062	0.0453292	0.0192976	0.0463796	0.771218	0.320553	0.680821	0.420205	0.856069	0.393764	0.253542	0.214947	0.391211	-0.0617828
AT1G75310	AT1G75310	AUL1	0.500613	0.701137	0.306131	0.042888	0.00669872	0.0581612	0.0219346	0.00446723	0.402342	0.0850974	1.2433	0.397016	0.605615	1.02427	0.514633	0.828748	0.435313	1.04902	0.302634	1.11696
AT1G76080	AT1G76080	CDSP32 (CHLOROPLASTIC DROUGHT-INDUCED STRESS PROTEIN OF 32 KD)	0.123729	0.703261	0.069092	0.00196276	0.0109268	0.080353	0.137558	0.00525935	0.106073	0.0174251	0.672482	0.204911	0.408219	0.455347	1.07657	0.432183	0.289769	0.489113	0.123178	0.192713
AT1G76160	AT1G76160	sks5 (SKU5 Similar 5)	0.0130033	0.193557	0.0117694	0.00402877	0.454015	0.0124194	0.196469	0.0483771	0.0193506	0.000370934	1.05901	0.628986	0.0277029	1.09974	1.01748	0.590682	0.607886	0.546648	1.01329	0.209338
AT1G76490	AT1G76490	HMG1 (HYDROXY METHYLGLUTARYL COA REDUCTASE 1)	0.918346	0.529905	0.0262379	0.0732245	0.927772	0.991736	0.000567241	0.180017	0.76562	0.00843732	-0.031439	-0.000457015	-0.0659672	0.359056	0.311538	-0.12302	0.0837648	0.404037	0.28721	0.423689
AT1G76590	AT1G76590	zinc-binding family protein	0.00314446	0.0889934	0.369797	0.00318317	0.0144883	0.586605	0.488327	0.392782	0.246845	0.043159	-0.121598	0.307985	0.590754	-0.480852	0.977705	-0.31752	-0.371864	0.276287	1.05702	-0.26086
AT1G76790	AT1G76790	O-methyltransferase family 2 protein	0.601037	0.192926	0.649301	0.00211997	0.00312534	0.0173299	0.924054	0.972217	0.835261	0.859152	0.374709	0.178081	0.57039	0.0711507	0.911425	-0.0482811	0.154857	0.0454785	0.340733	-0.0573847
AT1G78010	AT1G78010	tRNA modification GTPase, putative	0.210237	0.166808	0.278316	0.662617	0.00833929	0.279704	0.0325751	0.00557931	0.573101	0.553501	-0.148782	-0.323186	-0.439686	0.0677688	-0.0421769	-0.23967	-0.132502	-0.467655	-0.0914185	-0.421809
AT1G80560	AT1G80560	3-isopropylmalate dehydrogenase, chloroplast, putative	0.00996998	0.511831	0.375073	0.912979	0.0692379	0.159881	0.119033	0.0035831	0.062096	0.419166	-0.279992	-0.450776	-0.255713	-0.175768	0.0799474	-0.889179	-0.229243	-0.469076	0.158149	-0.514568
AT1G80770	AT1G80770	PDE318 (pigment defective 318)	0.266619	0.380926	0.173969	0.105344	0.00246544	0.0324368	0.0733442	0.00238621	0.065211	0.119031	-0.789271	-0.732922	-1.0396	-0.470087	-0.708651	-0.891025	-0.696536	-1.20756	0.569055	-1.29649
AT1G80840	AT1G80840	WRKY40	0.174271	0.092706	0.646323	0.182746	0.000570331	0.10731	0.252046	0.419239	0.307577	0.00026322	0.688813	0.261562	0.613527	-0.944603	0.200754	0.349875	-0.110755	0.10917	0.13593	-0.305511
AT2G01150	AT2G01150	RHA2B (RING-H2 FINGER PROTEIN 2B)	0.453445	0.430471	0.0106589	0.211287	0.672062	0.132692	0.00480991	0.151564	0.0859415	0.0096692	-0.567839	-0.151891	0.137905	-0.856276	0.528928	-0.566859	-1.02021	-0.419937	-0.155216	-0.670931
AT2G01220	AT2G01220	nucleotidyltransferase	0.218453	0.92906	0.15677	0.0037119	0.00810127	0.342073	0.955169	0.146606	0.589352	0.216903	-0.0744007	0.164119	0.35557	0.155446	0.334107	-0.184104	0.161512	-0.294609	0.0647824	-0.0608452
AT2G01350	AT2G01350	QPT (QUINOLINATE PHOSHORIBOSYLTRANSFERASE)	0.120788	0.32189	0.257385	0.00586856	0.819031	0.811264	0.0405525	0.111281	0.427862	0.00537578	0.031495	-0.167568	-0.084013	-0.495878	-0.337557	-0.439867	-0.244455	-0.538696	0.53693	-0.489063
AT2G01670	AT2G01670	atnudt17 (Arabidopsis thaliana Nudix hydrolase homolog 17)	0.00740059	0.956444	0.670908	0.630104	0.9397	0.0249098	0.246538	0.272742	0.127721	2.46e-05	-0.47281	-0.352562	-0.0295721	-1.09791	-0.070787	-0.579849	-0.213985	-0.475826	-0.0361919	-0.676499
AT2G01850	AT2G01850	EXGT-A3	0.401636	0.91909	0.0530532	0.00580075	0.0463498	0.15136	0.0140913	0.0448896	0.0446748	0.00730819	0.619763	0.368708	0.666946	0.961774	1.37106	0.860129	0.791162	0.94756	0.355035	0.893618
AT2G02350	AT2G02350	SKIP3 (SKP1 INTERACTING PARTNER 3)	0.749759	0.863596	0.713639	0.434445	0.0264973	0.00388395	0.429724	0.769476	0.712314	0.00700354	-0.345578	-0.0527149	0.395631	-0.25028	0.166099	0.068501	-0.0686347	0.0423732	-0.0764865	0.0954326
AT2G02810	AT2G02810	UTR1 (UDP-GALACTOSE TRANSPORTER 1)	0.0670866	0.852445	0.0521953	0.0591565	0.0188251	0.00408716	0.171037	0.00159307	0.537311	0.0197573	-0.250415	-0.517883	-0.465291	-0.472742	-0.381224	-0.345569	-0.479387	-0.684185	-0.0371713	-0.308763
AT2G03640	AT2G03640	nuclear transport factor 2 (NTF2) family protein / RNA recognition motif (RRM)-containing protein	0.175901	0.00337995	0.00125264	0.297434	0.0327632	0.144152	0.316613	0.355062	0.323277	0.364613	0.368649	0.0402936	0.304769	-0.24899	0.226572	-0.0289268	0.508112	0.0843354	1.04015	0.353092
AT2G05100	AT2G05100	LHCB2.1	0.0750091	0.0292147	0.0710315	0.00264232	0.0100084	0.106106	0.0246638	0.000185854	0.0689892	0.0224684	0.655436	0.509248	0.548949	0.533186	1.17621	0.114444	0.547622	1.10985	1.07689	0.319669
AT2G05140	AT2G05140	phosphoribosylaminoimidazole carboxylase family protein / AIR carboxylase family protein	0.246613	0.445913	0.601304	0.584744	0.0915412	0.076793	0.00736041	0.00861409	0.211752	0.435397	-0.437774	-0.182035	-0.566669	-0.192853	-0.125278	-0.811792	0.0973429	-0.528839	0.156828	-0.701505
AT2G05310	AT2G05310	unknown protein	0.276668	0.229327	0.00645764	0.31912	0.0502562	0.00864334	0.265248	0.212596	0.715874	0.25374	-0.454253	-0.36894	-0.515678	-0.429667	-0.545599	0.0145249	-0.734013	0.515773	0.689397	-0.573852
AT2G07250	AT2G07250	transposable element gene	0.0870339	0.975216	0.864703	0.651433	0.0226477	0.0096895	0.00110488	0.691728	0.245513	0.937109	0.0805688	0.106594	0.0789347	0.0321774	-0.0767389	0.12969	0.00915588	0.0468508	-0.0359178	-0.118307
AT2G14900	AT2G14900	gibberellin-regulated family protein	0.146173	0.981462	0.207188	0.49142	0.108159	0.794275	0.00259741	0.00058618	0.100067	0.139532	0.118336	1.24701	0.813305	0.752051	0.528489	0.289247	0.585869	1.28711	0.308892	0.912127
AT2G17230	AT2G17230	EXL5 (EXORDIUM LIKE 5)	0.0879802	0.679613	0.0245737	0.0417521	0.499636	0.05452	0.00144277	0.0381167	0.155244	0.00196066	0.886521	0.645289	0.146625	1.40958	1.13086	0.478452	0.996408	1.09367	0.440552	1.17129
AT2G18230	AT2G18230	AtPPa2 (Arabidopsis thaliana pyrophosphorylase 2)	0.0016055	0.863472	0.0876532	0.928767	0.00769601	0.0782163	0.06727	0.132783	0.884482	0.181601	-0.292977	-0.55237	-0.370151	-0.259818	0.0611554	-0.0965115	-0.420355	-0.594512	-0.0489712	-0.601364
AT2G18660	AT2G18660	EXLB3 (EXPANSIN-LIKE B3 PRECURSOR)	0.249694	0.26745	0.605031	0.11034	0.971224	0.0330927	0.885895	0.00618624	0.392872	0.00744122	-0.939307	-0.380689	-0.00384358	-1.35496	-0.461041	-0.151884	-0.203941	-0.971059	0.654202	-0.0164128
AT2G18680	AT2G18680	unknown protein	0.763548	0.693007	0.856125	0.225354	0.456979	0.00119454	0.731849	0.614296	0.069415	0.00160719	-0.310288	0.00481693	0.106145	-1.23071	0.2168	-0.322328	-0.11943	-0.074469	0.100001	-0.0485458
AT2G18710	AT2G18710	SCY1 (SecY Homolog 1)	0.00572735	0.463849	0.413628	0.542113	0.339375	0.945506	0.306987	0.00186873	0.072069	0.694827	-0.0196187	-0.534042	-0.331531	-0.159759	0.316438	-0.897246	-0.249908	-0.58157	0.596472	-0.73681
AT2G20120	AT2G20120	COV1 (CONTINUOUS VASCULAR RING)	0.178384	0.19712	0.732465	0.178504	0.417876	0.405743	0.000394624	0.00517368	0.542112	0.652605	-0.109117	0.148046	0.172309	0.0934847	0.413709	-0.010581	0.0394638	0.366114	0.109617	0.145623
AT2G20710	AT2G20710	pentatricopeptide (PPR) repeat-containing protein	0.589872	0.944916	0.121009	0.883411	0.253862	0.00184713	0.235553	0.376418	0.353339	0.00804629	0.362018	0.0426926	0.204925	0.389155	0.142402	0.218393	0.375489	0.133649	0.152175	0.0286389
AT2G20890	AT2G20890	PSB29	0.543979	0.418696	0.395517	0.505099	0.149543	0.977658	0.35312	0.00923359	0.534707	0.0048035	-0.000471583	-0.0521793	-0.233161	-0.286079	-0.0465809	-0.267835	-0.207041	-0.208953	-0.152503	-0.232913
AT2G21650	AT2G21650	MEE3 (MATERNAL EFFECT EMBRYO ARREST 3)	0.017054	0.150816	0.0217599	0.346875	0.0309678	0.0160995	0.0710297	0.0607697	0.000796805	0.00827476	-0.193046	-0.589325	-0.340232	-0.622626	-0.193871	-0.6839	-0.525913	-0.392738	-0.379816	-0.494285
AT2G22475	AT2G22475	GEM (GL2-EXPRESSION MODULATOR)	0.902614	0.510171	0.0020026	0.0941763	0.0409173	0.352246	0.173005	0.690527	0.410658	0.00557304	0.11628	-0.00986543	0.161329	0.295838	0.350309	0.00256021	0.156158	-0.0154142	-0.0197708	0.0660659
AT2G23670	AT2G23670	YCF37 (Arabidopsis homolog of Synechocystis YCF37)	0.691004	0.146039	0.00402045	0.846091	0.0582195	0.231484	0.00405196	0.0192904	0.262029	0.299699	-0.339029	-0.157361	-0.525327	-0.531299	0.154854	-0.300893	-0.649788	-0.513494	-0.995362	-0.957799
AT2G25870	AT2G25870	haloacid dehalogenase-like hydrolase family protein	0.199348	0.885909	0.45514	0.363179	0.181827	0.0126046	0.0405515	0.000640481	0.00295958	0.779015	-0.662033	-0.510082	-0.432156	-0.111898	-0.182867	-0.758659	-0.473651	-0.638355	0.339808	-1.14544
AT2G25900	AT2G25900	ATCTH	0.191273	0.132236	0.00286506	0.00161115	0.0229759	0.15871	0.694206	0.506809	0.77016	0.0869351	0.274983	0.752893	0.597431	0.70576	1.09411	-0.295064	0.491069	0.338365	0.441214	0.0660755
AT2G27775	AT2G27775	unknown protein	0.769843	0.911766	0.457552	0.0902358	0.109181	0.071043	0.000293456	0.453061	0.27652	0.00688663	-0.250666	0.0411935	-0.221965	-0.233668	-0.289131	-0.3613	0.163157	-0.0942434	-0.0145504	-0.357827
AT2G28200	AT2G28200	nucleic acid binding / transcription factor/ zinc ion binding	0.429872	0.143165	0.328466	0.129948	0.753045	0.757674	0.0065631	0.786021	0.516284	0.00631524	-0.039097	-0.193605	-0.0113086	0.29503	0.323769	-0.127219	0.106023	0.0643546	-0.290154	0.275769
AT2G29420	AT2G29420	ATGSTU7 (ARABIDOPSIS THALIANA GLUTATHIONE S-TRANSFERASE TAU 7)	0.807832	0.703134	0.674628	0.554694	0.174071	0.00689024	0.646682	0.649361	0.0474669	0.00604245	-0.256636	-0.212681	0.279575	-1.47151	0.310097	-1.16068	-0.216993	-0.168881	0.175557	-0.268781
AT2G29450	AT2G29450	ATGSTU5 (ARABIDOPSIS THALIANA GLUTATHIONE S-TRANSFERASE TAU 5)	0.17116	0.162889	0.00855662	0.0828766	0.30539	0.0448751	0.00781351	0.0152991	0.586286	0.0261538	-1.06054	-0.608503	-0.747432	-1.40738	-1.20967	-0.402292	-1.19689	-1.2909	-0.651936	-0.898098
AT2G29500	AT2G29500	17.6 kDa class I small heat shock protein (HSP17.6B-CI)	0.0333328	0.000166268	0.0413486	0.0526068	0.0736889	0.0437389	0.0196067	0.203304	0.0271234	0.00381715	1.00686	0.949776	0.278202	0.546842	0.994158	1.22222	2.15683	0.484611	1.70786	0.989375
AT2G29550	AT2G29550	TUB7	0.59461	0.331625	0.495546	0.00262646	0.191859	0.244273	0.758615	0.775482	0.341863	0.00609778	0.183295	0.03929	-0.282569	0.425561	0.435811	0.126168	0.0864998	-0.0325745	0.410015	-0.0481719
AT2G29990	AT2G29990	NDA2 (ALTERNATIVE NAD(P)H DEHYDROGENASE 2)	0.0328677	0.827391	0.18977	0.873324	0.107891	0.000591118	0.187859	0.00953018	0.122314	0.0312219	-0.196581	-0.388217	-0.252261	-0.578963	0.0819871	-0.458706	-0.311741	-0.468169	0.0400668	-0.398518
AT2G30140	AT2G30140	UDP-glucoronosyl/UDP-glucosyl transferase family protein	0.730676	1.9e-05	0.568162	0.0907491	0.585194	0.01685	0.921575	0.573645	0.712141	0.00305604	-0.722054	-0.0923976	0.0870445	-0.739549	0.254561	-0.103646	-0.13123	-0.171314	0.898851	-0.0582485
AT2G30440	AT2G30440	chloroplast thylakoidal processing peptidase	0.127253	0.90119	0.00574659	0.0572146	0.0767973	0.203915	0.310634	0.0850732	0.149928	0.000825005	-0.206059	-0.460688	-0.436124	-0.486654	-0.206087	-0.432484	-0.56601	-0.496474	0.307343	-0.44005
AT2G30930	AT2G30930	unknown protein	0.183213	0.455022	0.00242778	0.102266	0.138716	0.0940543	0.000918416	0.0691629	0.0862631	0.0217465	0.928358	0.485678	0.433889	1.20035	0.943516	0.950456	0.995683	0.944322	0.710107	1.09194
AT2G32100	AT2G32100	OFP16 (ARABIDOPSIS THALIANA OVATE FAMILY PROTEIN 16)	0.192385	0.864291	0.0625987	0.0392799	0.185059	0.0720274	0.00195367	0.0146864	0.628591	5.81e-05	0.169091	0.266906	0.147294	1.0534	0.450518	0.00137139	0.398944	0.612612	0.0884295	0.567494
AT2G32440	AT2G32440	KAO2 (ENT-KAURENOIC ACID HYDROXYLASE 2)	0.0315753	0.112486	0.031995	0.291885	0.516829	0.211097	0.0193755	0.00578654	0.00652454	0.125053	-0.42621	-0.220698	-0.12085	-0.324673	-0.0398644	-0.522561	-0.228809	-0.398846	-0.241343	-0.387482
AT2G33530	AT2G33530	scpl46 (serine carboxypeptidase-like 46)	0.152022	0.914157	0.0636165	0.00606905	0.0234943	0.118095	0.168711	0.00635884	0.176377	0.0716087	-0.200995	-0.550278	-0.423541	-0.659677	-0.546154	-0.651979	-0.652525	-1.0621	0.0630127	-0.433062
AT2G34510	AT2G34510	unknown protein	0.0687901	0.922807	0.00326005	0.0306676	0.116211	0.0410872	0.0341182	0.0294477	0.017023	0.00238983	1.20326	0.348575	0.218134	1.03011	0.625915	0.802711	0.473438	0.724315	0.33766	0.141279
AT2G34720	AT2G34720	NF-YA4 (NUCLEAR FACTOR Y, SUBUNIT A4)	0.113381	0.33026	0.027789	0.734675	0.191419	0.29953	0.0491026	0.00829071	0.117716	0.00274613	-0.306122	-0.547687	-0.280249	-0.409592	0.0949381	-0.414689	-0.239628	-0.572988	-0.25185	-0.429981
AT2G34810	AT2G34810	FAD-binding domain-containing protein	0.633556	0.0927988	0.268083	0.305011	0.774885	0.15345	0.421113	0.00345694	0.311157	0.00215161	0.268541	-0.0193269	0.0458941	0.557453	0.23815	0.352345	0.142704	0.593489	0.438281	0.178246
AT2G35700	AT2G35700	ERF38 (ERF FAMILY PROTEIN 38)	0.19707	0.918182	0.328105	0.0078605	0.931386	0.00483224	0.861159	0.931228	0.687238	0.0652115	0.551317	0.0838242	0.0422359	0.276119	1.08503	0.0620166	0.43823	0.0221538	0.0120847	0.0523205
AT2G35860	AT2G35860	FLA16 (FASCICLIN-LIKE ARABINOGALACTAN PROTEIN 16 PRECURSOR)	0.670462	0.993871	0.254582	0.00882187	0.860629	0.176532	0.0578209	0.0387188	0.297612	0.00308655	0.121296	0.0553316	-0.0391707	0.366722	0.531563	0.071552	0.153769	0.233033	0.306633	-0.100466
AT2G36410	AT2G36410	unknown protein	0.299195	0.113615	0.017288	0.0182229	0.000883614	0.0992279	0.00706336	0.28444	0.767589	0.0324123	0.673012	0.380838	0.674404	0.389875	0.801274	-0.0620536	0.787423	0.236449	0.908404	0.877711
AT2G36830	AT2G36830	GAMMA-TIP (GAMMA TONOPLAST INTRINSIC PROTEIN)	0.00175571	0.858036	0.972345	0.00708547	0.731788	0.644891	0.228256	0.055067	0.3535	0.0269246	0.0400005	0.211082	-0.149092	0.253186	0.390311	0.188973	-0.0266237	0.4958	0.121896	0.138241
AT2G37340	AT2G37340	RSZ33	0.0590084	0.077563	0.529017	0.0059598	0.631043	0.245854	0.81804	0.32638	0.576382	0.004729	0.12273	0.24979	0.0787887	0.557339	0.923485	-0.723586	0.0781381	0.303387	1.20381	-0.140567
AT2G37690	AT2G37690	phosphoribosylaminoimidazole carboxylase, putative / AIR carboxylase, putative	0.537125	0.170131	0.954463	0.721768	0.515898	0.11442	0.00725439	0.000704966	0.499594	0.379075	-0.367481	-0.121376	-0.326741	-0.305572	-0.199048	-0.33031	0.0121124	-0.609759	0.501891	-0.99814
AT2G38230	AT2G38230	ATPDX1.1 (pyridoxine biosynthesis 1.1)	0.0898691	0.459631	0.14138	0.326547	0.00981625	0.382712	0.00643447	0.256405	0.771193	0.322221	-0.345623	-0.356733	-0.409854	-0.234757	0.346366	-0.191912	-0.686181	-0.290757	-0.188826	-0.960848
AT2G38470	AT2G38470	WRKY33	0.260509	0.583972	0.410055	0.164423	0.000195878	0.284272	0.652306	0.96568	0.504529	0.00495657	0.406165	0.368521	1.36921	-1.45726	-0.214129	-0.347944	0.23951	-0.093479	0.668074	-0.315281
AT2G39330	AT2G39330	JAL23 (JACALIN-RELATED LECTIN 23)	0.078133	0.0365563	0.97408	0.00695893	0.552783	0.0560067	0.805164	0.000163114	0.890018	0.192339	0.465836	0.421866	0.18146	0.417581	1.05794	0.101679	0.0278323	0.978238	0.423626	-0.1091
AT2G39670	AT2G39670	radical SAM domain-containing protein	0.229086	0.0398472	0.353175	0.144306	0.163049	0.0658962	0.00164108	0.0226572	0.00121742	0.631261	-0.522088	-0.46331	-0.453341	-0.161095	-0.348274	-0.626023	0.0698946	-0.917396	0.714093	-1.03077
AT2G39870	AT2G39870	unknown protein	0.474817	0.504945	0.0496372	0.00245021	0.93856	0.257765	0.633661	0.264241	0.539631	0.00583167	0.343438	0.151348	-0.0520525	0.651187	0.831766	-0.528173	0.599324	0.235609	0.475202	-0.26196
AT2G40095	AT2G40095	unknown protein	0.124434	0.929447	0.317167	0.977514	0.881493	0.00364779	0.124618	0.21523	0.0352053	0.00356429	-0.428861	-0.319183	-0.0325514	-0.708662	-0.0138845	-0.292986	-0.44635	-0.152418	-0.0363522	-0.288676
AT2G40460	AT2G40460	proton-dependent oligopeptide transport (POT) family protein	0.0189433	0.36689	0.494055	0.0246503	0.323715	0.0424375	0.00671431	0.131124	0.172187	0.00681055	0.400594	0.447742	0.170193	0.492237	0.77322	0.136272	0.334609	0.25546	0.456736	0.765228
AT2G40620	AT2G40620	bZIP transcription factor family protein	0.29558	0.656712	0.0462173	0.18653	0.826253	0.00229089	0.0906627	0.245402	0.482225	0.00158419	0.166792	0.173163	0.0547143	0.445122	0.344228	-0.338291	0.223333	0.0623903	0.104758	0.154775
AT2G41100	AT2G41100	TCH3 (TOUCH 3)	0.671488	0.0738935	0.949555	0.211619	0.0394431	0.0998305	0.0753957	0.434099	0.00250661	0.000310824	0.661664	0.103528	0.774347	-0.674508	-0.323791	0.657151	-0.0814352	0.218441	0.761413	0.138565
AT2G41140	AT2G41140	CRK1 (CDPK-RELATED KINASE 1)	0.108724	0.142259	0.0100375	0.00272732	0.085612	0.0225825	0.0298521	0.00427215	0.0631147	0.0482436	-0.796982	-0.491371	-0.368474	-0.557334	-0.617551	-0.8805	-0.678788	-1.19233	-0.284904	-0.749197
AT2G41750	AT2G41750	DTW domain-containing protein	0.0281594	0.295876	0.429073	0.0703242	0.267062	0.953105	0.00592016	0.268169	0.192004	0.0070301	-0.0391998	0.200426	0.527075	0.774168	0.92004	0.0524986	0.215092	0.326426	-0.30663	0.492446
AT2G42770	AT2G42770	peroxisomal membrane 22 kDa family protein	0.851249	0.829991	0.313132	0.19292	0.232234	0.147151	0.873121	0.357967	0.00267835	0.00253568	-0.473238	-0.11035	-0.291777	-0.595791	0.326979	-0.664645	-0.289011	-0.366234	0.113569	-0.132217
AT2G43750	AT2G43750	OASB (O-ACETYLSERINE (THIOL) LYASE B)	0.00545288	0.784292	0.500693	0.801196	0.963351	0.0577227	0.448833	0.0086396	0.290131	0.53052	-0.21918	-0.445441	-0.0940074	-0.108009	0.154393	-0.39864	-0.237032	-0.468095	0.299776	-0.434549
AT2G44040	AT2G44040	dihydrodipicolinate reductase family protein	0.503121	0.411682	0.170406	0.0691116	0.811566	0.0494614	0.00033962	0.00241969	0.0567076	0.066377	-0.608374	-0.350388	-0.150489	-0.502251	-0.422207	-0.959416	-0.361439	-0.950934	-0.228853	-1.23648
AT2G45790	AT2G45790	PMM (PHOSPHOMANNOMUTASE)	0.450287	0.943284	0.389538	0.00036389	0.0886828	0.179757	0.2176	0.0440296	0.309493	0.000882587	-0.271496	-0.310749	-0.573187	-0.747126	-0.536036	-0.533146	-0.429324	-0.735457	0.111245	-0.873004
AT2G47160	AT2G47160	BOR1 (REQUIRES HIGH BORON 1)	0.512477	0.0385429	0.00423053	0.0954468	0.421205	0.128183	0.290419	0.000952903	0.102798	0.668773	0.491131	0.157261	0.290228	0.145952	0.739971	0.352848	0.60302	0.497317	0.561209	0.431194
AT2G47240	AT2G47240	long-chain-fatty-acid--CoA ligase family protein / long-chain acyl-CoA synthetase family protein	0.49555	0.286001	0.0400601	0.0025393	0.0144196	0.979442	0.158714	0.0021985	0.0316669	0.0583159	-0.015166	-0.288899	-0.597102	-0.630643	-0.947865	-0.829435	-0.974104	-0.719194	0.768011	-0.719826
AT2G47440	AT2G47440	DNAJ heat shock N-terminal domain-containing protein	0.970407	0.0961635	0.0562981	0.0304253	0.111739	0.0193924	0.00430816	0.104801	0.0775333	0.000112028	1.20642	-0.0155469	0.384403	1.49175	0.970711	0.581099	0.717814	0.752792	1.02407	0.970895
AT2G47800	AT2G47800	ATMRP4 (ARABIDOPSIS THALIANA MULTIDRUG RESISTANCE-ASSOCIATED PROTEIN 4)	0.102143	0.897116	0.00489848	0.121013	0.111791	0.0571152	0.0186758	0.00685234	0.275694	0.0370318	-0.988521	-0.885828	-0.834634	-0.834192	-0.781854	-0.909138	-1.31911	-0.873058	0.306626	-1.0218
AT2G47940	AT2G47940	DEGP2	0.173487	0.373141	0.0374717	0.210916	0.598597	0.855468	0.00688564	0.00303774	0.29454	0.892551	0.0063281	-0.479468	-0.16328	0.00511304	-0.180763	-0.873248	-0.542007	-0.42233	0.829274	-0.482446
AT3G02040	AT3G02040	SRG3 (senescence-related gene 3)	0.786732	0.410516	0.337832	0.000211699	0.0337431	0.36905	0.00154403	0.279564	0.10136	0.0265611	0.217344	0.00110973	0.528339	0.346736	1.68237	0.490723	0.250248	0.186913	0.408697	0.78383
AT3G02170	AT3G02170	LNG2 (LONGIFOLIA2)	0.915541	0.0541264	0.430139	0.231561	0.466636	0.00290625	0.23025	0.00377273	0.689444	0.203844	0.898219	0.0235174	0.413941	0.623339	0.66001	0.144335	0.3241	0.887073	1.03383	0.380064
AT3G02410	AT3G02410	unknown protein	0.855619	0.53567	0.544307	0.118792	0.87783	0.00873187	0.563399	0.779958	0.276398	0.00167379	0.599499	0.00981584	-0.0277231	0.417719	0.12277	0.289838	-0.0136077	0.0645745	-0.150566	0.0907268
AT3G02570	AT3G02570	MEE31 (MATERNAL EFFECT EMBRYO ARREST 31)	0.767519	0.514648	0.536679	0.00814441	0.362671	0.150843	0.368903	0.710481	0.536733	0.00941737	0.459239	-0.113887	0.12085	0.386717	0.8086	0.0819098	0.317419	-0.20718	0.512454	0.331771
AT3G03250	AT3G03250	UGP (UDP-glucose pyrophosphorylase)	0.371494	0.279129	0.294824	0.597151	0.00257447	0.500557	0.124562	0.776084	0.269093	0.00643082	0.0864578	-0.251702	-0.614573	0.513392	0.227327	-0.249945	-0.319906	-0.0691957	0.71328	-0.569658
AT3G04460	AT3G04460	PEX12	0.715049	0.904644	0.51435	0.467922	0.550085	0.00913689	0.28617	0.00424179	0.380718	0.422752	-0.327985	-0.138796	-0.160858	-0.320893	0.366416	-0.504834	-0.288302	-0.660788	0.0088873	-0.5055
AT3G04840	AT3G04840	40S ribosomal protein S3A (RPS3aA)	0.012718	0.196206	0.000131225	0.416331	0.952668	0.846018	0.00452166	0.0163825	0.352097	0.219945	0.0305808	-0.264482	-0.082741	-0.144327	-0.0898199	-1.102	-0.214917	-0.429706	-0.109582	-0.437053
AT3G05900	AT3G05900	neurofilament protein-related	0.318661	0.080988	0.203921	0.195401	0.00877259	0.0735688	0.0244434	0.00141952	0.605017	0.304014	1.39182	1.05843	1.04828	0.710618	0.638573	0.319461	0.808623	2.03666	1.62298	1.2652
AT3G06150	AT3G06150	unknown protein	0.443468	0.929717	0.686633	0.000651612	0.791621	0.925746	0.959576	0.849012	0.780937	0.0067406	0.0284999	-0.171312	-0.0592434	0.614995	0.636931	-0.248289	0.120053	-0.118326	0.161215	-0.0774652
AT3G07350	AT3G07350	unknown protein	0.420134	0.938534	0.438168	0.0014863	0.179765	0.309497	0.907147	0.0139376	0.947971	0.00681512	0.0279489	0.23955	0.160676	0.480163	0.566472	0.0257339	0.153667	0.165258	-0.0345967	0.0219298
AT3G07430	AT3G07430	emb1990 (embryo defective 1990)	0.337739	0.996957	0.206986	0.282917	0.00506865	0.340513	0.00414855	0.592813	0.108894	0.0200826	-0.606044	-0.158739	-0.376352	-0.33502	-0.152599	-1.2217	-0.411037	-0.173068	0.382488	-0.941051
AT3G08940	AT3G08940	LHCB4.2 (light harvesting complex PSII)	0.397628	0.388655	0.197278	0.189592	0.0298359	0.304302	0.375393	0.00219704	0.0015549	0.441054	0.186579	0.252683	0.616234	0.0627571	0.46766	0.0515855	0.203079	0.798166	0.436665	-0.0391251
AT3G09200	AT3G09200	60S acidic ribosomal protein P0 (RPP0B)	0.849782	0.250474	0.075301	0.878149	0.00496861	0.110783	0.0206568	0.0136527	0.329266	0.00841575	-0.862695	0.0284545	-0.490939	-0.286454	0.00655877	-0.455206	-0.351385	-0.381303	0.0621935	-0.560384
AT3G09270	AT3G09270	ATGSTU8 (GLUTATHIONE S-TRANSFERASE TAU 8)	0.0676148	0.991527	0.326562	0.541278	0.997413	0.623243	0.0607412	0.818717	0.00810004	4.56e-05	0.0492335	-0.278333	-0.0031617	-0.11168	-0.0529175	-0.121371	-0.0817659	0.0186439	-0.0410566	-0.188439
AT3G09350	AT3G09350	armadillo/beta-catenin repeat family protein	0.123192	0.521536	0.0438807	0.110868	0.145626	0.205291	0.175195	0.000208944	0.0997584	0.00424366	-0.292703	-0.447975	-0.277113	-0.89949	-0.278455	-0.472163	-0.498984	-1.0626	-0.338323	-0.425902
AT3G09710	AT3G09710	IQD1 (IQ-DOMAIN 1)	0.550188	0.481945	0.271307	0.163499	0.156664	0.033262	2.49e-05	0.0806244	0.0928356	0.00527273	0.681092	0.0903738	0.212586	0.492994	0.157225	0.316775	0.182681	0.297407	-0.0829334	0.418371
AT3G10690	AT3G10690	DNA gyrase subunit A family protein	0.223677	0.561793	0.442341	0.100124	0.0601293	0.00982104	0.0720234	0.0051444	0.144149	0.871231	-0.171516	-0.560157	-0.703184	0.0359612	-0.625008	-1.09526	-0.353699	-0.983789	0.318576	-1.31887
AT3G11700	AT3G11700	FLA18 (FASCICLIN-LIKE ARABINOGALACTAN PROTEIN 18 PRECURSOR)	0.333068	0.306416	0.0201678	0.0143852	0.92984	0.0399715	0.000518831	0.103274	0.0137816	0.00184349	0.753774	0.118233	-0.0321168	0.710668	0.933174	0.570825	0.267359	0.63059	0.498456	0.602344
AT3G12820	AT3G12820	AtMYB10 (myb domain protein 10)	0.94118	0.664528	0.821562	0.135624	0.992136	0.000640591	0.267068	0.549336	0.00752695	0.574311	-0.19074	0.00867939	-0.0249268	0.00858602	0.146826	-0.17187	0.0355841	-0.00501602	-0.148966	-0.031793
AT3G13682	AT3G13682	LDL2 (LSD1-LIKE2)	0.341062	0.903153	0.196043	0.733324	0.383806	0.00625827	0.634339	0.0768001	0.85545	0.000486053	0.363306	0.084796	0.131748	0.370258	0.0302329	0.0717773	0.174496	0.207914	-0.0215342	-0.0773183
AT3G13950	AT3G13950	unknown protein	0.697773	0.490061	0.635137	0.141154	0.00743788	0.22594	0.181405	0.521789	0.995177	0.000271697	-0.321091	0.0798392	0.48796	-1.87591	0.092647	-0.0312996	-0.241673	0.222703	0.266225	-0.440662
AT3G14290	AT3G14290	PAE2	0.761467	0.166857	0.806502	0.212704	0.529852	0.50263	0.242831	0.000115498	0.589672	0.00177821	0.102445	0.0443911	-0.1943	-0.388796	-0.109936	-0.316387	0.0436956	-0.394461	0.818473	-0.496815
AT3G14620	AT3G14620	CYP72A8	0.0693224	0.162717	0.0803022	0.00815771	0.0787242	0.317218	0.083142	0.0881906	0.493531	0.00371434	0.192931	-1.06715	-0.673311	-1.01137	-1.21449	-0.238785	-0.588251	-0.49376	-0.149923	-0.335712
AT3G15540	AT3G15540	IAA19 (INDOLE-3-ACETIC ACID INDUCIBLE 19)	0.198006	0.154662	0.0578454	0.0361605	0.0610817	0.113489	0.00904079	0.00275379	0.693963	0.109459	0.34209	0.504624	0.744351	0.276158	0.973553	-0.193499	0.386226	0.63175	0.250495	0.434849
AT3G16050	AT3G16050	A37	0.00593342	0.0312396	0.258393	0.113804	0.0243825	0.097712	0.0246622	0.00991669	0.199249	0.0425146	-0.45768	-1.13447	-0.437869	-0.791075	-0.40292	-0.332206	-0.429769	-1.10488	-0.806079	-0.623268
AT3G16800	AT3G16800	protein phosphatase 2C, putative / PP2C, putative	0.170626	0.870698	0.698608	0.155197	0.0985129	0.140741	0.00910227	0.00226825	0.379116	0.116105	0.361632	0.311154	0.6009	0.483685	0.488463	0.16995	0.134859	0.514845	0.16742	0.363051
AT3G17380	AT3G17380	meprin and TRAF homology domain-containing protein / MATH domain-containing protein	0.394606	0.0607317	0.00628171	0.00957991	0.264653	0.0484958	0.154976	0.208792	0.0110571	0.0135538	0.744358	0.283431	-0.0381674	0.701599	0.653388	0.568634	0.578391	0.287998	1.31179	0.153898
AT3G17390	AT3G17390	MTO3 (METHIONINE OVER-ACCUMULATOR 3)	0.147159	0.0302944	0.00835319	0.230646	0.155342	0.340638	0.256032	0.050947	0.0727928	0.00370306	0.503393	0.446805	0.133106	0.715342	0.348916	0.654141	0.574675	0.323135	1.0361	0.165223
AT3G18000	AT3G18000	XPL1 (XIPOTL 1)	0.135625	0.471712	0.0157325	0.00756652	0.889417	0.0972368	0.0811417	0.000764702	0.0269756	0.116555	-0.509912	-0.465614	0.0621683	-0.311706	-0.972733	-1.4841	-1.08722	-0.850351	0.551222	-0.94852
AT3G18750	AT3G18750	WNK6 (WITH NO K (=LYSINE) 6)	0.0297495	0.0434624	0.447501	0.18632	0.0014499	0.00458317	0.764196	0.935072	0.0116621	0.655071	0.642624	0.458352	0.542199	0.214239	0.434792	0.387772	0.238891	-0.0227503	0.463044	0.169786
AT3G19030	AT3G19030	unknown protein	0.569248	0.568007	0.623443	0.295846	0.673435	0.104611	0.0699012	0.100534	0.00676164	0.00650844	-0.593393	-0.154741	0.132405	-1.14921	-0.364312	-1.10607	-0.162988	-0.315949	0.320491	-0.849162
AT3G19130	AT3G19130	ATRBP47B (RNA-binding protein 47B)	0.0695593	0.981961	0.109322	0.0563534	0.525003	0.196941	0.461258	0.261074	0.00952536	0.00205511	0.440919	0.375472	-0.164715	0.343176	0.67407	0.0916868	0.317346	0.145271	0.283944	-0.291637
AT3G20810	AT3G20810	transcription factor jumonji (jmjC) domain-containing protein	0.0204531	0.0859768	0.00565146	0.243066	0.0104336	0.11225	0.014145	0.00016851	0.766442	0.0274027	-0.473953	-0.568914	-0.650296	-0.523188	-0.218148	-0.157982	-0.793664	-0.683342	-0.194838	-0.913255
AT3G21110	AT3G21110	PUR7 (PURIN 7)	0.525482	0.904969	0.872498	0.473745	0.00442376	0.0954992	0.148982	0.00220908	0.0193668	0.236672	-0.161331	-0.148953	-0.38593	-0.185816	-0.00152311	-0.697926	-0.0194587	-0.488145	-0.0943704	-0.47921
AT3G21200	AT3G21200	unknown protein	0.107956	0.228325	0.446549	0.69653	0.0026621	0.910596	0.0443772	0.00885503	0.806547	0.983228	-0.0334436	-0.478504	-0.907098	-0.0307006	0.166996	-0.18967	-0.382177	-0.620593	0.845925	-1.03552
AT3G21300	AT3G21300	RNA methyltransferase family protein	0.375184	0.462868	0.923875	0.635563	0.0617613	0.0378069	0.00456812	0.00265182	0.0899266	0.795987	-0.257877	-0.246537	-0.54737	0.013095	-0.097979	-0.549917	0.00138555	-0.335467	0.0995135	-0.97871
AT3G22240	AT3G22240	unknown protein	0.0385468	0.380716	0.754509	0.326458	0.00787534	0.594044	0.431489	0.00461856	0.89821	0.335809	0.0818437	0.293143	-0.299146	0.0981087	-0.257083	0.0767496	0.126081	0.423906	-0.358447	0.532667
AT3G22550	AT3G22550	senescence-associated protein-related	0.00411354	0.0271097	0.0302658	0.934446	0.0129615	0.024063	0.00106828	0.182089	0.625028	0.0675076	-0.942547	-0.650187	-0.567512	-0.429751	0.0518656	-0.190894	-0.736918	-0.269087	-0.584286	-0.863071
AT3G23120	AT3G23120	AtRLP38 (Receptor Like Protein 38)	0.236781	0.0106082	0.748423	0.000797548	0.961617	0.00973897	0.388366	0.0589261	0.0245437	0.414416	-0.39693	-0.366637	-0.0144073	0.0408405	-0.989064	-0.789873	0.0608798	-0.215467	1.06619	0.101231
AT3G23730	AT3G23730	xyloglucan:xyloglucosyl transferase, putative / xyloglucan endotransglycosylase, putative / endo-xyloglucan transferase, putative	0.0243753	0.0366275	0.0582257	0.08181	0.120748	0.00140028	0.072319	0.070469	0.0197434	0.000957327	1.02779	0.572678	0.318344	1.02312	0.97782	0.181016	0.954873	0.756967	1.00852	0.883471
AT3G23760	AT3G23760	unknown protein	0.753318	0.912282	0.285748	0.859632	0.643766	0.000830639	0.170611	0.311624	0.277589	0.00866431	-0.372411	-0.165324	-0.0638281	-0.603229	0.103055	-0.46193	-0.491729	-0.264882	-0.039698	-0.585794
AT3G25900	AT3G25900	HMT-1	0.305644	0.300802	0.307179	0.00719319	0.161485	0.0023137	0.864768	0.491858	0.589486	0.861677	0.365322	0.121071	0.187136	0.0171877	0.37854	0.29194	0.148241	0.0969718	0.17637	0.0304012
AT3G26790	AT3G26790	FUS3 (FUSCA 3)	0.975051	0.00580311	0.416403	0.212975	0.151527	0.893176	0.104124	0.151331	0.206143	0.00706887	-0.000377727	0.0229515	-0.061161	-0.00797841	0.0328615	0.146151	0.0615911	-0.0439668	-0.172468	0.238921
AT3G27060	AT3G27060	TSO2 (TSO meaning 'ugly' in Chinese)	0.0470752	0.627798	0.0768574	0.0784391	0.770214	0.00336485	0.0279817	0.00114468	0.0216908	0.0939823	-0.85857	-0.649689	-0.235975	-0.620485	-0.580707	-1.45779	-0.899919	-1.12456	-0.240601	-1.14908
AT3G27380	AT3G27380	SDH2-1	0.693978	0.402758	0.882942	0.0936541	0.328826	0.139151	0.262048	0.00915808	0.126606	0.00281073	0.178774	0.0767766	-0.393254	-0.516826	-0.158307	-0.0439931	-0.0299131	-0.51561	0.417811	-0.662876
AT3G27960	AT3G27960	kinesin light chain-related	0.62911	0.317569	0.993146	0.908931	0.270055	0.00428058	0.124526	0.00197015	0.23397	0.116844	1.38252	0.146191	0.265246	0.649563	0.10781	0.516948	0.0604978	0.509722	0.39824	0.427774
AT3G42710	AT3G42710	transposable element gene	0.611272	0.940111	0.440826	0.145271	0.963346	0.135206	0.00980867	0.205167	0.00353065	0.0826562	-0.066053	0.0365605	-0.0297111	0.127615	-0.0776942	0.176087	0.0801346	0.126903	-0.0478311	0.206578
AT3G42996	AT3G42996	transposable element gene	0.00400627	0.729046	0.997601	0.772701	0.787742	0.00812528	0.0858888	0.270541	0.133421	0.545182	-0.105505	0.240426	-0.0455752	0.091887	-0.148893	-0.0826078	0.0204142	0.108937	-0.0815575	0.323373
AT3G44430	AT3G44430	unknown protein	0.67408	0.897192	0.156063	0.736134	0.273434	0.751973	0.00320017	0.841562	0.0056444	0.0256166	-0.00699596	0.0572725	-0.452479	-0.920779	-0.000312458	-1.09633	-0.654861	0.00838763	-0.0578159	-1.41712
AT3G44990	AT3G44990	XTR8 (XYLOGLUCAN ENDO-TRANSGLYCOSYLASE-RELATED 8)	0.081706	0.053673	0.0161886	0.219486	0.0181269	0.00489615	0.0282999	0.0868606	0.802915	0.00830972	-1.08401	-0.768367	-0.918224	-0.854582	-0.541628	-0.00789324	-0.383008	-0.278149	-0.552948	-0.958887
AT3G45640	AT3G45640	ATMPK3 (ARABIDOPSIS THALIANA MITOGEN-ACTIVATED PROTEIN KINASE 3)	0.933418	0.102669	0.524291	0.29014	0.00292953	0.0261976	0.380675	0.0776726	0.244953	0.00922568	0.214504	-0.0208047	0.507984	-0.675646	-0.275231	-0.698888	-0.14812	-0.403889	1.05975	-0.458757
AT3G47340	AT3G47340	ASN1 (GLUTAMINE-DEPENDENT ASPARAGINE SYNTHASE 1)	0.761861	0.0555089	0.00956143	0.00820049	0.342668	0.559541	0.011685	0.100748	0.406362	0.726347	-0.105733	0.0224919	0.651325	0.0554438	1.79607	0.151597	1.09431	1.51893	1.58816	0.857344
AT3G47480	AT3G47480	calcium-binding EF hand family protein	0.211132	0.507584	0.13461	0.0439542	0.37647	0.0823084	0.127466	0.199012	0.00535516	0.00142185	-0.472027	-0.521841	-0.173752	-1.29285	-0.814229	-1.35715	-0.775836	-0.596924	0.35245	-0.63358
AT3G47500	AT3G47500	CDF3 (CYCLING DOF FACTOR 3)	0.867524	0.166389	0.0185292	0.0228429	0.00419669	0.131479	0.197047	0.00539189	0.450788	0.0976883	0.650257	0.0361109	0.687022	0.0953124	0.608616	0.309229	0.369351	0.602762	0.634426	0.217809
AT3G48520	AT3G48520	CYP94B3	0.00831233	0.253009	0.995852	0.166888	0.00881925	0.212049	0.308702	0.872478	0.38522	0.0441125	0.201633	0.198537	0.334628	-0.258779	0.397704	0.287668	0.0111813	0.0628436	-0.260121	-0.16718
AT3G50750	AT3G50750	brassinosteroid signalling positive regulator-related	0.0457492	0.00948487	0.156131	0.178114	0.0783533	0.206318	0.239607	0.0139464	0.0503887	0.000510134	0.369393	0.16004	0.172463	0.659425	0.459963	0.2661	0.22148	0.390183	0.401564	0.352119
AT3G50970	AT3G50970	LTI30 (LOW TEMPERATURE-INDUCED 30)	0.247434	0.401958	0.652528	0.285518	0.200967	0.337878	0.23756	0.0531799	0.00708034	0.00800222	0.0488425	-0.557271	-0.451968	-1.39615	0.487469	-1.79873	0.141979	-1.00523	0.674885	-0.675325
AT3G51330	AT3G51330	aspartyl protease family protein	0.175003	0.0687548	0.00107816	0.0424413	0.365538	0.00754661	0.0482735	0.0575463	0.116769	0.0367271	-1.55345	-0.759133	-0.417802	-1.10445	-1.40372	-0.685399	-0.484546	-0.966998	0.885125	-0.516436
AT3G51820	AT3G51820	G4	0.144662	0.710849	0.0348211	0.732738	0.00142179	0.0862297	0.0191769	0.0105025	0.0419285	0.00788538	-0.276822	-0.558388	-0.795685	-0.313971	0.021233	-0.883524	-0.768714	-0.865039	-0.0363311	-0.934284
AT3G51870	AT3G51870	binding / transporter	0.31892	0.882672	0.796761	0.571756	0.0143625	0.00695451	0.000591802	0.0526304	0.019098	0.066741	-0.472077	-0.332384	-0.584412	-0.288849	-0.0269858	-0.664828	-0.102682	-0.512483	-0.00536368	-1.00061
AT3G51910	AT3G51910	AT-HSFA7A	0.158232	0.323856	0.494893	0.874547	0.971486	0.871031	0.844721	0.070748	0.00808626	0.00935284	-0.0136107	-0.305109	-0.0306786	-0.186676	-0.0769914	-0.293332	-0.0730859	-0.259229	-0.260261	0.00765675
AT3G52150	AT3G52150	RNA recognition motif (RRM)-containing protein	0.77133	0.543785	0.13884	0.00355642	0.541739	0.916287	0.0331959	0.202781	0.377275	0.0075113	-0.062794	-0.116027	-0.22429	-0.574449	-0.509977	-0.992952	-0.497925	-0.455137	0.705088	-0.72754
AT3G52430	AT3G52430	PAD4 (PHYTOALEXIN DEFICIENT 4)	0.0897651	0.123323	0.0092403	0.110178	0.351263	0.139436	0.756106	0.00827899	0.310009	0.501334	-0.253676	-0.9399	-0.232268	0.115363	-0.492033	-0.495646	-0.658417	-0.762354	0.736586	-0.144251
AT3G53180	AT3G53180	catalytic/ glutamate-ammonia ligase	0.29031	0.205484	0.079608	0.115321	0.156779	0.00497364	0.324258	0.00568966	0.740568	0.194835	0.276407	-0.411408	-0.387947	-0.362041	-0.500021	-0.267772	-0.319785	-0.527031	0.619074	-0.496097
AT3G53190	AT3G53190	pectate lyase family protein	0.765878	0.412443	0.14254	0.835584	0.939013	0.127244	0.347987	0.00951323	0.00220997	0.206723	-0.271709	0.132055	-0.0772893	-0.471782	-0.0149097	-0.59582	-0.443174	-0.79456	-0.221326	-0.392012
AT3G53420	AT3G53420	PIP2A (PLASMA MEMBRANE INTRINSIC PROTEIN 2A)	0.167728	0.0328331	0.000358704	0.0050556	0.740369	0.0592008	0.057966	0.0142577	0.0667141	0.0334861	0.410647	0.387669	0.00812164	0.492906	0.571893	0.528151	0.276863	0.627765	0.386439	0.411395
AT3G53780	AT3G53780	rhomboid family protein	0.114759	0.953346	0.284715	0.559011	0.875312	0.0340619	0.42242	0.00771561	0.125496	0.00579373	-0.481105	-0.665377	-0.0241339	-0.748932	-0.000262422	-0.589871	-0.441613	-0.537026	-0.0551927	-0.30846
AT3G54560	AT3G54560	HTA11	0.0800253	0.155529	0.023638	0.0405331	0.00837642	0.104442	0.00306865	0.0581177	0.0939205	0.14636	-0.500526	-0.436071	-0.983391	-0.394586	-0.339277	-0.587144	-0.486816	-0.556438	-0.609069	-0.857554
AT3G54810	AT3G54810	zinc finger (GATA type) family protein	0.175999	0.371398	0.192325	0.000960328	0.478598	0.00338856	0.0278341	0.876008	0.220838	0.0256212	0.675624	-0.386121	-0.187875	0.559266	0.832191	0.273351	0.50023	-0.0511151	0.664616	0.673423
AT3G55240	AT3G55240	unknown protein	0.0149766	0.161557	0.897523	0.000367282	0.000230382	0.0258532	0.24043	0.10799	0.407485	0.152576	0.238965	0.38608	0.358211	0.338639	0.668646	0.170029	0.0399632	0.409824	0.56105	0.426266
AT3G55470	AT3G55470	C2 domain-containing protein	0.00417853	0.797236	0.105935	0.424157	0.68883	0.00513616	0.570777	0.317924	0.615166	0.051539	-0.489926	-0.205611	0.0475821	-0.476828	0.199559	-0.00726851	-0.598428	-0.151318	0.0657226	-0.0868743
AT3G56130	AT3G56130	biotin/lipoyl attachment domain-containing protein	0.367805	0.839845	0.326241	0.379314	0.773332	0.00799786	0.0450391	0.0332959	0.00831078	0.152885	-0.714262	-0.413798	-0.111743	-0.489854	0.174094	-0.950806	-0.490407	-0.855001	0.0725011	-0.746188
AT3G56650	AT3G56650	thylakoid lumenal 20 kDa protein	0.26496	0.52889	0.236302	0.000810438	0.0368071	0.156042	0.0761763	0.0194875	0.0808022	0.00143546	-0.547063	-0.274884	-0.959927	-0.601901	-0.427371	-0.538647	-0.535569	-0.78726	-0.248407	-0.725242
AT3G56680	AT3G56680	nucleic acid binding	0.847387	0.927196	0.466366	0.339288	0.344472	0.234985	0.0705616	0.0212624	0.00757636	0.00524331	-0.534792	-0.145499	-0.15735	-0.872135	-0.24804	-0.740908	-0.297827	-0.562164	0.238513	-0.70178
AT3G56880	AT3G56880	VQ motif-containing protein	0.0178456	0.296953	0.0635648	0.0038989	0.00641566	0.342214	0.452849	0.153579	0.775301	0.113475	0.388917	0.300052	1.16605	-0.176755	1.01045	-0.323696	0.343454	0.589133	0.698751	-0.0773046
AT3G58140	AT3G58140	phenylalanyl-tRNA synthetase class IIc family protein	0.197425	0.561924	0.294701	0.579346	0.0014938	0.50123	0.274402	0.00302373	0.040972	0.86816	0.0391952	-0.70887	-0.649786	0.000919492	-0.0814009	-0.662184	-0.452173	-0.863118	0.340088	-0.759795
AT3G58490	AT3G58490	phosphatidic acid phosphatase family protein / PAP2 family protein	0.427117	0.203682	0.449262	0.0371102	0.00905598	0.114929	0.00819443	0.152472	0.878026	0.687522	0.520033	-0.14444	0.407948	0.0473667	0.550628	-0.154584	0.0220245	0.149023	0.64616	0.320806
AT3G58620	AT3G58620	TTL4 (Tetratricopetide-repeat Thioredoxin-Like 4)	0.214213	0.0265841	0.0643739	0.05213	0.0571968	0.191227	0.0175336	0.00337724	0.859547	0.00516907	0.357911	0.295515	0.614281	0.942999	0.652875	0.128953	0.483171	0.470394	0.544122	0.945728
AT3G60320	AT3G60320	DNA binding	0.701207	0.0874565	0.260801	0.036414	0.408867	0.00369519	0.268583	0.032104	0.142156	0.00760285	0.864269	-0.156671	-0.246226	0.863708	0.472092	0.320257	0.26881	0.425228	1.13836	0.347134
AT3G60420	AT3G60420	unknown protein	0.0250408	0.603642	0.0036204	0.0838365	0.161406	0.0329633	0.0069074	0.0254251	0.148516	0.169433	-0.724825	-1.27168	-0.593948	-0.665834	-0.719992	-0.651653	-1.22504	-1.08465	0.0587929	-0.863106
AT3G60770	AT3G60770	40S ribosomal protein S13 (RPS13A)	0.961951	0.548932	0.994022	0.0333354	0.071498	0.269439	0.00132932	0.00322358	0.822974	0.378318	-0.28605	-0.0304135	-0.881785	-0.304599	-0.465442	-0.158453	-0.052199	-0.748635	0.412795	-0.954511
AT3G61430	AT3G61430	PIP1A (PLASMA MEMBRANE INTRINSIC PROTEIN 1A)	0.00813014	0.0153244	0.0156299	0.122317	0.0171295	0.0279933	0.0126619	0.00241242	0.041689	0.123344	0.734044	0.575241	0.549641	0.292136	0.567423	0.654875	0.592866	0.641791	1.05576	0.479654
AT3G61560	AT3G61560	reticulon family protein (RTNLB6)	0.398954	0.76554	0.984177	0.452214	0.309499	0.00898059	0.380451	0.961389	0.185387	0.00738122	-0.903803	0.309811	0.169675	-0.831167	-0.344	-0.578822	-0.0617577	-0.0616751	0.243514	0.141848
AT3G61610	AT3G61610	aldose 1-epimerase family protein	0.434583	0.607334	0.701808	0.442926	0.00835061	0.895683	0.591246	0.00193661	0.037275	0.785004	0.015438	-0.138487	0.242142	-0.0567676	0.200391	-0.524336	-0.079523	-0.232531	0.0986525	-0.204686
AT3G63190	AT3G63190	RRF (RIBOSOME RECYCLING FACTOR, CHLOROPLAST PRECURSOR)	0.0785164	0.801414	0.0944237	0.732516	0.0058269	0.019005	0.024296	0.00373021	0.0183699	0.370075	-0.426887	-0.647762	-0.814485	-0.238343	0.00244613	-0.673639	-0.57898	-0.70663	0.139923	-1.01486
AT4G00510	AT4G00510	NA	0.464471	0.718025	0.00732617	0.43568	0.364301	0.00722818	0.450375	0.87531	0.50419	0.936529	-0.236864	0.176113	-0.114466	0.0230027	0.0619771	-0.0322829	-0.147103	0.0554801	-0.0798303	0.137798
AT4G00720	AT4G00720	ATSK32 (SHAGGY-LIKE PROTEIN KINASE 32)	0.29462	0.00826006	0.641716	0.826129	0.824802	0.0225303	0.00173061	0.0285712	0.651548	0.396095	0.273443	0.297519	-0.0186308	0.197466	0.158743	-0.0892118	-0.0360044	0.30682	0.968356	0.31081
AT4G01330	AT4G01330	ATP binding / kinase/ protein kinase/ protein serine/threonine kinase/ protein tyrosine kinase	0.154883	0.249866	0.0240502	0.320282	0.330302	0.145994	0.019862	0.00752096	0.203545	0.00335303	0.384686	0.385486	0.200514	0.961095	0.283814	0.320875	0.270034	0.361677	0.440472	0.879078
AT4G03450	AT4G03450	ankyrin repeat family protein	0.0365477	0.598721	0.00632334	0.0196462	0.410956	0.00185027	0.0773327	0.089491	0.0788057	0.015613	-0.256789	-0.79892	-0.194817	-0.774853	-0.702008	-0.585998	-0.699491	-0.516973	0.084976	-0.401474
AT4G04570	AT4G04570	protein kinase family protein	0.26131	0.0844695	0.00893788	0.691606	0.281783	0.199423	0.81729	0.00446949	0.499025	0.105223	0.325429	-0.286516	-0.275017	-0.65353	-0.105134	-0.508203	-0.427078	-0.814477	1.00214	-0.139388
AT4G05390	AT4G05390	ATRFNR1 (ROOT FNR 1)	0.258835	0.251397	0.0818874	0.00849564	0.149806	0.223711	0.212112	0.00567218	0.849102	0.713097	0.34937	0.188991	0.163202	0.0110792	0.38365	-0.0581953	0.260115	0.281803	0.215938	0.0526547
AT4G07330	AT4G07330	transposable element gene	0.00292302	0.279939	0.271266	0.747208	0.163076	0.337693	0.00196136	0.349355	0.416584	0.0442851	-0.0852791	0.121776	0.0350537	0.0681421	-0.046719	-0.00578241	0.0511904	0.0494288	-0.0634762	0.0985446
AT4G10500	AT4G10500	oxidoreductase, 2OG-Fe(II) oxygenase family protein	0.0134383	0.00487221	0.998488	0.758319	0.734755	0.00586854	0.466039	0.383452	0.726347	0.857987	-0.290528	-0.31439	-0.0700994	-0.038914	-0.0434182	0.19953	0.0134335	-0.0742286	1.70582	-0.127747
AT4G11960	AT4G11960	PGRL1B (PGR5-Like B)	0.361899	0.280097	0.836399	0.00950207	0.00220053	0.137919	0.713953	0.474105	0.395665	0.0366592	0.361189	0.198291	0.588965	0.274076	0.550382	0.109079	0.0955739	0.347029	0.52747	0.181958
AT4G12420	AT4G12420	SKU5	0.793781	0.0364609	0.0566819	0.942564	0.412573	0.00259025	0.169607	0.042062	0.00523543	0.101067	1.06254	0.103019	-0.0337996	0.657714	0.0635873	0.445792	0.497747	0.306657	1.85694	0.142316
AT4G13800	AT4G13800	permease-related	0.477455	0.0258402	0.104306	0.0262131	0.00300276	0.330846	0.00572062	0.0782507	0.556746	0.124713	0.277915	-0.0286653	0.65695	0.245667	1.13901	0.328959	0.595179	0.545715	0.528681	1.36231
AT4G14230	AT4G14230	CBS domain-containing protein-related	0.339942	0.306292	0.693356	0.0090097	0.262031	0.000672554	0.870347	0.824786	0.526639	0.635079	0.384696	0.261979	0.184146	-0.102424	0.464227	-0.102776	0.129114	-0.163149	0.41427	-0.0797091
AT4G14365	AT4G14365	zinc finger (C3HC4-type RING finger) family protein / ankyrin repeat family protein	0.216982	0.734135	0.814954	0.039799	0.00799037	0.122434	0.774621	0.176267	0.13347	0.00324597	-0.569797	-0.419675	0.916683	-1.06393	-0.557823	0.177662	-0.0259071	-0.60737	0.350505	-0.0672089
AT4G14680	AT4G14680	APS3	0.375836	0.578098	0.828787	0.00571896	0.7412	0.357698	0.262289	0.0689512	0.85781	0.00221355	0.0681646	0.232078	-0.0907032	0.649157	0.777378	-0.347454	-0.0832244	0.0669404	0.191718	0.0356145
AT4G15000	AT4G15000	60S ribosomal protein L27 (RPL27C)	0.967199	0.478647	0.920346	0.0795287	0.393151	0.00680477	0.00485235	0.469534	0.37667	0.0574912	-0.512943	-0.0273106	-0.504282	-0.552484	-0.942099	-0.666345	-0.0598457	-0.431256	0.244798	-1.13095
AT4G15210	AT4G15210	BAM5 (BETA-AMYLASE 5)	0.832264	0.291613	0.559824	0.0873634	0.612494	0.0500144	0.0145462	0.00465058	0.0168902	0.00184842	0.991882	0.0827815	-0.0381886	0.485149	0.475562	0.741824	0.155886	0.399336	-0.420043	0.523454
AT4G16215	AT4G16215	unknown protein	0.531374	0.309952	0.522617	0.546995	0.00352864	0.314989	0.492505	0.0063076	0.565946	0.514485	0.15574	0.257965	-0.293907	0.116535	-0.0556634	-0.248296	-0.108116	0.747391	-0.29312	-0.345229
AT4G16740	AT4G16740	ATTPS03	0.0293101	0.142097	0.258533	0.00873829	0.219857	0.0177455	0.192284	0.00976534	0.0159027	0.183619	0.345207	0.377672	0.317753	0.176793	0.876357	0.555708	0.198604	0.750431	0.14318	0.575013
AT4G18970	AT4G18970	GDSL-motif lipase/hydrolase family protein	0.714804	0.0103961	0.00748193	0.00989651	0.147781	0.0389659	0.202206	0.0311496	0.122496	0.0615107	0.534061	-0.0875211	0.240015	0.454444	0.536143	0.494588	0.58665	0.353205	0.753169	0.200135
AT4G20320	AT4G20320	CTP synthase/ catalytic	0.187664	0.961434	0.194932	0.00768482	0.000373265	0.0967241	0.0449759	0.0184545	0.14316	0.115902	-0.643715	-0.754462	-0.541829	-0.368541	-0.428971	-0.517959	-0.239746	-1.2271	0.0334703	-0.701079
AT4G20830	AT4G20830	FAD-binding domain-containing protein	0.00738686	0.69659	0.161211	0.974596	0.193576	0.32474	0.599291	0.20661	0.267857	0.00598567	-0.310984	-0.648723	-0.395436	-1.04715	0.066712	-0.642182	-0.344383	-0.323813	0.276275	-0.220227
AT4G21380	AT4G21380	ARK3 (A. THALIANA RECEPTOR KINASE 3)	0.827753	0.0732244	0.569889	0.101879	0.00414877	0.00426025	0.883257	0.340833	0.232252	0.87845	-0.312798	-0.0725157	0.498777	-0.044749	-0.370138	-0.537578	-0.189069	-0.293077	1.04676	-0.0873744
AT4G23630	AT4G23630	BTI1 (VIRB2-INTERACTING PROTEIN 1)	0.950559	0.749914	0.625065	0.825483	0.51993	0.0749989	0.702188	0.506536	0.00166362	0.00132424	-0.398713	-0.0609688	-0.202545	-0.496048	0.121112	-0.599295	-0.184203	-0.339812	0.242184	-0.26476
AT4G24805	AT4G24805	methyltransferase	0.137502	0.883742	0.237903	0.00313143	0.976614	0.175454	0.929909	0.0874951	0.249269	0.00800965	0.254464	0.352353	-0.0147942	0.914112	0.860801	0.376014	0.272826	0.586274	0.141529	-0.0307775
AT4G25370	AT4G25370	Clp amino terminal domain-containing protein	0.0145076	0.591221	0.326555	0.229816	0.000388627	0.0583739	0.00972312	0.0112853	0.239321	0.451098	-0.263532	-0.45818	-0.487962	-0.258946	0.197187	-0.499267	-0.351271	-0.499823	0.26484	-0.714441
AT4G25450	AT4G25450	ATNAP8	0.251103	0.312165	0.134324	0.0883029	0.059118	0.00582387	0.00998007	0.0123695	0.0238038	0.173291	-0.98741	-0.391596	-0.507132	-0.488493	-0.607599	-1.22511	-0.455224	-0.802256	-0.152835	-0.851311
AT4G25900	AT4G25900	aldose 1-epimerase family protein	0.266825	0.0880899	0.204808	0.00114	0.508575	0.062691	0.413326	0.0797782	0.480847	0.00903659	-0.202336	-0.00790078	-0.176137	-0.693352	-0.555224	-0.452534	-0.341702	-0.515202	0.742842	-0.398898
AT4G26370	AT4G26370	antitermination NusB domain-containing protein	0.375568	0.514817	0.369373	0.201685	0.0186788	0.000324619	0.0617285	0.00416073	0.0560754	0.796211	-0.718791	-0.428958	-0.523064	-0.0719467	-0.248046	-0.738347	-0.220922	-0.772089	0.173399	-0.824025
AT4G26540	AT4G26540	kinase	0.700672	0.0879801	0.00310765	0.514273	0.929548	0.439742	0.666383	0.948463	0.143714	0.00506589	0.131175	-0.139756	-0.061342	0.924579	0.189176	0.0460376	0.361987	-0.0968347	0.681833	0.0275877
AT4G26690	AT4G26690	SHV3 (SHAVEN 3)	0.311657	0.0924543	0.109319	0.00184274	0.0367098	0.110063	0.0502736	0.112838	0.232902	0.00546057	0.998819	0.304509	0.496322	0.974717	0.987095	0.357077	0.793057	0.505409	1.42024	0.562724
AT4G27280	AT4G27280	calcium-binding EF hand family protein	0.00468934	0.477704	0.835492	0.293179	0.00866867	0.200302	0.0753708	0.161109	0.553761	0.16411	0.913943	0.712407	1.17236	-0.566036	0.458085	-0.445612	0.00490368	0.453355	0.0175964	0.339067
AT4G27910	AT4G27910	SDG16 (SET DOMAIN PROTEIN 16)	0.402425	0.381108	0.928118	0.00845918	0.0784268	0.0125701	0.00772799	0.992997	0.569223	0.246642	0.413787	0.195978	0.250484	0.277023	-0.196242	-0.33834	0.0390722	-0.0285018	0.253665	0.264752
AT4G28480	AT4G28480	DNAJ heat shock family protein	0.60404	0.87163	0.000198172	0.0346589	0.596028	0.6035	0.502145	0.120947	0.118022	0.00882981	-0.142428	0.101164	-0.127883	-0.952058	-0.689583	-0.664098	-0.52704	-0.76587	0.247028	-0.383246
AT4G28720	AT4G28720	flavin-containing monooxygenase family protein / FMO family protein	0.134167	0.120066	0.536817	0.313519	0.0415415	0.589556	0.00321064	0.0419256	0.119853	0.00212032	0.0804106	0.255511	0.350202	0.534956	0.296211	-0.33668	0.1296	0.497254	-0.184319	0.272375
AT4G29700	AT4G29700	type I phosphodiesterase/nucleotide pyrophosphatase family protein	0.0450979	0.661835	0.557926	0.777838	0.693514	0.00451768	0.130981	0.00755049	0.0654195	0.651124	-1.08356	-0.232767	0.127107	-0.148459	0.148204	-0.719986	-0.19412	-0.54389	0.13352	-0.75663
AT4G30440	AT4G30440	GAE1 (UDP-D-GLUCURONATE 4-EPIMERASE 1)	0.531121	0.975368	0.738867	0.000154992	0.164399	0.305497	0.00769697	0.590834	0.146443	0.121652	0.299581	-0.32547	0.0437107	0.466879	1.35818	0.292182	0.0774983	0.0638119	0.369268	0.295593
AT4G30490	AT4G30490	AFG1-like ATPase family protein	0.196516	0.851781	0.112509	0.135665	0.00598525	0.026159	0.146224	0.0027117	0.131172	0.0319748	-0.212993	-0.610222	-0.5507	-0.84268	-0.466098	-0.81939	-0.470704	-1.08322	-0.152945	-0.606613
AT4G31000	AT4G31000	calmodulin-binding protein	0.0331335	0.708994	0.228051	0.109741	0.000756677	0.00242404	0.239841	0.571678	0.515699	0.692793	1.13938	0.473631	0.458444	0.142117	0.389379	0.398878	0.393862	0.245036	-0.140949	0.239269
AT4G32300	AT4G32300	SD2-5 (S-DOMAIN-2 5)	0.755883	0.843289	0.96956	0.326648	0.0116662	0.0255607	0.00266982	0.00721613	0.0350561	0.0433583	0.662153	-0.125738	0.490603	0.392222	-0.0426049	0.374716	-0.00711568	0.255606	0.163115	0.649663
AT4G32480	AT4G32480	unknown protein	0.104848	0.0192646	0.0271046	0.0304962	8.36e-05	0.911373	0.258575	0.00765267	0.467125	0.0532901	0.0195819	0.825156	0.51763	0.396958	0.494608	0.0287063	0.602908	0.996072	0.613712	0.355159
AT4G32940	AT4G32940	GAMMA-VPE (GAMMA VACUOLAR PROCESSING ENZYME)	0.0906456	0.00205465	0.179098	0.642065	0.0844533	0.956449	0.576155	0.00668901	0.683734	0.574547	-0.0235023	-0.320324	0.357428	0.0943609	0.187038	-0.336052	-0.345611	0.365836	1.11134	-0.254836
AT4G33360	AT4G33360	terpene cyclase/mutase-related	0.421383	0.283909	0.136383	0.147638	0.212389	0.00516862	0.206466	0.00474215	0.623939	0.0458278	-0.405836	-0.201467	-0.244276	-0.282351	-0.159727	0.00230221	-0.363274	-0.454713	-0.080427	-0.331458
AT4G33420	AT4G33420	peroxidase, putative	0.16361	0.202557	0.0537318	0.213208	0.00442769	7.38e-05	0.480639	0.0668891	0.448612	0.45673	0.506456	0.111012	0.230763	0.0999413	0.146109	-0.00339233	0.218359	0.242305	0.23055	0.20389
AT4G33470	AT4G33470	hda14 (histone deacetylase 14)	0.00895331	0.856989	0.127846	0.68356	0.426932	0.974204	0.211385	0.00352234	0.353003	0.269399	-0.0091678	-0.611697	-0.281404	-0.305443	0.14831	-0.665514	-0.537252	-0.856998	0.0768536	-0.48012
AT4G33920	AT4G33920	protein phosphatase 2C family protein / PP2C family protein	0.0704159	0.00980425	0.232992	0.343398	0.00063587	0.0197247	0.105645	0.387762	0.336612	0.412614	0.550864	0.444918	0.828599	-0.247518	0.340204	0.138043	0.190916	0.166363	1.26489	0.417516
AT4G33985	AT4G33985	unknown protein	0.0148019	0.864899	0.101117	0.00243876	0.00877373	0.109289	0.392053	0.754839	0.406058	0.551259	0.479897	0.323208	0.201546	0.110919	0.627072	0.219068	0.336058	0.0723108	-0.0224572	0.167623
AT4G34135	AT4G34135	UGT73B2 (UDP-GLUCOSYLTRANSFERASE 73B2)	0.0230662	0.947451	0.506468	0.15225	0.0436141	0.0493964	0.77202	0.00652884	0.027365	0.000144698	-0.355353	-0.56807	-0.240225	-0.654931	-0.185058	-0.450976	-0.0735865	-0.538414	-0.00459811	-0.0159362
AT4G35320	AT4G35320	unknown protein	0.260517	0.593268	0.00283585	0.0102676	0.0671872	0.148524	0.000140832	0.0457873	0.0241365	0.122352	0.602684	0.829545	0.459141	0.603196	1.16148	0.704378	0.830129	0.608703	-0.0646296	1.28029
AT4G35430	AT4G35430	unknown protein	0.000784351	0.944452	0.406667	0.786054	0.305972	0.179425	0.12853	0.00692062	0.645833	0.64537	-0.197782	-0.552725	-0.135204	-0.0711702	0.0657933	-0.242085	-0.144699	-0.298059	-0.0372411	-0.413458
AT4G35480	AT4G35480	RHA3B	0.0605091	0.183516	0.872659	0.0608279	0.00543208	0.824647	0.355622	0.0296891	0.0019456	0.793829	0.0365025	0.4617	0.67888	-0.10757	0.808489	0.0962561	0.074108	0.391457	0.334311	-0.270486
AT4G35770	AT4G35770	SEN1 (SENESCENCE 1)	0.00214509	0.287319	0.0758416	0.212556	0.00522695	0.018243	0.0437429	0.10811	0.456539	0.0442316	0.360084	0.637125	1.57233	-0.565545	1.01238	-0.473883	1.22469	0.979016	0.669923	0.291116
AT4G36010	AT4G36010	pathogenesis-related thaumatin family protein	0.00183791	0.827687	0.102403	0.000727812	0.42718	0.175099	0.462755	0.171818	0.580552	0.0308527	1.07026	1.09254	0.212749	0.707701	2.63115	0.293164	0.837573	0.42013	-0.0319206	-0.339555
AT4G37790	AT4G37790	HAT22	0.0744175	0.411274	0.334861	0.775152	0.141486	0.0797967	0.00754556	0.0092848	0.10281	0.232941	-0.648555	-0.583442	-0.272998	-0.443103	0.100134	-0.462564	-0.196938	-0.394137	-0.259777	-0.639068
AT4G37800	AT4G37800	xyloglucan:xyloglucosyl transferase, putative / xyloglucan endotransglycosylase, putative / endo-xyloglucan transferase, putative	0.499743	0.126591	0.662489	0.00795939	0.0111499	0.295729	0.579966	0.00964516	0.0191001	0.0337031	0.47558	0.252319	0.734639	0.661237	0.963477	0.630152	0.170902	1.22701	0.875821	0.0630239
AT4G38160	AT4G38160	pde191 (pigment defective 191)	0.0123177	0.32206	0.534062	0.420856	0.00512978	0.589103	0.108436	0.00932309	0.0154354	0.265615	-0.158249	-0.402392	-0.456922	-0.23733	0.187744	-0.472241	-0.155059	-0.491844	0.37893	-0.52371
AT4G38780	AT4G38780	splicing factor, putative	0.388631	0.238124	0.617202	0.64872	0.592884	0.006044	0.857605	0.00744709	0.806226	0.0813363	0.246012	0.0437829	-0.0517305	0.18261	-0.0200345	0.0246918	0.107556	-0.0203367	-0.310562	0.0227856
AT4G39260	AT4G39260	GR-RBP8	0.157382	0.188395	0.00844982	0.012398	0.00304466	0.170139	0.0338918	0.019792	0.0823982	0.0231681	0.203392	0.551353	0.478858	0.385985	0.64718	0.339944	0.595614	0.546275	0.785568	0.32142
AT4G39330	AT4G39330	CAD9 (CINNAMYL ALCOHOL DEHYDROGENASE 9)	0.734411	0.545548	0.830437	0.00637151	0.703344	0.374756	0.00800318	0.172407	0.554374	0.0550572	-0.150394	-0.132263	-0.0243685	-0.497806	-0.4792	-0.668988	-0.136856	-0.423819	0.651108	-0.641651
AT4G39840	AT4G39840	unknown protein	0.230318	0.0262667	0.00297787	0.01078	0.205334	0.12846	0.051803	0.138133	0.00191788	0.728865	0.715847	0.381146	0.211041	-0.121147	0.487503	0.0771176	0.432877	0.424083	0.925946	0.259637
AT5G01040	AT5G01040	LAC8 (laccase 8)	0.787249	0.270076	0.289802	0.00716238	0.31662	0.00367878	0.651657	0.913782	0.0453653	0.152221	1.12549	0.0574564	0.332051	0.462646	0.906396	0.379974	0.382674	0.0676231	-0.182575	0.194213
AT5G01160	AT5G01160	e-cadherin binding protein-related	0.715552	0.311613	0.228825	0.00255356	0.880384	0.954524	0.578225	0.530906	0.414968	0.00893527	0.0200593	0.0166024	-0.00186851	0.44519	0.558928	-0.624953	0.131302	0.057292	-0.0412931	0.0157746
AT5G02810	AT5G02810	PRR7 (PSEUDO-RESPONSE REGULATOR 7)	0.0845724	0.0427432	0.199206	0.32844	0.00192754	0.0199651	0.00612075	0.0526298	0.626339	0.400625	1.74565	0.619714	0.835877	0.257654	0.605751	-0.528499	0.614311	0.883337	1.42742	0.706945
AT5G03080	AT5G03080	phosphatidic acid phosphatase-related / PAP2-related	0.869837	0.37477	0.495273	0.430953	0.971831	0.0163856	0.856997	0.00440653	0.00389694	0.118086	-0.619586	-0.108935	0.00385911	-0.464292	0.258028	-0.566828	-0.263128	-0.559633	-0.0476393	-0.0267237
AT5G03630	AT5G03630	ATMDAR2	0.976624	0.89198	0.184337	0.903536	0.916317	0.203885	0.298902	0.00603765	0.19749	0.000259618	-0.472013	-0.0579177	-0.0882202	-0.909911	0.0593879	-0.829385	-0.763019	-0.722367	0.295207	-0.804273
AT5G04660	AT5G04660	CYP77A4	0.222642	0.0326242	0.202973	0.490257	0.495742	0.137108	0.100031	0.0090637	0.00182849	0.389598	-0.219897	-0.132838	-0.100964	-0.260329	-0.0406132	-0.425425	-0.148499	-0.517556	-0.0752667	-0.292016
AT5G04820	AT5G04820	OFP13 (ARABIDOPSIS THALIANA OVATE FAMILY PROTEIN 13)	0.174998	0.508306	0.000335543	0.00309929	0.324457	0.0579022	0.301931	0.665461	0.0742568	0.0559027	0.1868	0.258394	0.156171	0.461201	0.740532	0.311393	0.227083	0.120014	0.0130753	0.210674
AT5G06530	AT5G06530	ABC transporter family protein	0.832049	0.0274405	0.0453743	0.344857	0.161566	0.436085	0.00136261	0.00750895	0.583087	0.122922	0.26205	-0.113904	0.471161	0.443862	0.572956	0.18254	0.372569	0.736161	1.24631	0.912378
AT5G07090	AT5G07090	40S ribosomal protein S4 (RPS4B)	0.73232	0.690259	0.179312	0.0555142	0.81299	0.0239611	0.00336142	0.00505514	0.311403	0.0499935	-0.445918	-0.148898	0.156205	-0.752392	-0.490493	-1.47606	-0.350596	-0.662611	0.493904	-1.10606
AT5G08380	AT5G08380	AtAGAL1 (Arabidopsis thaliana ALPHA-GALACTOSIDASE 1)	0.257011	0.329172	0.410207	0.233257	0.129376	0.0102099	0.00696108	0.000639378	0.197902	0.123564	-0.455451	-0.493704	-0.330327	-0.335881	-0.36452	-0.873994	-0.165781	-0.707928	0.437596	-0.490841
AT5G08690	AT5G08690	ATP synthase beta chain 2, mitochondrial	0.00882396	0.911622	0.277249	0.0287417	0.0079201	0.892139	0.494537	0.629688	0.945288	0.951216	-0.031161	-0.207372	-0.648881	-0.00804324	-0.028789	-0.161548	-0.344695	0.0364442	0.369601	-0.329674
AT5G09300	AT5G09300	2-oxoisovalerate dehydrogenase, putative / 3-methyl-2-oxobutanoate dehydrogenase, putative / branched-chain alpha-keto acid dehydrogenase E1 alpha subunit, putative	0.248608	0.967826	0.290102	0.00182133	0.844435	0.778115	0.166628	0.00797267	0.0808958	0.568799	-0.0473393	-0.186783	-0.0477927	-0.118424	0.303309	-0.332507	-0.131952	-0.241422	-0.0536843	-0.322294
AT5G09440	AT5G09440	EXL4 (EXORDIUM LIKE 4)	0.217415	0.0177624	0.0535225	0.162165	0.914169	0.00739834	0.736656	0.030165	0.552426	0.00239837	0.461532	0.421013	0.0392115	0.670871	0.661992	0.0497409	0.307375	1.17968	1.07829	0.09314
AT5G09470	AT5G09470	mitochondrial substrate carrier family protein	0.934758	0.123552	0.277391	0.000765911	0.806183	0.151401	0.000843268	0.0419747	0.145487	0.0165706	0.0898925	0.0681998	-0.0354731	0.383755	0.711822	0.314424	0.255989	0.173442	-0.314443	0.591121
AT5G10390	AT5G10390	histone H3	0.155866	0.0482324	0.0404519	0.0172613	0.025567	0.320169	0.00286717	0.005622	0.0174132	0.0732266	-0.0982595	-0.456482	-0.910488	-0.546086	-0.754208	-1.04292	-0.594836	-0.624736	-0.438813	-0.938204
AT5G12230	AT5G12230	unknown protein	0.379102	0.727835	0.954141	0.00531688	0.232058	0.364526	0.854133	0.588951	0.544889	0.00373119	-0.198685	0.188692	0.245491	-0.625092	-0.381305	-0.393505	-0.0143045	-0.273185	0.214547	-0.0608883
AT5G14450	AT5G14450	GDSL-motif lipase/hydrolase family protein	0.0629037	0.180626	0.390736	0.00575652	0.202449	0.0917332	0.245099	0.0270271	0.0481754	0.00873688	0.712325	0.226028	0.144041	0.612438	0.611414	0.602872	0.305259	0.406028	0.333511	0.376183
AT5G14550	AT5G14550	unknown protein	0.0371918	0.471645	0.150484	0.0333582	0.0228014	0.0097295	0.310404	0.0727577	0.58823	0.0054187	0.675005	0.277436	0.56151	0.551533	0.523385	0.303281	0.285841	0.236277	-0.217265	0.287044
AT5G14660	AT5G14660	PDF1B (PEPTIDE DEFORMYLASE 1B)	0.365938	0.33396	0.209207	0.69623	0.00894923	0.0495263	0.0849478	0.00168474	0.0254962	0.0888297	-0.765924	-0.574532	-0.731184	-0.530215	-0.0340116	-0.699819	-0.403648	-0.664746	-0.481987	-0.791963
AT5G14700	AT5G14700	cinnamoyl-CoA reductase-related	0.3804	0.758302	0.843261	0.725998	0.00254696	0.523965	0.517763	0.284231	0.323138	0.00744802	-0.137579	0.0733883	0.365663	-0.609966	0.151562	-0.512509	-0.0463455	-0.232607	-0.0810342	-0.248278
AT5G18470	AT5G18470	curculin-like (mannose-binding) lectin family protein	0.0087366	0.279528	0.188266	0.391251	0.673301	0.373406	0.82144	0.728311	0.707505	0.00484277	-0.341351	-0.40757	0.105269	-0.729735	0.133992	0.0610291	-0.170366	0.0957491	0.378281	-0.0174619
AT5G18670	AT5G18670	BMY3	0.0841159	0.892176	4.67e-05	0.696747	0.637354	0.23176	0.998951	0.00320951	0.150124	0.0262558	0.352286	0.414253	0.0441391	0.637804	0.138281	0.467396	1.16	0.673231	0.11872	-0.035229
AT5G18840	AT5G18840	sugar transporter, putative	0.307141	0.303861	0.306965	0.0899325	0.0202068	0.00986785	0.342777	0.0723849	0.776725	0.00743951	0.488293	0.224469	0.711213	1.2168	1.03103	-0.128851	0.0469031	0.854976	-0.133767	0.638738
AT5G19250	AT5G19250	unknown protein	0.447642	0.00330934	0.12074	0.0140584	0.678876	0.0381666	0.0215575	0.0627454	0.258122	0.00123636	-0.838303	-0.199075	-0.00480093	-0.807848	-0.492685	-1.43195	-0.370876	-0.457226	-0.0579802	-0.740018
AT5G19420	AT5G19420	Ran GTPase binding / chromatin binding / zinc ion binding	0.20306	0.889756	0.138437	0.931341	0.567387	0.318167	0.00142022	0.00991016	0.420224	0.466862	0.333716	0.211104	0.0749046	0.25756	0.11965	-0.0216538	0.165628	0.325355	0.098905	0.412219
AT5G21920	AT5G21920	YGGT family protein	0.942507	0.246056	0.0508329	0.245705	0.00148106	0.0145536	0.0173045	0.0119777	0.138039	0.00672518	-0.805979	-0.0675509	-0.571714	-0.433512	-0.281455	-1.01053	-0.632909	-0.727924	-0.376325	-0.676633
AT5G22440	AT5G22440	60S ribosomal protein L10A (RPL10aC)	0.699018	0.654542	0.902812	0.00319906	0.113317	0.0542109	0.00764775	0.0280321	0.23461	0.0598251	-0.582052	0.0413534	-0.6513	-0.640499	-0.6574	-0.370114	-0.133209	-0.896951	0.342097	-0.751261
AT5G22460	AT5G22460	esterase/lipase/thioesterase family protein	0.0118685	0.475789	0.102842	0.540482	0.684131	0.0454627	0.0639573	0.00204643	0.313906	0.00879312	1.14761	0.454901	0.0788329	0.849594	0.308636	0.405745	0.424652	0.741508	-0.0405296	0.502203
AT5G23870	AT5G23870	pectinacetylesterase family protein	0.145079	0.00682137	0.0218584	0.0134501	0.00915135	0.0172547	0.122167	0.0103508	0.0198852	0.0339617	1.0652	0.470623	0.40738	0.851752	0.928946	0.404211	0.779393	0.714391	0.459524	0.592347
AT5G24314	AT5G24314	PTAC7	0.0897537	0.486092	0.128837	0.118474	0.901064	0.0037759	0.0586884	0.211638	0.331585	0.00844125	-0.867498	-0.721927	0.0485071	-0.721367	-0.609108	-0.569033	-0.45412	-0.495249	-0.136751	-0.62813
AT5G24780	AT5G24780	VSP1 (VEGETATIVE STORAGE PROTEIN 1)	0.308841	0.0285218	0.0192239	2.74e-05	0.234391	0.139062	0.560813	0.0288677	0.130839	0.000208084	0.698307	0.64937	0.293459	1.5396	2.99908	0.989659	1.34107	2.15143	1.03142	0.122431
AT5G25190	AT5G25190	ethylene-responsive element-binding protein, putative	0.150736	0.746643	0.0098273	0.611727	0.0440881	0.679231	0.0240447	0.00253118	0.0427254	0.248831	0.140746	0.664116	0.358041	0.223283	0.149248	0.432234	0.787187	0.513926	0.228661	0.433805
AT5G25250	AT5G25250	unknown protein	0.215843	0.0128268	0.00823341	0.353284	0.874061	0.0419605	0.777435	0.732965	0.695723	0.00968549	-0.134214	-0.1908	-0.0128332	-0.427061	-0.155845	0.088235	-0.383198	0.0595285	0.524788	0.025
AT5G34852	AT5G34852	pseudogene	0.674159	0.270495	0.302989	0.0430633	0.518469	0.1655	0.997068	0.22881	0.00593466	0.0057244	0.225708	0.101176	-0.0540304	0.153476	-0.147959	0.206257	-0.0403014	-0.03181	-0.215457	0.0136255
AT5G38520	AT5G38520	hydrolase, alpha/beta fold family protein	0.0678027	0.822541	0.164428	0.0819188	0.000558837	0.161899	0.20412	0.0479599	0.00925929	0.0255827	-0.467216	-0.790583	-0.703635	-0.69193	0.556627	-0.57612	-0.989248	-0.731141	-0.137134	-0.661614
AT5G38560	AT5G38560	protein kinase family protein	0.353026	0.318449	0.617729	0.715318	0.998137	0.98292	0.269686	0.00811842	0.000433959	0.696373	0.00313233	-0.135383	-0.0338103	0.0447878	0.132454	-0.384937	-0.135212	-0.326399	0.0866275	0.0755925
AT5G42250	AT5G42250	alcohol dehydrogenase, putative	0.0784716	0.0857377	0.620023	0.993832	0.00674112	0.0614323	0.289481	0.0479954	0.222447	0.00114735	1.2767	0.607305	0.675998	0.830452	-0.0351027	0.410252	0.13129	0.458258	0.759323	0.0872045
AT5G44060	AT5G44060	unknown protein	0.609384	0.62479	0.17807	0.476319	0.544642	0.00162738	0.173748	0.653201	0.280579	0.000159927	-0.233881	0.0512581	0.0710698	0.382183	0.176254	-0.403401	-0.22381	-0.0344418	0.0468988	0.166054
AT5G44260	AT5G44260	zinc finger (CCCH-type) family protein	0.0363049	0.748815	0.012553	0.000790403	0.192679	0.052508	0.0238099	0.0123763	0.146029	0.000908868	0.225675	0.912386	0.449512	1.33335	1.321	0.103953	0.836764	1.26273	0.271562	1.00836
AT5G44600	AT5G44600	unknown protein	0.164961	0.845241	0.537667	0.485043	0.0953006	0.883433	0.288686	0.000270125	0.00804904	0.195933	0.0197151	-0.353737	-0.192022	-0.198685	0.184634	-0.346906	-0.14411	-0.433981	0.0194389	-0.41896
AT5G45680	AT5G45680	FK506-binding protein 1 (FKBP13)	0.158698	0.0011882	0.05181	0.47683	0.32787	0.00125252	0.154648	0.365029	0.926705	0.23718	-0.795035	-0.287078	-0.456483	-0.53939	-0.268946	-0.244471	-0.796121	-0.300882	-0.214469	-0.609947
AT5G47110	AT5G47110	lil3 protein, putative	0.147854	0.390678	0.0392269	0.21101	0.19429	0.182203	0.219539	0.000353578	0.198724	0.0063694	-0.456831	-0.394878	-0.228704	-0.423133	0.249986	-1.02913	-0.616023	-0.834898	0.0905244	-0.573875
AT5G47200	AT5G47200	ATRAB1A	0.335832	0.333045	0.136616	0.766269	0.895618	0.00383158	0.193497	0.378266	0.00763397	0.59566	0.54663	0.118582	-0.0172061	-0.121411	0.0153283	0.10014	0.288994	0.152608	0.677904	-0.270427
AT5G47240	AT5G47240	atnudt8 (Arabidopsis thaliana Nudix hydrolase homolog 8)	0.00868495	0.0256545	0.13555	0.0399314	0.0107163	0.0974247	0.352449	0.0477934	0.152182	0.00848969	0.417272	0.575561	0.648937	0.3172	0.814241	0.472186	0.506195	0.545782	0.800946	0.162792
AT5G47730	AT5G47730	SEC14 cytosolic factor, putative / polyphosphoinositide-binding protein, putative	0.409273	0.0299977	0.268951	0.661145	0.823123	0.123691	0.735457	0.00340367	0.624361	0.00587315	-0.15039	-0.359379	-0.0262469	-0.87179	-0.00136503	-0.212564	-0.21715	-0.66613	-0.337417	-0.114089
AT5G48485	AT5G48485	DIR1 (DEFECTIVE IN INDUCED RESISTANCE 1)	0.683281	0.724897	0.686839	0.00442346	0.392892	0.0525279	0.0058285	0.985239	0.935085	0.0206818	-0.381331	0.140679	-0.180237	-0.643191	-0.583957	-0.182037	-0.138626	-0.00612418	-0.0122243	-0.60532
AT5G52760	AT5G52760	heavy-metal-associated domain-containing protein	0.0164913	0.612434	0.208465	0.147907	0.170496	0.0889275	0.1525	0.328987	0.00915817	0.00074772	-0.484207	-0.626355	0.310279	-1.00316	-0.847731	-0.771801	-0.80285	-0.352685	-0.261295	-0.474877
AT5G52810	AT5G52810	ornithine cyclodeaminase/mu-crystallin family protein	0.121387	0.392265	0.398952	0.418933	0.453935	0.0516942	0.337386	0.0237661	0.00464388	0.0090835	-0.515971	-0.666157	-0.0640471	-0.588024	-0.0848669	-0.402954	-0.229652	-0.718834	0.336723	-0.291689
AT5G54220	AT5G54220	unknown protein	0.00322703	0.407229	0.063274	0.963395	0.116454	0.780599	0.00583022	0.602762	0.155834	0.563692	-0.00142904	-0.119142	-0.104606	0.0618296	-0.0436529	-0.0387185	0.0687225	0.000659552	-0.146366	0.182806
AT5G54290	AT5G54290	cytochrome c biogenesis protein family	0.571772	0.706315	0.309771	0.796551	0.08987	0.00741818	0.242269	1.81e-05	0.0789814	0.349756	-0.435217	-0.254625	-0.386559	-0.469679	0.23352	-0.598689	-0.421062	-0.821494	0.2483	-0.656362
AT5G54610	AT5G54610	ANK (ankyrin)	0.0962723	0.250254	0.232161	0.0013988	0.395716	0.0542682	0.125841	0.00583567	0.0122193	0.0423334	-1.25721	-1.0321	-0.257484	-1.08032	-1.10856	-1.71219	-0.448373	-0.892044	0.731676	-0.637287
AT5G54960	AT5G54960	PDC2 (pyruvate decarboxylase-2)	0.186049	0.0103605	0.00972152	0.00878979	0.0329891	0.0151613	0.091106	0.225822	0.542097	0.0326627	0.329574	0.456234	0.422938	0.193666	0.864153	-0.583253	0.483639	0.148712	1.18711	0.141228
AT5G55280	AT5G55280	FTSZ1-1	0.554293	0.596539	0.483321	0.133079	0.0115823	0.0634243	0.172313	0.00318237	0.000158949	0.125758	-0.287634	-0.242036	-0.839615	-0.541809	-0.477926	-0.736694	-0.376959	-0.972616	0.32235	-1.09149
AT5G56260	AT5G56260	dimethylmenaquinone methyltransferase family protein	0.551477	0.344722	0.434662	0.102608	0.811022	0.282947	0.568872	0.283079	0.00604764	0.00011048	-0.123925	-0.245173	0.0738491	-0.691957	-0.295498	-0.435069	0.211542	-0.432303	0.440418	-0.257438
AT5G57345	AT5G57345	unknown protein	0.483753	0.522696	0.920933	0.000852719	0.665574	0.0256196	0.972229	0.0098005	0.144706	0.0646992	0.798841	-0.12663	-0.194142	0.650369	0.84242	0.450026	-0.0738747	1.1166	0.627614	-0.203242
AT5G59160	AT5G59160	TOPP2	0.665153	0.908693	0.662391	0.00712171	0.756268	0.224402	0.354905	0.0752224	0.267693	0.0015097	-0.125727	-0.142266	0.050119	-0.43044	0.431345	-0.407494	0.0983647	-0.643234	0.17935	-0.213154
AT5G59480	AT5G59480	haloacid dehalogenase-like hydrolase family protein	0.000508699	0.80117	0.299328	0.529538	0.287679	0.552104	0.149384	0.00465752	0.456353	0.0456482	-0.129784	-0.415201	-0.318885	-0.53013	-0.0256904	-0.266341	-0.336321	-0.806188	-0.201137	-0.399599
AT5G59870	AT5G59870	HTA6	0.105267	0.227267	0.0195894	0.0453782	0.105799	0.0420116	0.00119403	0.0303861	0.153651	0.00644958	-0.712246	-0.378951	-0.455152	-0.542114	-0.483771	-1.42566	-0.848612	-0.954087	-0.399465	-0.963685
AT5G59970	AT5G59970	histone H4	0.106668	0.952073	0.00639511	0.319609	0.00278744	0.332452	0.127074	0.247112	0.232936	0.0149083	-0.370004	-0.512396	-0.789094	-0.518976	-0.517308	-0.989561	-0.745864	-0.415338	0.158344	-0.591108
AT5G60390	AT5G60390	elongation factor 1-alpha / EF-1-alpha	0.00648624	0.825936	0.347438	0.0493518	0.0053248	0.63212	0.277903	0.667397	0.532357	0.737136	0.159691	0.273413	-0.158615	0.0512512	-0.198669	-0.517447	-0.0676101	0.0229092	0.0676802	-0.168156
AT5G60450	AT5G60450	ARF4 (AUXIN RESPONSE FACTOR 4)	0.0968508	0.89865	0.352518	0.896375	0.22248	0.00238325	0.0766584	0.00720005	0.963805	0.598455	-0.57641	-0.504789	-0.418559	-0.171139	0.111547	-0.20919	-0.391577	-0.867061	-0.0263919	-0.660599
AT5G60710	AT5G60710	zinc finger (C3HC4-type RING finger) family protein	0.304034	0.00896746	0.106165	0.345131	0.373342	0.331309	0.000512239	0.28674	0.0385331	0.0911126	0.404433	0.0678001	0.149503	0.479635	0.253387	0.257017	0.31912	0.204669	0.739259	0.302688
AT5G60840	AT5G60840	unknown protein	0.0618717	0.0979833	0.295079	0.00435029	0.18382	0.0828632	0.423499	0.344199	0.00622323	0.0987983	0.210222	0.774179	0.527591	0.378991	0.946853	0.595486	0.693709	0.482939	0.945465	0.495184
AT5G60860	AT5G60860	AtRABA1f (Arabidopsis Rab GTPase homolog A1f)	0.160173	0.0406701	0.132376	0.00484912	0.0202723	0.0952095	0.0825527	0.0505491	0.0719382	5.18e-05	0.942247	0.861934	0.674508	0.686304	0.764946	0.699601	0.705254	0.935041	0.717823	0.802983
AT5G60900	AT5G60900	RLK1 (RECEPTOR-LIKE PROTEIN KINASE 1)	0.00994562	0.122999	0.63498	0.468156	0.682861	0.57584	0.999937	0.000252068	0.373575	0.433232	0.109313	-0.56905	-0.16457	-0.387549	-0.352604	-0.606731	-0.187327	-0.904908	0.683719	-0.0242744
AT5G61510	AT5G61510	NADP-dependent oxidoreductase, putative	0.221023	0.875391	0.396156	0.038868	0.00358032	0.00156195	0.163075	0.021371	0.205866	0.177035	-0.232193	-0.351388	-0.317659	-0.283933	-0.287074	-0.354202	-0.179529	-0.314107	0.0828564	-0.339873
AT5G61520	AT5G61520	hexose transporter, putative	0.0360141	0.63155	0.721307	0.692122	0.0448039	0.00230546	0.131451	0.0121086	0.00423544	0.0884582	-0.6382	-0.35032	-0.392966	-0.545319	0.120564	-0.955334	0.0538047	-0.620505	0.457801	-0.629396
AT5G62920	AT5G62920	ARR6 (RESPONSE REGULATOR 6)	0.511438	0.522899	0.394369	0.0148348	0.00321214	0.0285075	0.00434853	0.0612911	0.0237333	0.0207429	-1.38116	-0.390558	-0.81967	-1.05415	-0.958753	-0.629032	-0.588614	-1.03683	-0.474543	-1.24543
AT5G63180	AT5G63180	pectate lyase family protein	0.0840853	0.490516	0.044331	0.0115076	0.0160205	0.0374935	0.00601616	0.025655	0.130235	0.00161789	-0.99361	-0.729638	-0.784042	-0.929992	-1.17736	-0.621396	-0.941907	-0.736412	0.469146	-1.18292
AT5G63790	AT5G63790	ANAC102 (ARABIDOPSIS NAC DOMAIN CONTAINING PROTEIN 102)	0.321421	0.626843	0.983976	0.0580951	0.303921	0.984247	0.453789	0.0038252	0.0409716	0.00154068	0.00179396	-0.364519	0.22857	-0.806936	0.290167	-0.457305	-0.00229023	-0.391431	0.0955458	-0.172779
AT5G65380	AT5G65380	ripening-responsive protein, putative	0.104892	0.731106	0.178252	0.0974091	0.366053	0.0980144	0.00264299	0.0850039	0.00471345	0.21349	0.440005	0.546742	0.287326	0.179412	1.14397	0.614055	0.604418	0.325349	0.389574	1.11849
AT5G65390	AT5G65390	AGP7	0.0330196	0.0426279	0.0340223	0.0815728	0.00528259	0.074966	0.0226231	0.010334	0.42719	0.00247225	0.847986	1.16125	0.815582	1.73578	1.22688	0.353495	1.36963	1.96834	1.68624	1.41165
AT5G65470	AT5G65470	unknown protein	0.507169	0.0332272	0.0505983	0.080503	0.0422263	0.00568439	0.0702575	0.00286232	0.246064	0.157135	1.50471	0.255729	0.215478	0.554353	0.677714	0.370781	0.782292	0.482495	1.14692	0.815357
AT5G65730	AT5G65730	xyloglucan:xyloglucosyl transferase, putative / xyloglucan endotransglycosylase, putative / endo-xyloglucan transferase, putative	0.102781	0.00759423	0.70519	0.0561846	0.315172	0.0351658	0.712692	0.022691	0.0502759	0.00558926	0.503816	0.389458	0.209961	1.28254	0.779004	0.507511	0.062514	1.07354	1.43299	0.0864911
AT5G65940	AT5G65940	CHY1 (BETA-HYDROXYISOBUTYRYL-COA HYDROLASE 1)	0.273093	0.801101	0.13098	0.00237309	0.0396995	0.670564	0.00620266	0.640271	0.34825	0.991478	0.0695813	0.329022	0.348446	-0.0333461	0.496491	-0.0706017	0.104845	-0.0139087	0.343978	0.104357
AT5G66470	AT5G66470	GTP binding / RNA binding	0.192652	0.231195	0.718819	0.0896905	0.00781402	0.212912	0.0730211	0.00892994	0.175165	0.54756	-0.303072	-0.454455	-0.791498	-0.169868	-0.506693	-0.827681	-0.14674	-0.933279	-0.0107856	-0.831549
ATCG01100	ATCG01100	unknown protein	0.923984	0.961972	0.202427	0.638813	0.458008	0.477864	0.0024837	0.00235676	0.598356	0.205449	0.466274	0.0028703	0.502596	-1.49479	0.241478	-0.632649	0.260661	-0.854988	0.174452	-0.968628
AT1G01060	AT1G01060	LHY (LATE ELONGATED HYPOCOTYL)	0.337869	0.176144	0.316756	0.919495	0.0103269	0.00905546	0.504499	0.338574	0.239914	0.369308	-0.106977	-0.0582494	-0.186865	0.101583	-0.0430234	0.183736	-0.063662	-0.0608567	-0.57937	0.178159
AT1G01110	AT1G01110	IQD18 (IQ-domain 18)	0.322831	0.149136	0.153001	0.0598856	0.6991	0.277164	0.197566	0.234211	0.47475	0.00013644	0.236171	0.0655588	0.0479907	0.426173	0.229708	0.081244	0.198896	0.237484	-0.215358	-0.122989
AT1G01160	AT1G01160	SSXT protein-related / transcription co-activator-related	0.0823817	0.572884	0.272539	0.0167992	0.194901	0.186462	0.369721	0.493445	0.855136	0.00843796	-0.0551055	0.304138	0.128607	0.198119	0.479954	-0.169288	0.127493	0.016638	0.318724	-0.265988
AT1G01230	AT1G01230	ORMDL family protein	0.516013	0.365176	0.529454	0.529538	0.923604	0.556712	0.491676	0.897578	0.521772	0.00283705	-0.277954	0.240508	0.0154766	-0.46944	-0.121668	-0.371033	0.294327	0.0159269	0.524179	-0.35069
AT1G01340	AT1G01340	ATCNGC10 (CYCLIC NUCLEOTIDE GATED CHANNEL 10)	0.136977	0.990755	0.399469	0.82025	0.476018	0.0364799	0.537368	0.0012327	0.120597	0.0417087	-0.241985	-0.481295	0.100273	-0.351997	-0.0152702	-0.212268	-0.167401	-0.341183	-0.0527321	-0.199834
AT1G01370	AT1G01370	HTR12	0.175816	0.740622	0.646155	0.939497	0.691642	0.0221722	0.0820291	0.00116402	0.0117013	0.0717806	-0.30885	-0.314636	0.0264956	-0.250644	-0.0312227	-0.241381	-0.0534808	-0.197257	-0.125205	-0.306969
AT1G01500	AT1G01500	unknown protein	0.049331	0.186537	0.466986	0.125189	0.00972685	0.887541	0.366327	0.161653	0.512072	0.616124	-0.0988277	0.48349	0.656901	0.0515052	0.449094	-0.632136	0.0926717	0.38807	0.9854	0.0591812
AT1G01560	AT1G01560	ATMPK11	0.343406	0.161197	0.894648	0.126598	0.0481161	0.0102232	0.157068	0.0490301	0.633165	0.00166247	-0.22043	-0.225059	0.36382	-0.500948	-0.198588	0.00620176	-0.00191969	-0.25611	0.188867	-0.12323
AT1G01570	AT1G01570	fringe-related protein	0.139298	0.883518	0.598302	0.162795	0.353838	0.247208	0.170762	0.0650451	0.686181	0.00497331	-0.0828136	-0.0913296	0.0710432	0.197718	0.125225	0.147327	0.115383	0.207416	-0.0917508	0.378478
AT1G01760	AT1G01760	RNA binding / adenosine deaminase	0.00761527	0.403599	0.852997	0.504223	0.763338	0.23446	0.703814	0.488822	0.777801	0.707136	-0.209153	-0.168017	-0.0719229	0.0827652	-0.18249	0.00225288	0.0757568	0.14326	-0.298529	0.0400446
AT1G01790	AT1G01790	KEA1 (K EFFLUX ANTIPORTER 1)	0.235821	0.824659	0.0141618	0.0274318	0.000157672	0.0628523	0.0671897	0.0132532	0.0340443	0.119964	-0.368793	-0.415726	-0.64985	-0.304261	-0.474371	-0.658927	-0.726069	-0.82377	0.0683936	-0.348221
AT1G01800	AT1G01800	short-chain dehydrogenase/reductase (SDR) family protein	0.997601	0.715038	0.801526	0.96772	0.742387	0.00107115	0.301918	0.377185	0.340096	0.136126	-0.384522	-0.0312354	-0.0140823	-0.349598	0.0667604	-0.344729	0.0557548	-0.290466	0.403515	-0.508051
AT1G02150	AT1G02150	pentatricopeptide (PPR) repeat-containing protein	0.573896	0.258743	0.757471	0.599531	0.613407	0.208075	0.00951243	0.170481	0.696833	0.404718	-0.336207	-0.191179	-0.236587	-0.275656	-0.0972569	-0.361552	-0.193791	-0.444982	0.850332	-0.849378
AT1G02160	AT1G02160	unknown protein	0.158825	0.428889	0.479343	0.831893	0.602991	0.026167	0.462148	0.00270604	0.385791	0.774536	-0.356102	0.641428	0.229934	0.0882734	-5.98517e-05	-0.0424252	0.310042	0.453857	-0.0560578	0.187127
AT1G02190	AT1G02190	CER1 protein, putative	0.569011	0.721587	0.0335144	0.518366	0.526134	0.2431	0.1035	0.722094	0.143946	0.000913365	0.368722	0.0208619	0.0299139	0.297947	0.086196	-0.210535	0.200888	0.0830014	-0.037371	0.128966
AT1G02340	AT1G02340	HFR1 (LONG HYPOCOTYL IN FAR-RED)	0.206569	0.2302	0.139161	0.742334	0.00210997	0.0108228	0.116108	0.0411207	0.0702028	0.135386	0.390866	0.422907	0.478913	0.0906306	-0.0800848	-0.344748	0.507216	0.83615	0.227451	0.585129
AT1G02380	AT1G02380	unknown protein	0.00447658	0.454516	0.754724	0.617195	0.855243	0.468064	0.262126	0.105494	0.252816	0.595753	0.0243593	0.0580954	0.0581985	0.234913	-0.243079	0.643159	0.177079	0.405051	-0.323347	0.505158
AT1G02390	AT1G02390	GPAT2 (GLYCEROL-3-PHOSPHATE ACYLTRANSFERASE 2)	0.34579	0.403155	0.00933232	0.622131	0.875619	0.781976	0.55757	0.655081	0.0940915	0.587182	-0.0708942	-0.310999	-0.0438733	-0.202991	-0.195042	0.374621	-0.75042	-0.148093	-0.0853612	-0.273779
AT1G02630	AT1G02630	equilibrative nucleoside transporter, putative (ENT8)	0.908227	0.556966	0.539212	0.863132	0.567456	0.0841824	0.320021	0.147522	0.00872035	0.0121252	-0.126967	-0.0488283	-0.120907	-0.361856	0.00665177	-0.212431	-0.084812	-0.164984	-0.153143	-0.152278
AT1G02680	AT1G02680	TAF13 (TBP-ASSOCIATED FACTOR 13)	0.496664	0.690811	0.724879	0.00678718	0.187777	0.430788	0.695142	0.795904	0.251173	0.965695	-0.193089	-0.157032	-0.126825	-0.0390195	0.443085	-0.191164	0.0406121	-0.0293331	0.0766901	-0.00168095
AT1G02730	AT1G02730	ATCSLD5	0.132168	0.174206	0.888258	0.20854	0.237018	0.867762	0.00215458	0.072372	0.0202201	0.800688	-0.0267666	-0.393068	-0.162804	0.0618555	-0.363911	-0.720276	-0.0490027	-0.581308	-0.219613	-0.567533
AT1G02740	AT1G02740	chromatin binding	0.461845	0.909786	0.563392	0.707191	0.25709	0.0513521	0.0387118	0.781301	0.253384	0.00772307	-0.133197	-0.159638	0.0954223	-0.0847959	0.00947877	0.0583969	-0.0265316	0.00668726	-0.0275737	-0.144217
AT1G02816	AT1G02816	unknown protein	0.609922	0.61898	0.477518	0.59579	0.601113	0.00723334	0.775293	0.0990928	0.496264	0.818839	-0.164369	-0.158847	0.026687	0.0278457	0.0723343	-0.02872	0.104817	0.286994	0.00374288	0.051572
AT1G02850	AT1G02850	BGLU11 (BETA GLUCOSIDASE 11)	0.00875022	0.322201	0.988066	0.540211	0.232303	0.430869	0.750358	0.0221895	0.757258	0.0506458	-0.157753	-0.199413	-0.325011	-0.883673	0.235136	-0.0986836	-0.00905703	-0.703102	0.395326	-0.117815
AT1G02860	AT1G02860	NLA (nitrogen limitation adaptation)	0.190619	0.0527695	0.506055	0.174983	0.00163445	0.370791	0.692578	0.284746	0.491922	0.754262	0.0734342	0.159397	0.54431	-0.0701656	0.387535	-0.0779258	0.192004	0.197252	0.542643	0.15106
AT1G02920	AT1G02920	GSTF7	0.259132	0.530452	0.0957946	0.288248	0.860295	0.366238	0.0594974	0.192053	0.717193	0.00267931	-0.271857	-0.429856	-0.127113	-2.09451	-0.459187	-0.283803	-0.669465	-0.492521	-0.284558	-0.571793
AT1G02930	AT1G02930	ATGSTF6 (GLUTATHIONE S-TRANSFERASE)	0.135358	0.907274	0.322513	0.276751	0.521374	0.0359115	0.118447	0.0444017	0.451353	0.00453236	-0.208414	-0.388958	-0.290457	-2.20685	-0.308087	-0.361056	-0.570937	-0.508687	-0.0939331	-0.662471
AT1G02950	AT1G02950	ATGSTF4 (GLUTATHIONE S-TRANSFERASE F4)	0.500248	0.663029	0.556917	0.56282	0.285576	0.384188	0.997889	0.00950375	0.268178	0.30654	-0.104777	-0.119241	-0.153944	-0.124707	-0.129984	-0.180771	0.0967596	-0.0806168	-0.0290743	-0.0208147
AT1G03000	AT1G03000	PEX6 (PEROXIN 6)	0.409651	0.479778	0.360298	0.503736	0.271568	0.0027074	0.257557	0.742667	0.742572	0.135515	-0.130027	-0.215958	-0.283171	0.441074	-0.132663	-0.210693	-0.104638	-0.122331	0.219126	-0.461807
AT1G03055	AT1G03055	unknown protein	0.418659	0.479621	0.892189	0.00706547	0.216146	0.285686	0.996808	0.889114	0.457595	0.164533	0.207995	0.0157091	0.202035	-0.169215	0.313569	-0.0208045	0.0280886	-0.00131619	-0.151624	0.011192
AT1G03290	AT1G03290	unknown protein	0.0125018	0.622374	0.270399	0.0280902	0.936075	0.293382	0.501938	0.00299572	0.285639	0.038755	-0.230992	-0.36167	-0.0221639	-0.499517	-0.448734	-0.509767	-0.18275	-0.685018	0.284097	-0.237938
AT1G03330	AT1G03330	small nuclear ribonucleoprotein D, putative / snRNP core SM-like protein, putative / U6 snRNA-associated Sm-like protein, putative	0.742702	0.477881	0.956954	0.793036	0.868119	0.208362	0.154183	0.703942	0.136464	0.00574636	-0.236066	-0.212531	0.0583521	-0.767197	-0.0246647	-0.670928	0.0117284	-0.135347	0.331999	-0.581187
AT1G03370	AT1G03370	protein binding / zinc ion binding	0.320412	0.524592	0.825043	0.00745942	0.842539	0.0876221	0.0500641	0.390915	0.574916	0.321848	-0.14607	-0.269833	0.0169674	-0.172672	-0.492853	-0.149865	-0.0887803	-0.17117	0.0252187	0.0658489
AT1G03457	AT1G03457	RNA-binding protein, putative	0.57291	0.0436526	0.521041	0.0371093	0.0771712	0.00376837	0.135067	0.0217992	0.110391	0.113361	1.18844	0.0916582	0.613508	0.607472	0.729107	0.432724	0.223038	0.448705	0.356577	0.959528
AT1G03610	AT1G03610	unknown protein	0.482463	0.737906	0.624251	0.0621357	0.00322771	0.778416	0.646061	0.37475	0.170525	0.203611	-0.0700705	0.125286	0.522211	-0.167309	0.777757	-0.898043	-0.147881	0.164478	0.270288	-0.206924
AT1G03630	AT1G03630	POR C (PROTOCHLOROPHYLLIDE OXIDOREDUCTASE)	0.0951108	0.0578951	0.214806	0.484206	0.111791	0.729243	0.00677626	0.0567482	0.677923	0.780438	0.0938571	-0.634459	-0.383104	-0.112339	-0.16266	-0.350838	-0.272794	-0.828004	0.989063	-0.859261
AT1G04020	AT1G04020	BARD1 (BREAST CANCER ASSOCIATED RING 1)	0.00965289	0.737279	0.333186	0.473904	0.149624	0.952983	0.301995	0.0323701	0.0934368	0.756243	0.00546596	-0.383857	-0.372348	-0.0643094	0.00930519	-0.260271	-0.111836	-0.302991	-0.112862	-0.245705
AT1G04110	AT1G04110	SDD1 (STOMATAL DENSITY AND DISTRIBUTION)	0.0579682	0.832924	0.85612	0.846348	0.68301	0.930882	0.579916	0.00947302	0.138103	0.96682	0.0157504	-0.453675	-0.177027	0.0170412	-0.0261827	-0.560606	-0.0488136	-0.502314	0.0460713	-0.280803
AT1G04120	AT1G04120	ATMRP5	0.532653	0.622188	0.90048	0.164118	0.336006	0.186258	0.0632406	0.00834447	0.403355	0.342195	0.200792	0.0504128	-0.144839	0.107901	-0.0539863	-0.048844	-0.0171902	0.0988331	0.223415	0.264419
AT1G04130	AT1G04130	tetratricopeptide repeat (TPR)-containing protein	0.110518	0.0292402	0.175157	0.472746	0.360954	0.0724071	0.910103	0.00917164	0.0213252	0.846736	-0.164109	-0.253935	-0.114817	-0.036328	-0.0213992	-0.201906	-0.124727	-0.126009	-0.327355	-0.0570595
AT1G04220	AT1G04220	KCS2 (3-KETOACYL-COA SYNTHASE 2)	0.738814	0.158353	0.00891176	0.309734	0.944656	0.695652	0.636279	0.544391	0.290108	0.949852	-0.0512812	0.0725058	0.0483156	0.0333134	0.494063	-0.424037	0.895303	0.249152	0.815583	0.193908
AT1G04280	AT1G04280	unknown protein	0.119158	0.515818	0.32905	0.394472	0.535029	0.0746284	0.358295	0.285191	0.00513183	0.0391484	-0.317893	-0.396187	-0.0643282	-0.372409	-0.166628	-0.515863	-0.122771	-0.242264	0.145185	-0.155357
AT1G04490	AT1G04490	unknown protein	0.755243	0.279617	0.198992	0.23325	0.134977	0.00447528	0.182221	0.238212	0.323576	0.0192081	0.0937306	0.00704775	-0.0742579	0.121526	-0.129919	-0.029358	0.0509251	-0.0146043	-0.271539	-0.0767756
AT1G04530	AT1G04530	binding	0.835839	0.40779	0.369845	0.905872	0.115934	0.0882546	0.981368	0.0842081	0.130688	0.00552046	-0.317235	-0.0139193	0.264716	-0.528434	0.0058476	-0.350763	-0.214404	-0.47186	0.157176	0.0215164
AT1G04570	AT1G04570	integral membrane transporter family protein	0.617945	0.121435	0.664759	0.922286	0.203934	0.0352365	0.36337	0.00669128	0.363958	0.362404	-0.746016	-0.162527	-0.188932	-0.201112	0.100522	-0.138007	-0.0304527	-0.760298	-0.286934	-0.165153
AT1G04600	AT1G04600	XIA (MYOSIN XI A)	0.00820551	0.99168	0.81675	0.992914	0.515144	0.597249	0.767496	0.837423	0.181614	0.655336	-0.0431113	-0.0200933	0.00924909	0.0706144	-0.0391378	0.177662	-0.0140624	0.0284922	-0.0546874	0.00821441
AT1G04820	AT1G04820	TUA4	0.926732	0.106189	0.887407	0.747081	0.0325036	0.432796	0.820679	0.00442763	0.169097	0.027675	0.0966239	-0.00890403	-0.801924	0.240496	-0.0288886	-0.0209514	-0.0610988	0.338762	0.801303	2.26115e-05
AT1G04900	AT1G04900	unknown protein	0.000843727	0.973168	0.901913	0.422101	0.626897	0.867241	0.155243	0.301822	0.421429	0.303242	0.0164924	0.198129	-0.114798	-0.173493	0.0667682	-0.0831527	-0.0234321	-0.167279	-0.0344814	-0.25494
AT1G04970	AT1G04970	lipid-binding serum glycoprotein family protein	0.668599	0.072832	0.50888	0.382776	0.00437931	0.201554	0.900382	0.676357	0.977649	0.650946	0.176857	0.0369663	0.3422	-0.0939781	0.216867	-0.0569132	0.239513	-0.0800649	0.700089	0.0479261
AT1G05055	AT1G05055	GTF2H2 (GENERAL TRANSCRIPTION FACTOR IIH 2)	0.280166	0.10915	0.667183	0.0725345	0.958709	0.0166794	0.788822	0.00599366	0.702694	0.24268	-0.320779	0.125093	-0.0213394	0.227579	0.392448	-0.239674	0.117542	-0.259137	0.73344	-0.133019
AT1G05085	AT1G05085	unknown protein	0.953897	0.358465	0.728501	0.000281548	0.327551	0.715399	0.148979	0.740873	0.49114	0.345514	0.045872	0.0283374	-0.0450128	-0.0329678	-0.145347	0.0268145	-0.0149544	0.0164467	0.0364816	-0.0381532
AT1G05140	AT1G05140	membrane-associated zinc metalloprotease, putative	0.406188	0.747876	0.554625	0.187833	0.325374	0.095016	0.299716	0.0164751	0.591746	0.00713148	-0.476894	-0.501564	-0.348557	-0.579914	0.404225	-0.43698	-0.366699	-0.657159	0.0102836	-0.570078
AT1G05205	AT1G05205	unknown protein	0.593578	0.563135	0.939273	0.38451	0.840705	0.00989945	0.0486768	0.651016	0.133019	0.513567	-0.479563	0.133148	0.0533989	-0.180863	-0.154961	-0.525266	-0.0355556	0.0655156	0.176549	-0.273266
AT1G05260	AT1G05260	RCI3 (RARE COLD INDUCIBLE GENE 3)	0.475426	0.00463599	0.668425	0.0325131	0.0122772	0.0971256	0.944096	0.363576	0.250609	0.623811	-0.244895	-0.169066	-0.175063	0.0492236	-0.0735469	-0.213456	0.090312	-0.0843466	-0.534635	-0.0910418
AT1G05300	AT1G05300	ZIP5	0.241134	0.652796	0.310217	0.223346	0.555453	0.0491176	0.0143906	0.591541	0.00452265	0.922165	-0.253352	-0.19625	-0.102859	-0.0436703	0.231318	-0.556157	-0.202681	-0.0540377	-0.107612	-0.36293
AT1G05310	AT1G05310	pectinesterase family protein	0.451862	0.566178	0.203904	0.000114971	0.19991	0.703203	0.241739	0.0220425	0.154291	0.68306	-0.0465592	-0.0412297	-0.160219	-0.0470716	0.131673	-0.26546	-0.0930368	-0.190386	-0.169912	-0.207424
AT1G05360	AT1G05360	unknown protein	0.562124	0.337883	0.877926	0.793553	0.85877	0.00814047	0.838101	0.581414	0.743766	0.726738	0.0822688	-0.209794	0.0308675	0.0383829	-0.00699066	-0.164137	0.0457184	0.0980782	-0.220426	-0.0304113
AT1G05410	AT1G05410	unknown protein	0.968878	0.13024	0.387916	0.413084	0.417788	0.000566921	0.915173	0.283873	0.646331	0.705955	0.158536	-0.0389372	0.14185	-0.116217	0.279532	-0.141224	0.207376	-0.158835	0.400618	-0.0563287
AT1G05430	AT1G05430	unknown protein	0.189962	0.316417	0.807738	0.148623	0.940388	0.883217	0.453781	0.462305	0.18546	0.00281366	-0.0182885	0.418163	0.00445284	-0.258105	-0.0851552	-0.35873	0.0988894	-0.203677	0.482595	-0.327975
AT1G05680	AT1G05680	UDP-glucoronosyl/UDP-glucosyl transferase family protein	0.251096	0.789143	0.244945	0.139114	0.974671	0.222733	0.0409575	0.264162	0.153555	0.00434215	-0.0907255	-0.136959	-0.0175274	-0.277018	0.0993902	-0.0330349	-0.0418562	0.000522248	-0.073827	-0.120799
AT1G05700	AT1G05700	leucine-rich repeat protein kinase, putative	0.00214898	0.141519	0.581619	0.3615	0.399828	0.697877	0.012227	0.326044	0.62795	0.34544	0.0255726	0.0743678	-0.0608252	0.0939708	-0.147244	0.0947757	0.0470327	0.0827699	-0.118997	-0.132057
AT1G05805	AT1G05805	basic helix-loop-helix (bHLH) family protein	0.678737	0.692728	0.102931	0.0270965	0.122685	0.104169	0.00780421	0.251458	0.763713	0.0579402	0.520179	-0.103831	0.540871	0.499743	0.720404	-0.405941	0.203773	0.273386	0.443875	0.235189
AT1G05960	AT1G05960	binding	0.786512	0.721801	0.538943	0.0971988	0.00505944	0.0416677	0.0217445	0.69513	0.297236	0.747232	0.440009	0.0639215	0.278606	-0.0850932	-0.432248	0.159898	-0.295989	-0.0233038	0.430621	0.468628
AT1G06040	AT1G06040	STO (SALT TOLERANCE)	0.190154	0.070817	0.478799	0.00135123	0.0715137	0.208096	0.103008	0.0127915	0.121637	0.319233	0.386623	0.260613	0.575464	0.112478	0.787012	0.369414	0.346082	0.680378	1.45289	0.354934
AT1G06090	AT1G06090	fatty acid desaturase family protein	0.556643	0.850058	0.609856	0.308389	0.501681	0.00673275	0.334371	0.441166	0.0680718	0.0532435	-0.490432	-0.0729115	0.061896	-0.243903	0.106783	-0.332716	-0.0530363	-0.0125859	-0.052581	-0.205421
AT1G06100	AT1G06100	fatty acid desaturase family protein	0.776303	0.468892	0.0559809	0.554802	0.213316	0.329812	0.0712863	0.00830914	0.308111	0.0714816	-0.288989	-0.10034	-0.180134	-0.289028	0.050745	-0.349548	-0.140697	-0.418078	-0.284615	-0.505543
AT1G06145	AT1G06145	EMB1444 (EMBRYO DEFECTIVE 1444)	0.00234544	0.228015	0.0730232	0.925131	0.0573666	0.12061	0.0676476	0.37974	0.212071	0.170698	0.277791	0.493255	0.586761	0.258156	0.0628321	0.444036	0.379469	0.195091	0.322974	0.215887
AT1G06225	AT1G06225	CLE3 (CLAVATA3/ESR-RELATED 3)	0.612013	0.634617	0.888602	0.245891	0.251391	0.0232092	0.0029451	0.127601	0.451497	0.547231	0.0727947	-0.0374758	-0.0994304	0.0581156	-0.0660619	0.191619	-0.000266055	0.0965737	0.0104094	-0.0910588
AT1G06360	AT1G06360	fatty acid desaturase family protein	0.687696	0.20302	0.768196	0.75721	0.156246	0.617643	0.175317	0.57803	0.112579	0.00666334	-0.125887	0.029985	0.145765	0.214914	-0.0666541	-0.714341	-0.083362	-0.215099	-0.119855	0.143792
AT1G06590	AT1G06590	unknown protein	0.00739619	0.507332	0.922389	0.398374	0.199299	0.722503	0.13489	0.240524	0.076318	0.425345	-0.0545691	-0.426233	-0.184943	-0.0678036	-0.0131532	-0.138384	0.00543042	-0.0625009	-0.160024	-0.207468
AT1G06640	AT1G06640	2-oxoglutarate-dependent dioxygenase, putative	0.0553287	0.00859049	0.0847829	0.0187523	0.131183	0.266521	0.643179	0.0232951	0.403229	0.0160216	0.186004	0.210476	0.241286	0.246137	0.554388	0.137318	-0.262162	0.428073	0.930984	0.0764134
AT1G06770	AT1G06770	DRIP1 (DREB2A-INTERACTING PROTEIN 1)	0.590339	0.184642	0.975386	0.747845	0.346355	0.00920437	0.458243	0.610141	0.821494	0.192595	0.185282	-0.0730273	-0.0420365	0.104633	0.0619067	0.00465147	0.0273103	-0.0133192	-0.205522	0.0568492
AT1G06820	AT1G06820	CRTISO (CAROTENOID ISOMERASE)	0.922394	0.449085	0.821993	0.3825	0.531775	0.672047	0.991874	0.000485505	0.0580895	0.632993	0.0458347	-0.0832013	-0.351568	0.170237	0.415017	-0.75947	-0.119664	-0.471868	0.580145	-0.176827
AT1G06830	AT1G06830	glutaredoxin family protein	0.0905442	0.364904	0.137957	0.225135	0.00907398	0.0258184	0.0154128	0.0707262	0.0138911	0.0204075	-0.558347	-0.899179	-0.451586	-0.642848	-0.226315	-0.25592	-0.617236	-0.404439	-0.321818	-0.562416
AT1G06900	AT1G06900	catalytic/ metal ion binding / metalloendopeptidase/ zinc ion binding	0.555941	0.577166	0.822665	0.00172907	0.802433	0.37198	0.135154	0.83838	0.682157	0.918833	0.154608	0.131284	0.00115706	-0.0408617	-0.340021	-0.337559	-0.0361589	-0.151825	0.330081	-0.0412624
AT1G06960	AT1G06960	small nuclear ribonucleoprotein U2B, putative / spliceosomal protein, putative	0.980773	0.449185	0.934397	0.6497	0.262273	0.00235974	0.214048	0.0291623	0.0231629	0.0372561	-0.433071	-0.0458101	-0.190955	-0.470543	0.0326541	-0.611473	-0.0726506	-0.686794	0.239391	-0.536835
AT1G07040	AT1G07040	unknown protein	0.109578	0.0313892	0.0294232	0.184541	0.00408481	0.526277	0.724453	0.257724	0.874294	0.82523	0.208318	0.399578	0.677675	0.0326369	0.286927	-0.25229	0.521403	0.310617	1.59051	0.167274
AT1G07080	AT1G07080	gamma interferon responsive lysosomal thiol reductase family protein / GILT family protein	0.871736	0.0564436	0.488601	0.361325	0.0471318	0.433905	0.119392	0.00879504	0.860945	0.0448346	0.121128	-0.0499801	0.365005	0.304986	0.346888	-0.25231	0.0675859	0.346356	0.67389	0.10692
AT1G07130	AT1G07130	STN1	0.332141	0.408401	0.18455	0.0597761	0.158938	0.416683	0.392394	0.443191	0.626842	0.00529455	-0.0412357	0.0184936	-0.110002	0.241909	0.185456	-0.0680593	0.125844	0.135732	-0.164938	-0.121569
AT1G07220	AT1G07220	unknown protein	0.281961	0.81621	0.278319	0.960981	0.524341	0.749202	0.485165	0.000295104	0.31581	0.445629	0.0248526	-0.294091	-0.392829	-0.315604	0.0406949	-0.666776	-0.401233	-0.587532	0.31429	-0.247133
AT1G07240	AT1G07240	UGT71C5 (UDP-GLUCOSYL TRANSFERASE 71C5)	0.606189	0.456928	0.320707	0.00206311	0.251767	0.735989	0.546873	0.431126	0.459435	0.655203	-0.0673505	-0.131911	0.296612	0.0267836	0.350378	-0.521696	-0.143517	0.117838	0.435898	-0.257018
AT1G07250	AT1G07250	UGT71C4 (UDP-GLUCOSYL TRANSFERASE 71C4)	0.106157	0.434131	0.289097	0.008741	0.941591	0.570412	0.735176	0.52256	0.624879	0.094871	-0.0958199	0.240326	0.00699601	0.156756	0.988542	-0.441891	0.155547	-0.00825731	-0.0292958	-0.186674
AT1G07300	AT1G07300	josephin protein-related	0.331165	0.0392902	0.0075606	0.940267	0.700616	0.444519	0.390277	0.33892	0.106095	0.270833	-0.107235	-0.172455	-0.0563157	-0.0640372	0.00898806	-0.162026	-0.141344	-0.0610656	-0.334292	-0.131402
AT1G07310	AT1G07310	C2 domain-containing protein	0.0495964	0.044258	0.384355	0.0264168	0.473683	0.419456	0.465653	0.661601	0.677236	0.00931825	0.192654	0.431463	0.16912	0.478235	0.545421	-0.427395	0.0615249	0.0840725	0.879757	0.00622987
AT1G07340	AT1G07340	ATSTP2 (SUGAR TRANSPORTER 2)	0.00347808	0.852478	0.604732	0.566468	0.835703	0.809354	0.833336	0.861247	0.435218	0.920431	0.0213713	0.170995	0.00437319	0.0222546	0.00439707	0.165993	-0.0300063	0.0358048	-0.0353118	0.00587042
AT1G07370	AT1G07370	PCNA1 (PROLIFERATING CELLULAR NUCLEAR ANTIGEN)	0.147856	0.913389	0.148841	0.543012	0.00339149	0.536472	0.0896742	0.0116751	0.0929522	0.349756	-0.134591	-0.408237	-0.547466	-0.231662	-0.0730662	-0.585968	-0.429837	-0.711431	-0.0106819	-0.578969
AT1G07400	AT1G07400	17.8 kDa class I heat shock protein (HSP17.8-CI)	0.0977091	0.0430811	0.0498699	0.376604	0.00344979	0.0563439	0.476713	0.439686	0.708331	0.139477	0.301564	0.48206	0.48967	-0.232574	0.152153	0.146705	0.269061	-0.130695	0.462457	0.154808
AT1G07430	AT1G07430	protein phosphatase 2C, putative / PP2C, putative	0.41846	0.157774	0.965881	0.540865	0.0051826	0.234962	0.155402	0.0643064	0.459974	0.1927	-0.170933	-0.353621	0.946914	-0.243806	0.305382	0.0780533	-0.0130293	-0.44971	-0.15788	-0.323018
AT1G07640	AT1G07640	OBP2	0.34835	0.473509	0.961324	0.0195665	0.282908	0.373734	0.636572	0.00598033	0.0427279	0.0566596	-0.223826	-0.34239	-0.205166	-0.435509	0.59169	-0.693041	-0.032163	-0.378964	-0.167078	-0.182327
AT1G07650	AT1G07650	leucine-rich repeat transmembrane protein kinase, putative	0.366586	0.428454	0.215265	0.969079	0.111579	0.202339	0.00402264	0.0881445	0.50691	0.105186	0.420154	0.158134	0.376579	0.302433	0.0891893	0.0961818	0.211777	0.240921	0.430816	0.445877
AT1G07680	AT1G07680	unknown protein	0.0438497	0.397615	0.875977	0.866003	0.815625	0.132358	0.297662	0.816164	0.0039776	0.404972	0.0851368	-0.040428	0.0145452	0.118639	-0.0428316	0.166179	-0.000631645	0.054338	-0.312077	0.31381
AT1G07740	AT1G07740	pentatricopeptide (PPR) repeat-containing protein	0.0643802	0.453326	0.607467	0.715102	0.968077	0.00467043	0.434879	0.630021	0.461806	0.735887	0.146911	-0.222919	-0.00550566	0.102017	0.208716	-0.24999	0.143263	-0.0301634	0.0963573	0.193609
AT1G07790	AT1G07790	HTB1	0.641489	0.0817346	0.9001	0.0502364	0.434448	0.235602	0.10314	0.00586039	0.358783	0.275236	-0.250864	-0.269011	-0.296571	-0.279714	-0.207911	-0.516544	-0.0788862	-0.853537	-0.506271	-0.918801
AT1G07810	AT1G07810	ECA1 (ER-TYPE CA2+-ATPASE 1)	0.253128	0.0267687	0.12207	0.983686	0.0301413	0.884278	0.72824	0.00694573	0.56312	0.129911	-0.0351116	0.150941	0.2167	0.353856	0.0643797	-0.397297	0.169937	0.189188	0.758821	-0.0985777
AT1G07980	AT1G07980	NF-YC10 (NUCLEAR FACTOR Y, SUBUNIT C10)	0.00783755	0.626607	0.653442	0.0964979	0.392887	0.360761	0.984625	0.762794	0.764544	0.982999	-0.140911	0.200511	0.293915	-0.0327353	-0.451126	-0.0687486	0.0853767	0.0512834	0.361805	-0.0384049
AT1G08010	AT1G08010	zinc finger (GATA type) family protein	0.124089	0.224104	0.185706	0.0421888	0.38055	0.590058	0.983019	0.0268314	0.371504	0.00278726	-0.0961822	0.214938	0.0795939	0.565334	0.52	-0.373749	0.172441	0.305714	0.517584	-0.0986547
AT1G08035	AT1G08035	unknown protein	0.947208	0.257966	0.739422	0.430011	0.29897	0.740463	0.499056	0.176842	0.00719487	0.284037	0.0187723	0.0369901	0.062702	-0.0177552	0.0271126	-0.190813	0.0153353	0.0584766	-0.0640333	-0.0634991
AT1G08070	AT1G08070	pentatricopeptide (PPR) repeat-containing protein	0.822256	0.721207	0.881861	0.00522354	0.44118	0.553832	0.415275	0.994388	0.268318	0.558442	0.0325895	0.0129318	0.0814004	-0.0378993	0.18121	-0.123348	0.0170222	0.0393368	0.0275024	-0.106585
AT1G08110	AT1G08110	lactoylglutathione lyase, putative / glyoxalase I, putative	0.540031	0.00743488	0.758428	0.467831	0.527993	0.560837	0.582044	0.695659	0.646132	0.979742	-0.176709	0.0337119	0.171726	-0.043771	-0.12892	-0.166885	0.014723	0.0227732	0.994599	-0.0630171
AT1G08250	AT1G08250	ADT6 (arogenate dehydratase 6)	0.0383186	0.567656	0.00738493	0.108547	0.296838	0.493733	0.0291192	0.13946	0.267372	0.337044	-0.183298	-0.336477	-0.186564	-0.164248	0.422991	-0.190541	-0.385467	-0.205287	-0.191518	-0.564253
AT1G08270	AT1G08270	unknown protein	0.363678	0.364236	0.230772	0.730837	0.00239469	0.973888	0.452981	0.86615	0.463934	0.142943	-0.00569891	0.222114	0.178101	-0.164124	-0.0412167	0.189436	0.0955655	0.0142406	-0.193118	0.110084
AT1G08360	AT1G08360	60S ribosomal protein L10A (RPL10aA)	0.852097	0.458328	0.281677	0.00653684	0.149433	0.0319824	0.0144169	0.061842	0.277956	0.0907172	-0.215043	-0.095477	-0.443918	-0.458867	-0.358527	-0.735803	-0.305681	-0.368728	0.524587	-0.588899
AT1G08450	AT1G08450	CRT3 (CALRETICULIN 3)	0.205163	0.0439061	0.140338	0.0232839	0.462678	0.177392	0.55218	0.0679125	0.0940972	0.00264885	-0.395354	-0.498027	-0.425242	-0.521712	-1.0177	-0.623338	-0.379597	-0.5723	1.22773	-0.429683
AT1G08460	AT1G08460	HDA08	0.486525	0.392918	0.913409	0.95359	0.942014	0.00961589	0.743239	0.816798	0.496978	0.942062	-0.221819	-0.165722	0.0137936	-0.0178927	0.0642711	-0.0400328	-0.0121814	-0.0447613	0.0399975	-0.0170353
AT1G08510	AT1G08510	FATB (fatty acyl-ACP thioesterases B)	0.00550343	0.168367	0.0173961	0.168876	0.138817	0.674583	0.0224133	0.0426143	0.61737	0.0537483	0.150848	0.356415	0.264767	0.291959	0.36657	0.0400173	0.241564	0.471312	0.801402	0.262701
AT1G08520	AT1G08520	CHLD	0.526492	0.777166	0.0994555	0.0315591	0.0319061	0.125766	0.0533228	0.00583275	0.355701	0.990108	-0.392498	-0.20693	-0.493236	-0.0413803	-0.465547	-0.991155	-0.35824	-0.6458	0.471894	-0.557708
AT1G08530	AT1G08530	unknown protein	0.567088	0.924133	0.928077	0.00769068	0.926477	0.755445	0.924475	0.0450367	0.479756	0.368088	-0.0580892	-0.155598	0.0238977	-0.226466	0.292221	-0.242967	-0.0133182	-0.42381	-0.0880988	-0.0167939
AT1G08650	AT1G08650	PPCK1 (PHOSPHOENOLPYRUVATE CARBOXYLASE KINASE)	0.606376	0.533341	0.76137	0.00989122	0.812965	0.920464	0.493304	0.442279	0.470829	0.383379	0.0233816	-0.173155	0.0761976	-0.275746	1.2067	0.271045	-0.0660946	-0.184239	0.237179	-0.237714
AT1G08760	AT1G08760	unknown protein	0.0389268	0.0878682	0.00100027	0.253406	0.303291	0.180685	0.111107	0.364159	0.77929	0.111747	0.363079	0.385392	0.472214	0.542274	0.49756	-0.0308598	0.737271	0.00706645	0.93037	0.283169
AT1G08830	AT1G08830	CSD1 (COPPER/ZINC SUPEROXIDE DISMUTASE 1)	0.620455	0.00937075	0.0144165	0.0712315	0.258703	0.654805	0.570441	0.116266	0.628675	0.352376	-0.156522	0.0271715	-0.293694	-0.260524	0.338692	-0.205021	-0.179869	0.354706	-0.207145	-0.0716003
AT1G08930	AT1G08930	ERD6 (EARLY RESPONSE TO DEHYDRATION 6)	0.253818	0.0617049	0.717626	0.81349	0.00267888	0.329354	0.909026	0.942575	0.176323	0.503566	0.237529	0.131139	0.22983	0.0609574	-0.0251149	-0.0962158	-0.124522	-0.0531235	1.04824	-0.169352
AT1G08980	AT1G08980	AMI1 (AMIDASE 1)	0.593435	0.313334	0.235112	0.00261841	0.323624	0.381805	0.620908	0.449196	0.499719	0.234166	-0.273936	-0.0126686	0.137963	0.0980232	0.934171	-0.666823	-0.213751	0.193365	0.0932788	-0.2372
AT1G09070	AT1G09070	SRC2 (SOYBEAN GENE REGULATED BY COLD-2)	0.737845	0.898212	0.29788	0.0039759	0.788747	0.149636	0.27344	0.508314	0.111813	0.723272	1.14832	-0.186933	-0.187848	0.131493	1.54627	0.496604	0.153057	0.353751	0.215874	-0.451591
AT1G09130	AT1G09130	ATP-dependent Clp protease proteolytic subunit, putative	0.772337	0.522344	0.00107082	0.791265	0.95996	0.836815	0.237232	0.522276	0.337074	0.698644	0.107365	-0.0152133	-0.0522272	0.0624752	-0.0169011	-0.568365	-0.159716	-0.0468458	0.0402457	-0.161252
AT1G09150	AT1G09150	pseudouridine synthase and archaeosine transglycosylase (PUA) domain-containing protein	0.349374	0.216619	0.311338	0.299258	0.0074818	0.778743	0.22321	0.512866	0.62308	0.907649	0.0471388	-0.236332	-0.364096	-0.00514181	0.324267	-0.0716271	-0.235109	0.00620845	0.53202	-0.330953
AT1G09240	AT1G09240	NAS3 (NICOTIANAMINE SYNTHASE 3)	0.0436465	0.52883	0.208996	0.191904	0.777966	0.00180085	0.116398	0.577819	0.174826	0.158443	0.136275	0.0743461	0.0176027	-0.0865623	0.0744511	-0.185037	0.145383	-0.0272866	-0.234135	-0.153574
AT1G09380	AT1G09380	integral membrane family protein / nodulin MtN21-related	0.0218517	0.539864	0.582704	0.531969	0.0262047	0.955027	0.370059	0.00520123	0.660525	0.352457	-0.00863194	-0.272151	-0.289414	0.244934	0.0153476	0.119275	0.139208	0.333024	-0.150049	0.284749
AT1G09500	AT1G09500	cinnamyl-alcohol dehydrogenase family / CAD family	0.253203	0.405702	0.582481	0.26959	0.16901	0.0079451	0.834591	0.137665	0.430392	0.161284	0.353059	0.592212	0.369852	-0.901271	0.284048	0.0160831	0.120064	0.526371	0.162566	0.0477881
AT1G09570	AT1G09570	PHYA (PHYTOCHROME A)	0.545811	0.053254	0.266713	0.159915	0.00796931	0.240378	0.182451	0.0277038	0.640536	0.812606	0.318479	0.155127	1.03558	0.0457283	0.576359	-0.419038	0.353468	0.476382	0.916345	0.420776
AT1G09630	AT1G09630	ATRAB11C (ARABIDOPSIS RAB GTPASE 11C)	0.905421	0.949077	0.439508	0.0539251	0.450827	0.0844536	0.22595	0.106168	0.0652302	0.000241756	-0.385802	-0.0253188	-0.142027	-0.608936	-0.281267	-0.365692	-0.249854	-0.356255	-0.0245785	-0.449616
AT1G09640	AT1G09640	elongation factor 1B-gamma, putative / eEF-1B gamma, putative	0.7529	0.00202414	0.922922	0.734644	0.502696	0.249233	0.792249	0.436964	0.68547	0.267554	-0.285579	-0.0133585	-0.255094	-0.152819	0.132241	-0.0368581	-0.0696081	-0.120337	0.828802	-0.255458
AT1G09690	AT1G09690	60S ribosomal protein L21 (RPL21C)	0.409867	0.06539	0.700803	0.81093	0.372656	0.00824901	0.409086	0.288433	0.615193	0.414528	-0.291027	-0.166245	-0.360734	-0.258331	-0.0901226	-0.529766	-0.140108	-0.29619	0.770578	-0.448707
AT1G09740	AT1G09740	ethylene-responsive protein, putative	0.0788974	0.193528	0.770954	0.0763216	0.492948	0.0523592	0.943451	0.0732201	0.00536897	0.416825	-0.684663	-0.445282	-0.198265	-0.348582	-0.245108	-0.702367	0.0505947	-0.355925	-0.2815	-0.13418
AT1G09780	AT1G09780	2,3-biphosphoglycerate-independent phosphoglycerate mutase, putative / phosphoglyceromutase, putative	0.214685	0.346758	0.408195	0.256147	0.0354118	0.00252901	0.201422	0.0198309	0.0433943	0.168968	-0.583974	-0.475456	-0.638317	-0.269702	-0.226078	-0.969224	-0.400212	-0.689558	0.569595	-0.480018
AT1G09800	AT1G09800	tRNA pseudouridine synthase family protein	0.701629	0.574621	0.417027	0.372907	0.994383	0.445423	0.385158	0.521697	0.128713	0.00902796	-0.0994646	0.0423633	0.0423181	0.351432	0.189334	0.0368915	0.129586	0.064996	-0.0579606	0.0748745
AT1G09830	AT1G09830	phosphoribosylamine--glycine ligase (PUR2)	0.667757	0.488903	0.419155	0.384907	0.62941	0.136047	0.0875403	0.00604824	0.226617	0.473733	-0.335137	-0.166107	-0.233918	-0.236134	0.197654	-0.611221	0.0813362	-0.530773	0.430856	-0.675304
AT1G09920	AT1G09920	TRAF-type zinc finger-related	0.770017	0.313983	0.897149	0.00293497	0.311037	0.344644	0.354231	0.0523507	0.262362	0.0739324	-0.124565	0.0623071	0.290929	-0.669669	0.473399	-0.51185	0.0507589	-0.246677	0.375896	-0.344003
AT1G10060	AT1G10060	branched-chain amino acid aminotransferase 1 / branched-chain amino acid transaminase 1 (BCAT1)	0.352937	0.896837	0.57115	4.56e-05	0.0711318	0.0447168	0.0486678	0.672752	0.0575953	0.217448	0.283519	0.14093	0.226333	0.122999	0.433591	0.0109167	0.0498282	-0.131775	0.0907775	0.345484
AT1G10070	AT1G10070	ATBCAT-2 (ARABIDOPSIS THALIANA BRANCHED-CHAIN AMINO ACID TRANSAMINASE 2)	0.320209	0.632692	0.384378	0.0606056	0.159149	0.0863113	0.604247	0.825026	2.02e-05	0.0367446	0.0628259	-0.174594	0.283013	-0.546604	0.316328	-0.728832	0.135216	0.0122974	0.118182	0.0106297
AT1G10095	AT1G10095	protein prenyltransferase	0.00561585	0.369747	0.931599	0.37463	0.286658	0.729981	0.58661	0.456978	0.623381	0.867185	0.0423481	-0.349193	-0.135333	-0.0603122	0.0608069	0.0714982	0.0214356	0.0711091	-0.161115	0.114754
AT1G10140	AT1G10140	unknown protein	0.570188	0.257496	0.879227	0.715478	0.583564	0.0934832	0.179935	0.0067829	0.745261	0.314539	-0.102649	0.066032	0.0345017	-0.200645	-0.0415301	-0.0203026	-0.00437728	0.272534	-0.181661	-0.103714
AT1G10270	AT1G10270	GRP23 (GLUTAMINE-RICH PROTEIN23)	0.761069	0.677545	0.113482	0.0493962	0.880431	0.613288	0.630983	0.457208	0.175083	0.00398884	0.259331	0.109497	-0.130848	0.752772	0.512532	0.345884	0.485839	0.23081	0.435243	-0.269858
AT1G10380	AT1G10380	unknown protein	0.127387	0.156376	0.504954	0.841056	0.40752	0.728905	0.497071	0.011489	0.00642494	0.126519	-0.0296458	-0.356028	-0.0621627	-0.290638	0.114543	-0.3495	-0.19508	-0.611498	-0.4026	-0.186255
AT1G10430	AT1G10430	PP2A-2	0.827225	0.865578	0.289513	0.0301289	0.269415	0.00912946	0.830332	0.846177	0.408503	0.844196	-0.13234	-0.117055	0.123602	-0.0744243	0.515219	-0.836934	-0.212527	-0.041489	0.162628	-0.135441
AT1G10460	AT1G10460	GLP7 (GERMIN-LIKE PROTEIN 7)	0.371831	0.278378	0.455887	0.544263	0.396682	0.151386	0.200105	0.0585026	0.00399691	0.655259	-0.128373	-0.0541898	-0.121073	0.0768048	-0.11915	-0.0263396	-0.0843747	0.190979	-0.287592	-0.0853687
AT1G10470	AT1G10470	ARR4 (RESPONSE REGULATOR 4)	0.943434	0.789165	0.01688	0.583345	0.00352212	0.0742413	0.137758	0.293466	0.825235	0.418306	-0.629016	-0.0834726	-0.676337	-0.312962	-0.052526	-0.284247	-0.87652	0.233898	0.274615	-0.84336
AT1G10522	AT1G10522	unknown protein	0.488202	0.098483	0.62879	0.502786	0.258708	0.000602359	0.110577	0.14944	0.283543	0.946508	-0.246422	0.226931	-0.531724	-0.047341	0.253884	0.110177	0.0749676	0.0727994	-0.0784164	-0.861247
AT1G10720	AT1G10720	BSD domain-containing protein	0.127424	0.230499	0.13993	0.66099	0.00428467	0.091111	0.911749	0.375985	0.444971	0.857936	0.287664	0.128185	0.39943	0.0432722	0.153239	0.0233852	0.340958	0.192016	0.393419	0.0579582
AT1G10740	AT1G10740	unknown protein	0.0445972	0.0330715	0.903267	0.678166	0.316501	0.0018682	0.907673	0.52376	0.458243	0.893407	-0.398572	-0.266673	-0.186306	0.00483987	0.17941	0.0521052	-0.0129845	0.0821721	-0.417285	-0.224812
AT1G10870	AT1G10870	AGD4 (ARF-GAP domain 4)	0.900284	0.116991	0.454438	0.0904346	0.00557498	0.0686889	0.433073	0.758656	0.656702	0.892267	0.323284	-0.0834956	0.222295	-0.0369733	-0.182088	-0.286586	-0.0882994	0.0134219	0.35915	0.0867082
AT1G11055	AT1G11055	pseudogene	0.580497	0.710948	0.81081	0.816056	0.00525755	0.404431	0.635018	0.597355	0.393709	0.818803	-0.0428102	0.00563746	0.277587	-0.016813	0.0793245	0.125818	0.0382073	0.0806594	-0.101996	0.0520586
AT1G11090	AT1G11090	hydrolase, alpha/beta fold family protein	0.528781	0.365245	0.583094	0.000582576	0.856153	0.0705522	0.656022	0.35818	0.693483	0.81721	0.348301	0.0687211	0.047535	0.0851037	0.797505	-0.146853	0.181475	-0.185811	0.38335	-0.167392
AT1G11210	AT1G11210	unknown protein	0.25739	0.0443553	0.107355	0.0100354	0.000555088	0.505351	0.781267	0.281995	0.867304	0.0240725	0.212833	0.427936	1.28879	-0.509719	0.989265	-0.275489	0.869888	0.252569	0.888124	0.250311
AT1G11280	AT1G11280	S-locus protein kinase, putative	0.408467	0.158893	0.795367	0.415535	0.966295	0.00608321	0.631607	0.703727	0.310661	0.247588	0.592086	0.12152	-0.0170359	0.29502	0.135793	0.12358	0.0702937	0.057408	0.35484	0.205817
AT1G11310	AT1G11310	MLO2 (MILDEW RESISTANCE LOCUS O 2)	0.156638	0.50321	0.471439	0.00120969	0.506288	0.488092	0.78499	0.290851	0.205758	0.0164408	-0.0340219	-0.156342	0.0581936	-0.802864	-0.692155	-0.389702	-0.23547	-0.361023	0.361875	-0.24026
AT1G11330	AT1G11330	S-locus lectin protein kinase family protein	0.211173	0.618759	0.381432	0.0842398	0.579715	0.0438371	0.684184	0.000417301	0.184331	0.108612	-0.438168	-0.365385	-0.139747	-0.605429	-0.49025	-0.609356	-0.249491	-1.25158	0.229521	-0.168448
AT1G11700	AT1G11700	unknown protein	0.311043	0.0879137	0.000160446	0.963579	0.785882	0.107609	0.94996	0.698464	0.53777	0.968715	-0.279751	-0.299607	-0.0743282	-0.0637878	0.0859296	0.0390014	-0.498834	0.0532389	-0.70038	-0.211252
AT1G11730	AT1G11730	galactosyltransferase family protein	0.00358817	0.215923	0.656194	0.248964	0.149561	0.89852	0.169477	0.370778	0.61746	0.407899	-0.0091544	-0.240969	-0.0844907	0.155875	-0.134316	0.143659	0.125695	-0.0245474	-0.221781	-0.0755239
AT1G11765	AT1G11765	S1 self-incompatibility protein-related	0.10384	0.603506	0.3991	0.29263	0.0665554	0.168729	0.634728	0.00768695	0.462873	0.538854	-0.080001	0.133001	0.140478	-0.00105558	-0.142921	0.568656	0.408142	-0.150323	0.0436159	0.17964
AT1G11790	AT1G11790	ADT1 (arogenate dehydratase 1)	0.434618	0.946005	0.919159	0.35904	0.0921119	0.0654907	0.299231	0.00288678	0.049418	0.373806	-0.204863	-0.32982	-0.168952	-0.289199	0.374314	-0.488626	-0.0691478	-0.750332	-0.0645585	-0.568697
AT1G11820	AT1G11820	catalytic/ cation binding / hydrolase, hydrolyzing O-glycosyl compounds	0.246985	0.187722	0.00293027	0.430314	0.229015	0.959901	0.992244	0.153978	0.982932	0.470089	0.00103344	0.10378	0.138686	0.115677	0.376799	-0.232641	0.349293	0.0589253	0.970727	-0.153954
AT1G11840	AT1G11840	ATGLX1 (GLYOXALASE I HOMOLOG)	0.376754	0.049104	0.762736	0.142847	0.854425	0.306503	0.36094	0.159362	0.00895274	0.0606225	0.212722	0.135602	-0.123486	0.351804	0.39518	0.463995	0.00565634	0.199021	1.09802	-0.471778
AT1G11860	AT1G11860	aminomethyltransferase, putative	0.369673	0.930051	0.0865874	0.130502	0.0081796	0.279914	0.377681	0.223458	0.778551	0.246181	0.177513	-0.270002	-0.375064	0.148867	-0.162405	-0.0997782	-0.332339	-0.271902	0.286457	-0.226386
AT1G11920	AT1G11920	pectate lyase family protein	0.0765779	0.634008	0.791391	0.556469	0.0255299	0.166614	0.211693	0.00399294	0.509637	0.0932308	0.24223	0.239434	-0.122974	0.194626	-0.117701	0.035506	-0.000249916	0.136962	-0.0770906	0.177993
AT1G12000	AT1G12000	pyrophosphate--fructose-6-phosphate 1-phosphotransferase beta subunit, putative / pyrophosphate-dependent 6-phosphofructose-1-kinase, putative	0.663081	0.0598317	0.48779	0.0697832	0.0424207	0.86514	0.188702	0.00673533	0.0718243	0.15091	-0.0277235	-0.230395	-0.487875	0.151708	-0.268903	-0.857135	-0.266334	-0.37377	1.10471	-0.493176
AT1G12020	AT1G12020	unknown protein	0.16255	0.952103	0.56917	0.276252	0.266908	0.0255061	0.219824	0.356047	0.0565582	0.00219993	-0.439733	-0.190882	-0.160633	-0.282357	0.307439	-0.564236	-0.214195	-0.162459	-0.0824427	-0.295998
AT1G12140	AT1G12140	FMO GS-OX5 (FLAVIN-MONOOXYGENASE GLUCOSINOLATE S-OXYGENASE 5)	0.405064	0.246668	0.69733	0.393827	0.743839	0.536761	0.3501	0.00696083	0.624711	0.837997	-0.236993	-0.350458	0.0493313	0.00428987	0.252231	-0.285309	-0.115363	-0.439683	0.560953	-0.380782
AT1G12230	AT1G12230	transaldolase, putative	0.374644	0.474246	0.452359	0.300228	0.0384945	0.455914	0.0170092	0.00342004	0.207878	0.0149852	0.139367	0.338797	0.131685	0.609613	0.39004	0.166126	0.0154135	0.457581	0.49553	0.202633
AT1G12240	AT1G12240	ATBETAFRUCT4	0.930954	0.16587	0.422692	0.287416	0.426936	0.251361	0.936399	0.139639	0.0341146	0.000815593	0.293733	0.00451478	-0.266633	0.999817	0.437817	0.186411	0.230015	0.329596	1.32806	-0.177823
AT1G12290	AT1G12290	disease resistance protein (CC-NBS-LRR class), putative	0.868916	0.48932	0.316159	0.344152	0.153077	0.00331178	0.625616	0.167279	0.681604	0.508624	0.159053	-0.00891363	0.116751	-0.0467195	-0.0636474	0.0903994	-0.422598	0.40601	0.0839402	0.0338173
AT1G12320	AT1G12320	unknown protein	0.437651	0.432726	0.452248	0.664869	0.62501	0.203892	0.6489	0.491538	0.476614	0.00411427	-0.143155	-0.168458	0.00232751	-0.104487	-0.112206	0.70152	-0.0478289	0.108596	-0.125007	-0.0391164
AT1G12360	AT1G12360	KEU (keule)	0.627844	0.135136	0.79318	0.0126323	0.0517742	0.0037486	0.574736	0.715048	0.734275	0.0513644	0.773696	0.151065	0.228051	-0.619079	-0.665998	-0.419015	-0.181097	0.0925726	1.05892	0.0244192
AT1G12550	AT1G12550	oxidoreductase family protein	0.144592	0.876304	0.990433	0.00269369	0.29698	0.945962	0.644104	0.975229	0.93699	0.782237	-0.00274437	-0.329396	0.152479	0.0597029	0.550486	0.0577512	0.0124186	0.0358638	-0.0630471	0.0750749
AT1G12750	AT1G12750	ATRBL6 (ARABIDOPSIS RHOMBOID-LIKE PROTEIN 6)	0.372378	0.231796	0.658914	0.000755181	0.518579	0.33689	0.603237	0.316609	0.559191	0.799791	-0.117482	0.165868	0.0687885	-0.0805154	0.335302	0.0276795	0.0660575	-0.242567	-0.146138	-0.247261
AT1G12780	AT1G12780	UGE1 (UDP-D-glucose/UDP-D-galactose 4-epimerase 1)	0.969637	0.534019	0.879638	0.00300352	0.829108	0.158059	0.728666	0.551345	0.833798	0.572831	0.416958	-0.0489971	0.019351	0.127265	0.426905	-0.100682	0.0555257	-0.0514867	0.243949	-0.117806
AT1G12790	AT1G12790	unknown protein	0.437828	0.386533	0.00587765	0.880869	0.653559	0.419312	0.873149	0.872704	0.142201	0.0160606	0.083942	-0.246315	0.0355393	-0.130902	-0.0714779	-0.235468	-0.0333563	0.025755	-0.142452	0.0297623
AT1G13060	AT1G13060	PBE1	0.280091	0.170426	0.654529	0.897185	0.672151	0.00564121	0.057596	0.585334	0.879779	0.717395	-0.385898	0.0498027	-0.178684	0.0831678	-0.0126125	-0.190168	-0.121946	0.0309448	0.745836	0.158343
AT1G13210	AT1G13210	ACA.l (autoinhibited Ca2+/ATPase II)	0.499869	0.0478775	0.923132	0.0674905	0.00146819	0.0526962	0.415658	0.953098	0.56862	0.0651371	0.235333	0.264022	0.663568	-0.514353	-0.555481	-0.74102	-0.0356339	-0.089278	1.56144	0.114618
AT1G13230	AT1G13230	leucine-rich repeat family protein	0.3172	0.672944	0.381271	0.353447	0.608995	0.00796705	0.347763	0.979692	0.239433	0.542692	0.0773604	0.129757	0.0138394	-0.00363352	0.0294368	-0.0871916	0.0346439	0.02564	-0.0365728	-0.0554187
AT1G13280	AT1G13280	AOC4 (ALLENE OXIDE CYCLASE 4)	0.353795	0.706945	0.332012	0.0634512	0.49857	0.000574296	0.471613	0.788788	0.502141	0.216424	-0.414929	0.3237	-0.115445	-0.491327	0.457107	-0.309146	-0.143548	-0.0390325	-0.0250211	-0.25633
AT1G13410	AT1G13410	unknown protein	0.883958	0.331408	0.844126	0.786857	0.294187	0.00389196	0.651456	0.761657	0.893237	0.808576	0.281636	-0.0471583	0.145981	-0.00688784	0.0466057	0.0421848	0.0491316	-0.0301158	0.120339	-0.0396465
AT1G13460	AT1G13460	serine/threonine protein phosphatase 2A (PP2A) regulatory subunit B', putative	0.798736	0.482431	0.92873	0.370746	0.172834	0.00283815	0.751654	0.784155	0.881213	0.397562	0.429242	0.00727065	0.212768	-0.196799	0.222478	0.057927	0.0318448	-0.00994268	0.112092	-0.0980444
AT1G13470	AT1G13470	unknown protein	0.104277	0.0120852	0.107928	0.0705552	0.255912	0.0654973	0.975638	0.506655	0.217667	0.00904952	-0.774957	-0.400102	0.432208	-1.06749	-1.02253	-1.21085	-0.360848	-0.551974	1.53999	-0.00269364
AT1G13600	AT1G13600	AtbZIP58 (Arabidopsis thaliana basic leucine-zipper 58)	0.321797	0.21627	0.519881	0.0788632	0.482898	0.320977	0.941181	0.0411168	0.00939253	0.646845	-0.0722876	0.0831238	-0.0554801	0.0745926	-0.0751723	-0.0709267	0.0983019	-0.186913	-0.293198	0.0531705
AT1G13605	AT1G13605	unknown protein	0.0800219	0.249515	0.382985	0.0233052	0.0216701	0.000668198	0.231907	0.286658	0.0915528	0.52737	0.084064	0.20364	-0.0342616	0.00626133	0.0711172	0.175736	-0.0323701	-0.0374565	-0.188302	0.0887208
AT1G13609	AT1G13609	unknown protein	0.0319757	0.344962	0.801499	0.63193	0.43535	0.318451	0.326388	0.717984	0.00447427	0.564281	-0.10894	-0.192574	-0.120413	-0.00794996	-0.166529	-0.309418	0.0218905	0.0388842	-0.257205	0.185478
AT1G13630	AT1G13630	unknown protein	0.591079	0.272444	0.227172	0.152361	0.885324	0.000361163	0.469963	0.696159	0.460376	0.804962	0.203951	0.0427276	-0.0459276	-0.00172494	0.112409	0.145342	0.165833	-0.0269133	0.0213066	-0.0747706
AT1G13750	AT1G13750	calcineurin-like phosphoesterase family protein	0.342412	0.152694	0.123796	0.277834	0.194599	0.24413	0.515686	0.00586973	0.380867	0.520612	-0.294145	-0.447776	-0.411928	-0.192229	-0.254835	-0.543694	-0.385854	-0.622174	0.456736	-0.289986
AT1G13790	AT1G13790	XH/XS domain-containing protein / XS zinc finger domain-containing protein	0.134365	0.53621	0.781335	0.0407342	0.422948	0.021449	0.257182	0.0186342	0.00829385	0.166679	0.752447	0.511994	0.152899	0.225712	0.334842	0.429339	0.108348	0.468029	0.0481315	0.202625
AT1G14010	AT1G14010	emp24/gp25L/p24 family protein	0.353806	0.260847	0.838464	0.704538	0.274492	0.730938	0.968055	0.955648	0.0392419	0.0052865	-0.0344106	0.129024	0.216326	-0.343433	0.017224	-0.304965	-0.0438648	-0.0686578	0.405817	-0.025476
AT1G14030	AT1G14030	ribulose-1,5 bisphosphate carboxylase oxygenase large subunit N-methyltransferase, putative	0.0592342	0.433107	0.192222	0.466463	0.166232	0.0441583	0.0462873	0.00445162	0.790209	0.356331	-0.430239	-0.720014	-0.646814	-0.2955	-0.259173	-0.0456182	-0.593039	-0.725032	0.378585	-1.21051
AT1G14170	AT1G14170	KH domain-containing protein	0.777893	0.884429	0.126115	0.0778065	0.717415	0.00747463	0.704402	0.294272	0.36996	0.0295985	0.428548	-0.115974	-0.0632831	-0.520788	-0.322815	-0.247273	-0.219328	-0.258137	-0.0290374	-0.0827284
AT1G14182	AT1G14182	SCRL28 (SCR-Like 28)	0.948078	0.345799	0.582677	0.478023	0.62919	0.000411722	0.503921	0.868133	0.5951	0.844974	0.10862	0.0235879	0.0334174	0.0137677	-0.120269	0.198947	0.0483524	0.0531293	-0.242628	-0.0499315
AT1G14240	AT1G14240	nucleoside phosphatase family protein / GDA1/CD39 family protein	0.408059	0.601628	0.718688	0.219357	0.99332	0.638436	0.201505	0.00128098	0.866233	0.924941	0.011478	-0.0666425	-0.0172721	0.029078	0.0584805	0.0604144	-0.000799928	0.176153	0.0171101	-0.091174
AT1G14280	AT1G14280	PKS2 (PHYTOCHROME KINASE SUBSTRATE 2)	0.035832	0.0319452	0.1315	0.230579	0.0546348	0.0184815	0.208139	0.00215545	0.107647	0.196187	1.30996	0.762995	0.312546	0.450527	0.645269	0.5591	0.596413	0.607618	0.997277	0.501998
AT1G14370	AT1G14370	APK2A (PROTEIN KINASE 2A)	0.406202	0.0279643	0.733017	0.515154	0.613753	0.00128444	0.981703	0.767006	0.370473	0.471404	0.348321	0.0491501	0.161018	-0.230121	0.279621	-0.528179	0.205843	-0.105836	1.19964	0.000868145
AT1G14380	AT1G14380	IQD28 (IQ67 DOMAIN PROTEIN 28)	0.919351	0.632843	0.774117	0.237025	0.343385	0.0687004	0.480284	0.1485	0.00101359	0.242709	0.746455	0.0337246	0.191553	0.33323	-0.384793	0.310541	0.128357	0.352794	0.605196	0.0858193
AT1G14410	AT1G14410	WHY1 (WHIRLY 1)	0.655625	0.936832	0.459626	0.541037	0.85586	0.00254833	0.0463201	0.0765088	0.0784332	0.0290487	-0.323701	-0.18337	0.046992	-0.433047	0.190001	-0.445146	-0.289716	-0.497104	-0.0854355	-0.463543
AT1G14560	AT1G14560	mitochondrial substrate carrier family protein	0.409972	0.328339	0.503278	0.3411	0.240423	0.0760443	0.00900663	0.51862	0.363178	0.417056	0.209542	0.0925781	0.184578	0.105587	0.214323	-0.330593	0.0693726	-0.11519	-0.32817	0.386234
AT1G14720	AT1G14720	XTR2 (XYLOGLUCAN ENDOTRANSGLYCOSYLASE RELATED 2)	0.723957	0.636053	0.858418	0.00283128	0.0100626	0.332928	0.543346	0.167611	0.420481	0.771075	-0.0322749	-0.156038	-0.248794	0.0223599	0.719315	-0.252892	0.0418686	-0.122393	0.173771	-0.23797
AT1G14810	AT1G14810	semialdehyde dehydrogenase family protein	0.331701	0.874365	0.377418	0.790293	0.00893356	0.376911	0.0190705	0.0188839	0.330267	0.846786	-0.342282	-0.293641	-0.804915	-0.00797922	0.133221	-0.523962	-0.392158	-0.61947	-0.00771529	-1.29054
AT1G14870	AT1G14870	unknown protein	0.0761384	0.652414	0.43866	0.409341	0.662588	0.139469	0.0478073	0.123246	0.444355	0.00402691	-0.27859	0.0809554	0.0859331	-1.84317	0.143223	0.302499	-0.325497	-0.055511	0.114811	-0.377148
AT1G14880	AT1G14880	unknown protein	0.123056	0.679516	0.0248572	0.0282765	0.872455	0.00657803	0.0653227	0.229955	0.225511	0.0527636	-2.77552	-0.475551	-0.163447	-1.61205	-1.21311	-1.00416	-0.964105	-0.486522	-0.0947541	-1.06536
AT1G15010	AT1G15010	unknown protein	0.947132	0.629648	0.997258	0.001994	0.0272636	0.788274	0.0276365	0.429689	0.181838	0.0754926	0.0786821	0.0791637	0.147263	-0.311575	0.505352	-0.0228009	-0.0182936	-0.0366934	-0.124492	-0.351946
AT1G15030	AT1G15030	unknown protein	0.625271	0.902833	0.818821	0.345098	0.61158	0.245725	0.191077	0.0064666	0.0608036	0.0236628	-0.30297	-0.215992	-0.158441	-0.728981	0.461187	-1.04531	-0.154644	-0.914589	0.174434	-0.6653
AT1G15100	AT1G15100	RHA2A	0.471678	0.101311	0.021254	0.122394	0.64214	0.202215	0.569449	0.815355	0.640373	0.00705545	-0.526066	-0.225764	0.0160547	-1.09857	-0.225141	-0.0859952	-0.82261	-0.130425	-0.174282	-0.550849
AT1G15110	AT1G15110	phosphatidyl serine synthase family protein	0.0394053	0.645314	0.728588	0.33626	0.733979	0.989911	0.000254956	0.943284	0.983278	0.0551858	0.00942146	-0.25499	0.1305	0.350311	0.576434	-0.116209	0.0231511	-0.122113	0.263861	0.534671
AT1G15260	AT1G15260	unknown protein	0.349491	0.137764	0.448856	0.0579551	0.147022	0.354283	0.246863	0.588149	0.447676	0.00578216	-0.245219	0.192592	-0.49862	-0.572669	-0.645166	-0.360091	-0.242669	-0.371154	0.854601	-0.553822
AT1G15270	AT1G15270	unknown protein	0.45228	0.673767	0.911441	0.1835	0.910895	0.150668	0.00486639	0.942599	0.819739	0.240746	-0.321846	0.262601	0.0500142	-0.391724	-0.715876	-0.20719	0.00374018	-0.0345424	0.37589	-0.728732
AT1G15400	AT1G15400	unknown protein	0.990342	0.284367	0.912054	0.398695	0.548311	0.00260548	0.695434	0.358108	0.361744	0.261342	-0.306654	-0.0424086	0.0765191	-0.203969	0.24241	-0.331316	0.0192749	0.123129	0.248983	-0.0833994
AT1G15460	AT1G15460	BOR4 (REQUIRES HIGH BORON 4)	0.246124	0.480502	0.242976	0.459577	0.00711274	0.870795	0.574851	0.882568	0.31117	0.148224	-0.0138114	-0.0748566	0.0971317	0.000202335	0.0289751	0.171911	-0.0558655	0.0204127	-0.0880485	-0.0123109
AT1G15480	AT1G15480	DNA binding	0.107786	0.116361	0.122209	0.224922	0.227925	0.0925295	0.704466	0.530074	0.00178421	0.503864	0.489862	0.517547	0.33684	0.324412	0.419286	0.129676	0.537286	0.206471	0.518274	0.109009
AT1G15490	AT1G15490	hydrolase, alpha/beta fold family protein	0.713457	0.660573	0.260154	0.901931	0.889495	0.367016	0.423636	0.00030844	0.417195	0.92209	-0.126337	-0.0823748	-0.0318308	-0.0322257	0.106623	-0.368113	-0.371397	-0.374952	0.150396	-0.289441
AT1G15520	AT1G15520	PDR12 (PLEIOTROPIC DRUG RESISTANCE 12)	0.178312	0.310777	0.160748	0.341719	0.939635	0.924242	0.0703125	0.668453	0.593726	4.6e-05	-0.0195305	-0.554969	-0.0189958	-2.23729	-0.240273	0.239555	-0.798813	0.169889	-0.266875	-1.00735
AT1G15550	AT1G15550	GA3OX1 (GIBBERELLIN 3-OXIDASE 1)	0.607455	0.236341	0.549443	0.507679	0.00338756	0.019629	0.0721371	0.682318	0.207948	0.707325	-0.384305	-0.227418	-0.61942	0.0742752	-0.159943	-0.5262	0.141641	-0.0590366	-0.455781	-0.952412
AT1G15570	AT1G15570	CYCA2	0.00791092	0.603448	0.959428	0.927615	0.428432	0.348958	0.568828	0.163916	0.175005	0.978486	-0.089523	-0.222275	-0.185952	0.0102704	0.0850309	-0.562828	0.0246193	-0.258963	0.100485	-0.155595
AT1G15590	AT1G15590	unknown protein	0.551005	0.6472	0.811167	0.0685653	0.943261	0.907863	0.788594	0.713225	0.00735733	0.220441	0.000204342	0.0487749	-0.00742888	-0.00346819	0.0566684	0.11331	-0.00467291	0.0355569	-0.0442531	0.00817817
AT1G15690	AT1G15690	AVP1	0.318918	0.630749	0.165382	0.309103	0.00574404	0.185915	0.256129	0.889345	0.510077	0.219113	0.252558	-0.379809	-0.30657	0.160236	-0.177836	-0.0385977	-0.103116	0.0171486	0.212047	-0.0955632
AT1G15790	AT1G15790	unknown protein	0.629775	0.155583	0.286018	0.0652591	0.354557	0.0183466	0.378251	0.80845	0.214566	0.00883773	-0.243378	0.0110527	0.0225779	-0.106036	-0.00346796	-0.0962328	0.139252	0.0508704	0.245417	-0.0214165
AT1G15820	AT1G15820	LHCB6 (LIGHT HARVESTING COMPLEX PSII SUBUNIT 6)	0.48644	0.714292	0.610955	0.934631	0.933281	0.715433	0.608669	0.00675425	0.126154	0.176643	0.186983	0.330922	-0.106504	0.281396	0.0471394	0.208485	0.0191132	0.2364	0.308461	-0.269184
AT1G16260	AT1G16260	protein kinase family protein	0.478521	0.086486	0.820724	0.00808146	0.0336113	0.271518	0.814219	0.252839	0.475301	0.606943	0.172346	-0.188422	0.298291	-0.0756459	-0.351486	0.335729	0.0180481	-0.387857	0.808323	-0.0183676
AT1G16320	AT1G16320	unknown protein	0.557622	0.369503	0.812715	0.117043	0.86359	0.710657	0.48631	0.605564	0.137641	0.00229079	-0.0751515	0.140569	-0.0677202	-0.755489	-0.218725	-0.0293663	0.193413	-0.320846	0.56464	-0.378985
AT1G16600	AT1G16600	pseudogene	0.817892	0.563171	0.553052	0.194567	0.436816	0.876927	0.4362	0.549358	0.154507	0.00656007	0.0309334	0.0484632	0.0500791	-0.0958028	0.0681338	-0.0687256	-0.0115861	0.0607683	-0.0919816	0.0607149
AT1G16630	AT1G16630	unknown protein	0.853646	0.751695	0.677198	0.808021	0.983856	0.00599498	0.398045	0.275333	0.128492	0.850919	0.264204	-0.0601416	-0.0149423	0.0102787	0.00732099	-0.245117	0.0707949	-0.149188	-0.00213374	-0.159547
AT1G16690	AT1G16690	transcription factor-related	0.60582	0.48526	0.920032	0.835554	0.585232	0.00849267	0.534379	0.372952	0.484926	0.187856	-0.272189	0.0523641	-0.179474	0.215226	0.142614	-0.391164	0.00575417	-0.138054	0.133613	-0.169353
AT1G16700	AT1G16700	NADH-ubiquinone oxidoreductase 23 kDa subunit, mitochondrial, putative	0.927685	0.847051	0.786069	0.888763	0.171333	0.11305	0.432382	0.09257	0.117011	0.00419879	-0.310917	-0.0280785	-0.292948	-0.382532	0.110368	-0.33942	-0.10207	-0.357698	0.0209143	-0.244541
AT1G16790	AT1G16790	ribosomal protein-related	0.00100714	0.808913	0.974051	0.631329	0.636891	0.158727	0.550028	0.882223	0.370416	0.839853	-0.138582	0.244416	0.0169934	0.0317529	0.0805149	-0.053592	0.00743209	0.0451529	-0.113061	0.171633
AT1G16830	AT1G16830	unknown protein	0.178332	0.356146	0.813792	0.629121	0.718644	0.983221	0.343757	0.0065021	0.166943	0.703187	-0.00840507	0.133076	0.046272	0.061514	-0.162008	0.367669	0.0842129	0.176025	-0.495184	0.244859
AT1G16940	AT1G16940	F-box family protein	0.423774	0.323437	0.310239	0.573147	0.00549925	0.431784	0.3918	0.707873	0.821193	0.883661	0.0462242	0.0756259	-0.1355	0.0541432	0.0801706	0.0929462	0.196549	0.014615	-0.129963	0.312859
AT1G16980	AT1G16980	ATTPS2	0.996202	0.51876	0.578489	0.667998	0.0761277	0.00329397	0.873242	0.229109	0.720081	0.823316	0.117482	0.0189794	0.0715112	0.00803304	-0.0271433	0.00981952	-0.068095	-0.0131298	-0.1745	0.0208583
AT1G17100	AT1G17100	SOUL heme-binding family protein	0.0610309	0.156123	0.0269829	0.701987	0.0780336	0.225674	0.00424976	0.0169537	0.849112	0.215614	-0.699596	-0.912515	-0.689898	-0.348743	-0.183215	-0.286083	-0.581063	-0.656452	-0.479857	-1.00584
AT1G17170	AT1G17170	ATGSTU24 (GLUTATHIONE S-TRANSFERASE TAU 24)	0.0467175	0.676778	0.658616	0.248526	0.478233	0.787649	0.102362	0.214608	0.087112	0.00672269	0.0168965	-0.167916	-0.102904	-1.13784	0.0917463	-0.248845	-0.0250914	-0.156205	-0.132016	-0.191429
AT1G17200	AT1G17200	integral membrane family protein	0.527678	0.761286	0.0828607	0.437478	0.0983458	0.00993578	0.187007	0.0228378	0.562294	0.652165	-1.0337	0.311669	-0.384165	-0.235522	-0.194303	-0.148068	-0.659686	0.595885	0.371367	-0.953438
AT1G17380	AT1G17380	JAZ5 (JASMONATE-ZIM-DOMAIN PROTEIN 5)	0.025273	0.13123	0.646968	0.0144873	0.000151276	0.0112307	0.555196	0.126884	0.13033	0.34172	0.61463	0.387025	1.04905	-0.248063	0.712578	0.53424	0.0997752	0.32671	0.227653	-0.217659
AT1G17430	AT1G17430	hydrolase, alpha/beta fold family protein	0.61018	0.633226	0.998589	0.495319	0.0871327	0.00345056	0.324749	0.143333	0.23733	0.237948	-0.413771	-0.19123	0.342742	-0.237899	0.24973	-0.630377	-0.0101335	-0.348323	0.147299	0.30526
AT1G17490	AT1G17490	unknown protein	0.882108	0.934121	0.401556	0.633171	0.392553	0.000929967	0.632021	0.679227	0.692646	0.179736	-0.250308	-0.0998792	0.565017	-0.299236	-0.113757	-0.176274	0.236574	0.0554456	0.112333	0.0342277
AT1G17580	AT1G17580	MYA1 (MYOSIN 1)	0.670179	0.848159	0.606133	0.000314941	0.581786	0.286225	0.51473	0.587444	0.950385	0.965667	0.213334	0.0460129	0.0489027	-0.00178052	-0.469015	-0.155878	-0.170908	0.0866296	0.156461	0.0560471
AT1G17600	AT1G17600	disease resistance protein (TIR-NBS-LRR class), putative	0.00407252	0.644065	0.741054	0.769582	0.609634	0.8975	0.497377	0.221492	0.375484	0.982124	-0.0299292	-0.347891	-0.267355	0.00219253	-0.0686005	-0.305684	-0.0764384	-0.433534	-0.216654	-0.235808
AT1G17610	AT1G17610	disease resistance protein-related	0.366327	0.560171	0.962107	0.35438	0.0395464	0.00370798	0.708573	0.123315	0.413516	0.318797	0.134373	-0.145306	0.128228	-0.217791	0.115776	-0.148408	0.0231385	-0.233603	0.072016	-0.086129
AT1G17650	AT1G17650	GLYR2 (GLYOXYLATE REDUCTASE 2)	0.287892	0.984427	0.210796	0.246773	0.13871	0.771693	0.124019	0.00658032	0.123122	0.104127	-0.0534009	-0.413047	-0.343774	-0.314105	0.270122	-0.742814	-0.511269	-0.696993	0.0466625	-0.823559
AT1G17745	AT1G17745	PGDH (3-PHOSPHOGLYCERATE DEHYDROGENASE)	0.140675	0.799823	0.0258391	0.0236079	0.00565926	0.124169	0.134944	0.12914	0.0632696	0.142796	-0.658269	-0.621476	-1.47074	-0.459444	-0.898271	-0.632365	-0.854118	-0.429737	0.370643	-0.824146
AT1G17780	AT1G17780	unknown protein	0.408271	0.560864	0.74292	0.120525	0.0961622	0.00210541	0.825634	0.152364	0.249114	0.596003	-0.0641327	-0.229576	0.251529	-0.121171	0.427068	-0.334425	0.0835073	-0.25578	0.214364	-0.1054
AT1G17830	AT1G17830	unknown protein	0.616663	0.943402	0.588943	0.00542248	0.22324	0.719637	0.700165	0.84964	0.305782	0.438991	0.0958001	-0.149344	0.25592	-0.189432	0.466483	-0.158856	-0.0588238	-0.000877099	-0.0753603	-0.0964022
AT1G17840	AT1G17840	WBC11 (WHITE-BROWN COMPLEX HOMOLOG PROTEIN 11)	0.388426	0.02613	0.488239	0.268706	0.00647504	0.301573	0.226927	0.0395787	0.297206	0.311881	0.17775	0.104612	0.22206	0.142229	-0.0576724	0.113759	0.11253	0.184138	1.10177	0.0121965
AT1G17890	AT1G17890	GER2	0.164097	0.479754	0.00356446	0.680327	0.168736	0.269516	0.299533	0.152199	0.51141	0.531316	0.154011	-0.388194	-0.206609	-0.0945362	0.142479	0.28068	-0.237782	-0.19947	0.205171	-0.444248
AT1G17920	AT1G17920	HDG12 (HOMEODOMAIN GLABROUS 12)	0.500185	0.736986	0.741342	0.149671	0.712644	0.00234587	0.863579	0.40399	0.49113	0.984413	0.198912	-0.152208	0.0519494	0.043457	0.287497	-0.103141	0.0463544	-0.0529431	0.0255065	-0.0361712
AT1G18070	AT1G18070	EF-1-alpha-related GTP-binding protein, putative	0.773414	0.363809	0.994758	0.00882166	0.938702	0.0423205	0.239696	0.85569	0.726573	0.399716	0.74009	0.0938679	-0.0848811	0.143219	-0.462878	-0.148102	-0.0695366	-0.00435578	0.757905	0.0841768
AT1G18080	AT1G18080	ATARCA	0.10121	0.453348	0.307757	0.844312	0.00475026	0.842523	0.0251173	0.806431	0.465254	0.105788	0.0515574	-0.486288	-0.568826	0.211122	0.0657444	-0.255677	-0.236286	-0.124637	0.040894	-0.555756
AT1G18130	AT1G18130	tRNA synthetase-related / tRNA ligase-related	0.59132	0.213728	0.11484	0.980613	0.604195	0.294188	0.000787209	0.453692	0.51586	0.635532	-0.0832493	-0.0112236	-0.0387121	0.00455787	-0.0245776	0.11909	-0.0396802	-0.0327313	-0.128101	-0.0212444
AT1G18280	AT1G18280	protease inhibitor/seed storage/lipid transfer protein (LTP) family protein	0.0439659	0.614356	0.82154	0.698551	0.00491967	0.590681	0.53434	0.243859	0.662926	0.428697	0.0520784	-0.0482442	-0.100744	0.000774896	-0.0786157	0.0477575	0.00944584	0.120748	0.0286283	0.0901031
AT1G18540	AT1G18540	60S ribosomal protein L6 (RPL6A)	0.395802	0.747178	0.449011	0.0793802	0.117497	0.0247404	0.0973048	0.00388315	0.62706	0.111469	-0.660643	-0.334883	-0.932297	-0.579797	-0.43888	-0.518421	-0.246015	-0.778516	0.372601	-1.24974
AT1G18620	AT1G18620	unknown protein	0.368549	0.0443381	0.8955	0.378236	0.0360165	0.00199403	0.307618	0.0542146	0.201768	0.389338	0.908574	0.349764	0.286408	0.478271	-0.189926	0.303292	0.0963499	0.659589	0.793835	0.66927
AT1G18640	AT1G18640	PSP (3-PHOSPHOSERINE PHOSPHATASE)	0.574982	0.379162	0.829867	0.00480269	0.287262	0.0459787	0.923965	0.53134	0.544428	0.882728	0.188673	0.125504	0.275673	0.013668	0.753139	-0.0181115	-0.119129	0.0500773	0.402199	0.0354948
AT1G18770	AT1G18770	zinc finger (C3HC4-type RING finger) family protein	0.40273	0.323065	0.890452	0.00202219	0.231806	0.75036	0.445628	0.847921	0.458762	0.215489	0.0558792	0.0723836	-0.193078	0.520598	-0.347809	0.325161	0.067662	0.00658523	-0.543382	0.420156
AT1G18830	AT1G18830	transducin family protein / WD-40 repeat family protein	0.12429	0.738091	0.954338	0.46778	0.673498	0.00606722	0.0886934	0.309141	0.660409	0.864186	0.14235	-0.0611253	0.0165423	0.054374	-0.0224226	0.0688897	0.0271402	-0.0104048	-0.100525	0.396747
AT1G18960	AT1G18960	myb family transcription factor	0.16508	0.327049	0.350492	0.423744	0.89277	0.514283	0.00979288	0.795792	0.311165	0.243331	-0.058621	0.093016	-0.034027	0.000970091	-0.134548	-0.0141237	0.0941109	0.0439665	-0.15578	0.19206
AT1G19040	AT1G19040	transcription factor	0.148249	0.75466	0.53075	0.214948	0.577127	0.946332	0.274797	0.803515	0.486608	0.00154311	0.0100301	-0.035772	0.0230013	0.0988882	0.0289574	0.405973	0.0532296	0.0376176	0.0201122	0.125622
AT1G19050	AT1G19050	ARR7 (RESPONSE REGULATOR 7)	0.248049	0.00980542	0.65959	0.0834519	0.0599228	0.0271582	0.516903	0.0107996	0.760446	0.0431001	-0.627676	-0.325562	-0.92213	-0.438567	-0.657004	-0.0760038	-0.149436	-0.362616	-0.661555	-0.513871
AT1G19080	AT1G19080	TTN10 (TITAN 10)	0.71641	0.123565	0.90272	0.613513	0.861554	0.00445191	0.994705	0.727497	0.34294	0.942473	0.129318	-0.126691	-0.0564793	-0.0766858	-0.0826683	0.189766	0.0508199	-0.0905279	-0.247224	-0.114233
AT1G19250	AT1G19250	FMO1 (FLAVIN-DEPENDENT MONOOXYGENASE 1)	0.00278799	0.389707	0.413337	0.626309	0.352725	0.821217	0.173854	0.324457	0.386461	0.205095	-0.0182439	-0.192069	0.122877	-0.166731	-0.0129278	0.508886	-0.129408	-0.130305	0.151886	-0.195421
AT1G19290	AT1G19290	unknown protein	0.475029	0.74869	0.947844	0.331892	0.759977	0.000665101	0.302312	0.273818	0.386221	0.917374	0.276415	-0.148966	-0.0985906	0.0641208	0.145433	-0.155012	0.0112582	-0.165184	0.0202163	-0.21589
AT1G19330	AT1G19330	unknown protein	0.0952035	0.299012	0.187801	0.108063	0.999821	0.0501631	0.474483	0.11017	0.032675	0.00410308	-0.671231	-0.475422	-0.0117688	-0.769336	-0.347608	-0.628213	-0.355808	-0.491042	0.265443	-0.278216
AT1G19400	AT1G19400	unknown protein	0.60146	0.724194	0.811939	0.905926	0.485021	0.142838	0.74311	0.203101	0.359596	0.00149819	-0.932509	-0.275047	0.114464	-0.854653	0.0134146	-0.631863	-0.125834	-0.538948	0.39808	-0.286481
AT1G19570	AT1G19570	DHAR1 (dehydroascorbate reductase)	0.181206	0.224891	0.401047	0.000125827	0.626871	0.515822	0.0297113	0.0299903	0.993332	0.434681	0.218788	0.57591	0.0864012	0.161751	0.689229	-0.239249	0.296394	0.634541	0.625423	0.440652
AT1G19640	AT1G19640	JMT (JASMONIC ACID CARBOXYL METHYLTRANSFERASE)	0.149003	0.819214	0.786664	0.594434	0.0397215	0.00952297	0.732969	0.804314	0.374844	0.916495	0.10258	0.29564	0.12858	0.0198244	0.0880286	0.528053	0.0534903	0.017317	-0.0168291	-0.0457557
AT1G19690	AT1G19690	binding / catalytic/ coenzyme binding	0.11166	0.950934	0.553363	0.246863	0.356417	0.0493245	0.33846	0.00863937	0.150412	0.768723	-0.0953854	-0.336136	-0.238371	-0.0598184	0.274164	-0.336179	-0.103605	-0.263017	-0.0052651	-0.384667
AT1G19770	AT1G19770	ATPUP14	0.102491	0.0626736	0.012481	0.924388	0.00176225	0.455023	0.648082	0.0215908	0.247163	0.148787	0.158452	0.601267	0.766013	0.226652	0.0755471	-0.348266	0.405568	0.715667	1.15388	-0.0297382
AT1G19835	AT1G19835	unknown protein	0.744886	0.0419837	0.9235	0.12443	0.00819327	0.0408596	0.233946	0.110945	0.730629	0.603205	1.35767	0.173082	0.465198	0.323052	-0.287784	0.372428	0.0114281	0.816166	1.03799	0.63943
AT1G19970	AT1G19970	ER lumen protein retaining receptor family protein	0.519589	0.414181	0.210467	0.611442	0.514512	0.00632949	0.415044	0.333142	0.950956	0.806227	-0.147768	-0.121553	-0.0753553	-0.00675792	0.106418	-0.0667734	-0.0855085	0.13752	-0.185501	-0.091979
AT1G20010	AT1G20010	TUB5	0.00473514	0.217512	0.262251	0.0444353	0.336963	0.191111	0.675624	0.0866905	0.628818	0.120533	0.151232	0.242672	0.123724	0.155236	0.36422	-0.38557	0.19623	0.0712981	0.725336	-0.224574
AT1G20160	AT1G20160	ATSBT5.2	0.412416	0.635318	0.532034	0.858215	0.192813	0.0054174	0.123048	0.0934491	0.38089	0.291743	0.697973	0.213253	0.206852	0.209932	0.0132422	0.971335	0.260437	0.502829	-0.0846045	0.450562
AT1G20390	AT1G20390	transposable element gene	0.297595	0.0903649	0.0755513	0.488337	0.0734476	0.489809	0.290675	0.583105	0.3361	0.00450144	-0.119568	-0.0985645	-0.199728	0.212124	-0.119981	0.00328217	0.15613	0.0901009	-0.241251	0.174956
AT1G20550	AT1G20550	unknown protein	0.686034	0.861589	0.67684	0.499929	0.298166	0.00505162	0.575227	0.0823685	0.926584	0.180986	0.258519	-0.0638727	-0.121277	-0.0596133	0.0338387	0.0546277	0.0487764	-0.0558396	-0.0606775	0.123051
AT1G20560	AT1G20560	AAE1 (ACYL ACTIVATING ENZYME 1)	0.0299335	0.574687	0.359016	0.19119	0.122733	0.301353	0.22149	0.0369835	0.0586261	0.00959436	0.257518	0.0724778	0.235222	0.581443	0.466359	0.306575	0.205204	0.252876	0.0670151	0.239225
AT1G20640	AT1G20640	RWP-RK domain-containing protein	0.702181	0.291545	0.302498	0.520829	0.948428	0.0097694	0.920797	0.705662	0.559845	0.580055	0.394164	-0.173963	0.00530358	-0.183334	-0.119535	-0.235997	-0.182788	-0.082004	0.266149	0.0418583
AT1G20770	AT1G20770	unknown protein	0.10954	0.505566	0.800266	0.202582	0.505738	0.582076	0.349578	0.000524184	0.451102	0.158413	-0.141431	-0.455109	-0.112172	-0.268054	0.208397	-0.359275	-0.0901749	-0.399235	0.185692	-0.318683
AT1G20790	AT1G20790	F-box family protein	0.57307	0.741286	0.972092	0.651609	0.0564323	0.854626	0.324197	0.00492228	0.355064	0.0680188	-0.00738444	-0.0439368	-0.179779	0.156824	-0.0565569	0.142644	0.0107121	0.103104	-0.0447897	0.14236
AT1G20925	AT1G20925	auxin efflux carrier family protein	0.288597	0.561559	0.00779264	0.238327	0.0119871	0.217906	0.586682	0.556075	0.284131	0.493566	-0.0836957	-0.0365164	-0.0820377	-0.0083786	-0.0815173	-0.0266742	-0.0163922	0.00806863	-0.0531062	-0.0188312
AT1G20960	AT1G20960	emb1507 (embryo defective 1507)	0.360546	0.373829	0.917567	0.127907	0.0363738	0.494283	0.499405	0.619374	0.528385	0.00648998	0.211394	-0.381274	-0.468022	0.395861	-0.216337	-0.331577	-0.0347743	-0.230719	0.663608	-0.295465
AT1G21010	AT1G21010	unknown protein	0.673878	0.576214	0.816909	0.00704208	0.920294	0.684482	0.0986085	0.925269	0.936177	0.55402	-0.0425464	-0.10566	-0.00225063	-0.084627	0.466581	0.0179355	0.0469471	0.0526257	0.0194398	-0.232758
AT1G21130	AT1G21130	O-methyltransferase, putative	0.133117	0.00365338	0.722786	0.250341	0.323643	0.587553	0.228416	0.119663	0.24165	0.156294	-0.109555	0.492769	0.216292	-0.252122	0.483683	-0.563801	0.0347354	0.299833	1.08791	0.0490845
AT1G21200	AT1G21200	transcription factor	0.11577	0.792369	0.0576936	0.8443	0.227367	0.0203062	0.133795	0.522366	0.00726214	0.7084	0.686257	0.139341	0.216294	0.019776	-0.0243583	0.196423	0.204692	-0.0454372	0.127814	0.0915632
AT1G21220	AT1G21220	transposable element gene	0.0827807	0.55154	0.420284	0.646345	0.825474	0.782798	0.941212	0.916233	0.764661	0.00220732	-0.0309359	-0.0887171	-0.00303206	-0.0938049	-0.0883252	0.0436116	0.0561591	0.0535837	-0.101907	0.0444346
AT1G21250	AT1G21250	WAK1 (CELL WALL-ASSOCIATED KINASE)	0.313017	0.107651	0.129839	0.00648233	0.0503568	0.30476	0.501216	0.070905	0.384653	0.0467774	-0.455286	-0.921921	-0.591605	-0.564043	-1.2581	-0.934645	-0.533827	-0.744548	1.22162	-0.46941
AT1G21300	AT1G21300	transposable element gene	0.615611	0.262788	0.120505	0.374946	0.470729	0.0828354	0.842696	0.142747	0.437064	0.00299882	0.133123	0.00237841	-0.0692853	0.164381	-0.0859141	0.108971	0.0770941	0.119904	-0.393026	0.0798974
AT1G21460	AT1G21460	nodulin MtN3 family protein	0.051552	0.322657	0.0949577	0.424719	0.0142732	0.0352966	0.00787195	0.0566999	0.0287006	0.0103132	-0.451599	-0.637483	-0.547491	-0.916282	-0.140121	-0.464341	-0.462694	-0.509872	-0.444948	-0.626481
AT1G21470	AT1G21470	unknown protein	0.936833	0.510383	0.682729	0.521476	0.480032	0.550901	0.4932	0.880993	0.00530463	0.650808	-0.00794214	0.0104124	-0.0708011	0.0769195	-0.11022	0.152184	-0.0123033	0.0308372	-0.158983	0.0786817
AT1G21580	AT1G21580	hydroxyproline-rich glycoprotein family protein	0.498357	0.10614	0.761845	0.826455	0.976712	0.000459798	0.770995	0.984179	0.77073	0.912551	0.848116	-0.393618	-0.0398612	0.132095	0.241094	-0.263452	-0.0932497	-0.0890821	0.814722	0.214194
AT1G21770	AT1G21770	unknown protein	0.987601	0.926405	0.882417	0.624381	0.172154	0.00794332	0.193178	0.032043	0.0515551	0.011422	-0.686082	-0.0387521	-0.180672	-0.599141	0.179605	-0.740069	-0.0854159	-0.436336	0.0411479	-0.471141
AT1G21930	AT1G21930	unknown protein	0.362088	0.734235	0.450958	0.0453169	0.742587	0.179254	0.277074	0.466493	0.23947	0.000866434	-0.157777	-0.116716	-0.0525561	-0.158413	0.222169	-0.180028	-0.133533	-0.0628216	0.0592385	-0.221306
AT1G22030	AT1G22030	unknown protein	0.334807	0.139236	0.00856347	0.84462	0.771744	0.0155384	0.628995	0.418353	0.78142	0.068323	-0.664873	0.132404	0.0721731	-0.423384	0.111226	-0.0971351	-0.470104	0.106952	-0.277459	0.0388928
AT1G22300	AT1G22300	GRF10 (GENERAL REGULATORY FACTOR 10)	0.00630796	0.179047	0.211158	0.39923	0.45597	0.19003	0.132801	0.0448824	0.287399	0.0897455	-0.173774	0.099594	-0.303561	-0.45737	-0.318516	-0.44288	-0.232222	-0.431082	0.80468	-0.73044
AT1G22330	AT1G22330	RNA binding / nucleic acid binding / nucleotide binding	0.0191836	0.710323	0.053836	0.012794	0.650738	0.0176579	0.317978	0.112948	0.0277768	0.000390855	0.507149	0.100664	0.090201	1.0175	0.66748	0.308048	0.348886	0.546235	0.121192	0.508516
AT1G22350	AT1G22350	pseudogene	0.411345	0.171447	0.0590772	0.756237	0.115932	0.00350038	0.400445	0.591842	0.979119	0.489461	-0.270432	-0.183828	-0.342681	-0.188491	0.021674	-0.123339	-0.157828	-0.0939202	-0.192151	-0.336989
AT1G22400	AT1G22400	UGT85A1	0.444711	0.86758	0.538074	0.304075	0.957963	0.528973	0.205166	0.0428707	0.498888	0.00408071	0.108657	-0.14381	-0.0121154	-1.07751	0.396436	0.0983165	-0.17413	-0.135307	-0.0205804	0.24455
AT1G22410	AT1G22410	2-dehydro-3-deoxyphosphoheptonate aldolase, putative / 3-deoxy-D-arabino-heptulosonate 7-phosphate synthase, putative / DAHP synthetase, putative	0.0469128	0.173695	0.152403	0.669357	0.158335	0.416585	0.00929135	0.0985945	0.834716	0.926046	0.0252726	-0.368271	-0.456721	-0.0687473	0.00426284	-0.215561	-0.316249	-0.488733	0.180241	-0.646197
AT1G22420	AT1G22420	hydroxyproline-rich glycoprotein family protein	0.00480935	0.614331	0.0935485	0.69626	0.735637	0.214004	0.143611	0.402967	0.016677	0.662373	-0.0225045	-0.0699092	-0.0348834	-0.00446956	-0.0436819	0.301822	0.0963052	-0.000565591	-0.0894557	0.253525
AT1G22450	AT1G22450	COX6B (CYTOCHROME C OXIDASE 6B)	0.988375	0.151564	0.349659	0.187628	0.388174	0.780082	0.204079	0.157233	0.0294221	0.00503367	0.0467219	-0.0528793	-0.408881	-0.769092	-0.233722	-0.655248	-0.366675	-0.427254	0.76309	-0.647015
AT1G22570	AT1G22570	proton-dependent oligopeptide transport (POT) family protein	0.0202526	0.00893013	0.0327968	0.0168518	0.0689449	0.0215917	0.0614118	0.0246189	0.0938896	0.185265	0.871666	1.0085	0.763973	0.673777	1.53697	0.215929	1.2776	0.91985	2.1085	0.895517
AT1G22700	AT1G22700	tetratricopeptide repeat (TPR)-containing protein	0.375772	0.160852	0.255637	0.325546	0.903665	0.0314154	0.45881	0.00624355	0.622777	0.420984	-0.628727	-0.363845	-0.00569927	-0.282083	0.302337	-0.486726	-0.416431	-0.611363	-0.305103	-0.460815
AT1G22940	AT1G22940	TH1 (THIAMINE REQUIRING 1)	0.0949114	0.925323	0.522642	0.537037	0.0798021	0.0438243	0.0695587	0.00574248	0.0927543	0.181943	-0.36665	-0.305823	-0.217623	-0.279387	0.22071	-0.469983	-0.232632	-0.741724	-0.0925763	-0.463883
AT1G22970	AT1G22970	unknown protein	0.390581	0.348495	0.598964	0.2496	0.101814	0.22553	0.779534	0.624587	0.243068	0.00562147	-0.165894	0.315122	0.404054	-0.479131	0.335132	-0.367421	0.20835	-0.149699	0.297906	0.071816
AT1G23010	AT1G23010	LPR1 (Low Phosphate Root1)	0.146561	0.959872	0.391737	0.13219	0.739972	0.00973381	0.700582	0.433835	0.12947	0.325115	-0.187753	-0.154999	-0.0422783	0.0922288	0.120584	-0.132757	0.0833004	-0.037621	-0.0578657	0.0440662
AT1G23140	AT1G23140	C2 domain-containing protein	0.698891	0.458576	0.321188	0.449997	0.289476	0.412821	0.623586	0.118739	0.603922	0.000293672	-0.0846944	-0.0668624	0.133436	-0.228624	0.178611	0.327205	0.127292	-0.0834438	-0.176496	0.0436744
AT1G23200	AT1G23200	pectinesterase family protein	0.326484	0.816237	0.325883	0.47728	0.654339	0.00823239	0.857727	0.721235	0.573423	0.594036	-0.379969	0.430347	0.180108	0.143534	0.390222	-0.155467	-0.0694583	0.0692372	-0.0990903	-0.0160947
AT1G23220	AT1G23220	dynein light chain type 1 family protein	0.589189	0.887854	0.831848	0.937143	0.967186	0.363986	0.435723	0.524607	0.100931	0.00294031	-0.416475	0.173765	-0.0236978	-0.582905	0.100546	-0.475643	0.0684053	-0.248972	0.0977345	-0.245532
AT1G23660	AT1G23660	unknown protein	0.664762	0.446677	0.765318	0.625944	0.90746	0.00118254	0.453605	0.407821	0.256164	0.697799	0.0624904	-0.0727845	0.0114679	0.126704	-0.234272	0.369195	0.121903	0.279807	-0.343515	0.358329
AT1G23700	AT1G23700	protein kinase family protein	0.36723	0.275119	0.134623	0.933162	0.16961	0.692309	0.00934325	0.209005	0.218023	0.28957	0.0387439	0.11158	0.0541697	0.00687165	-0.0196938	0.141122	0.0728484	0.0770852	-0.0712272	-0.0220514
AT1G23760	AT1G23760	JP630	0.00289124	0.21792	0.85074	0.402187	0.794475	0.506272	0.227748	0.505578	0.577335	0.342211	-0.0662054	-0.0868693	-0.065096	0.180248	-0.241916	0.145926	-0.0297403	0.191064	-0.52835	0.424031
AT1G24145	AT1G24145	unknown protein	0.575479	0.210075	0.777268	0.0632597	0.220352	0.678941	0.842898	0.739542	0.432628	0.00410836	-0.0598526	0.0550916	-0.0506245	-0.680235	-0.192165	-0.121707	-0.118383	-0.0547581	0.343036	0.0484276
AT1G24150	AT1G24150	FH4 (FORMIN HOMOLOGUE 4)	0.798077	0.0487751	0.993926	0.779459	0.236623	0.00199685	0.282113	0.790988	0.600418	0.381705	0.305667	0.0041839	0.197518	-0.080829	0.106148	0.176247	0.0515319	0.0243957	0.150447	0.103743
AT1G24450	AT1G24450	NFD2 (NUCLEAR FUSION DEFECTIVE 2)	0.26057	0.458864	0.885577	0.185592	0.0299698	0.00312905	0.717056	0.477793	0.172823	0.0821062	-0.284075	0.163355	0.236721	-0.229969	0.324154	-0.335868	-0.0351742	0.126123	0.283343	-0.114315
AT1G24575	AT1G24575	unknown protein	0.586936	0.677042	0.900064	0.870852	0.523345	0.0339328	0.521491	0.335188	0.0191812	0.00306185	-0.410468	-0.285842	0.227784	-0.836337	0.0336171	-0.882613	0.0185472	-0.254587	0.121313	-0.277924
AT1G24580	AT1G24580	zinc finger (C3HC4-type RING finger) family protein	0.288238	0.501396	0.00859089	0.265471	0.373112	0.0117809	0.186028	0.165005	0.663119	0.214609	-0.36628	-0.293357	-0.0850695	-0.0816529	0.058221	0.0464169	-0.0847437	-0.0392887	-0.078723	-0.0534323
AT1G24625	AT1G24625	ZFP7 (ZINC FINGER PROTEIN 7)	0.93041	0.591726	0.968951	0.181566	0.872287	0.00450297	0.809786	0.749196	0.311313	0.471665	-0.230877	-0.000157828	0.0107253	-0.232459	0.292605	-0.409955	-0.0128601	-0.144543	0.334288	-0.072636
AT1G24909	AT1G24909	anthranilate synthase beta subunit, putative	0.607302	0.2171	0.578981	0.12191	0.954062	0.324195	0.277925	0.219879	0.499381	0.00372807	-0.260559	0.110804	-0.0494299	-0.672974	-0.188511	-0.294953	-0.148898	-0.338807	0.378115	-0.442317
AT1G25054	AT1G25054	UDP-3-O-[3-hydroxymyristoyl] N-acetylglucosamine deacetylase	0.365266	0.318825	0.288117	0.113894	0.529816	0.414751	0.498222	0.506472	0.986964	0.00966115	0.0994033	0.10547	0.163493	0.267856	0.780427	-0.195966	0.195367	0.0568206	0.549987	0.254257
AT1G25210	AT1G25210	UDP-3-O-[3-hydroxymyristoyl] N-acetylglucosamine deacetylase	0.298855	0.861917	0.673732	0.0045374	0.180429	0.0138116	0.868903	0.351451	0.23989	0.466514	0.191003	0.196075	0.233834	0.0892413	0.679886	-0.0524916	0.0977822	0.112137	0.375019	0.000487608
AT1G25230	AT1G25230	purple acid phosphatase family protein	0.283676	0.226822	0.254278	0.00596174	0.023815	0.188216	0.220767	0.0260134	0.09056	0.110132	-0.211064	0.493045	0.392094	0.388864	0.890757	-0.425844	0.439262	0.47825	0.377956	0.232172
AT1G25250	AT1G25250	AtIDD16 (Arabidopsis thaliana Indeterminate(ID)-Domain 16)	0.435368	0.230653	0.987697	0.516553	0.607427	0.00197496	0.781574	0.630542	0.622321	0.784053	0.694645	0.0188839	-0.070366	-0.088552	0.323401	-0.168561	0.0269691	0.166025	0.316398	-0.169747
AT1G25290	AT1G25290	ATRBL10 (ARABIDOPSIS RHOMBOID-LIKE PROTEIN 10)	0.459285	0.0721659	0.0046079	0.131941	0.705503	0.0515361	0.49484	0.413592	0.912321	0.843358	-0.410083	-0.290574	-0.0425424	-0.0925968	0.44351	-0.273623	-0.503514	0.074455	-0.451154	0.0670237
AT1G26150	AT1G26150	PERK10 (PROLINE-RICH EXTENSIN-LIKE RECEPTOR KINASE 10)	0.674664	0.234659	0.89728	0.351432	0.471769	0.00336064	0.568624	0.297237	0.589809	0.60902	0.17664	0.0638107	0.566245	0.258447	0.811976	-0.956417	0.0050745	-0.405409	0.799275	-0.395776
AT1G26180	AT1G26180	unknown protein	0.727337	0.821851	0.469855	0.909715	0.28766	0.143525	0.321151	0.0675945	0.113723	0.00377759	-0.389272	-0.150321	-0.127964	-0.402723	0.0887552	-0.709754	-0.341553	-0.514897	0.0641384	-0.381941
AT1G26200	AT1G26200	unknown protein	0.415949	0.468221	0.431225	0.00429247	0.8396	0.020429	0.170234	0.479124	0.933384	0.244302	0.175178	0.150731	-0.0294298	-0.0605285	-0.273779	0.0584809	-0.122584	-0.0149389	-0.147307	0.111942
AT1G26210	AT1G26210	unknown protein	0.0302751	0.608982	0.442113	0.536092	0.219244	0.144659	0.0493166	0.000817817	0.130852	0.166862	0.796105	0.675177	0.539236	0.552063	0.436911	0.819606	0.444254	0.920216	0.0224506	1.01974
AT1G26270	AT1G26270	phosphatidylinositol 3- and 4-kinase family protein	0.172979	0.403147	0.049138	0.0224657	0.352285	0.00679631	0.308828	0.066326	0.306034	0.370501	0.316618	-0.805276	-0.347468	-0.306908	-0.962119	-0.647448	-0.850225	-0.768729	0.503483	-0.42622
AT1G26380	AT1G26380	FAD-binding domain-containing protein	0.574569	0.3775	0.452754	0.268997	0.590506	0.740953	0.747866	0.600893	0.839341	0.00341804	0.0208808	-0.118438	0.176763	-1.13881	0.0622146	0.0164305	-0.138894	0.0867751	-0.180745	0.0315795
AT1G26580	AT1G26580	unknown protein	0.25546	0.122627	0.350478	0.236887	0.154869	0.00132551	0.748403	0.434149	0.854701	0.260205	0.595987	-0.292707	0.294617	0.384333	0.354831	-0.136864	0.198163	-0.295512	0.881487	-0.171788
AT1G26610	AT1G26610	zinc finger (C2H2 type) family protein	0.489565	0.580174	0.232381	0.00232939	0.778919	0.928802	0.42449	0.250889	0.244569	0.11036	-0.00712296	-0.0771066	0.0090994	-0.0279602	-0.0669586	0.149254	-0.0268545	0.0649411	-0.0131853	0.0743474
AT1G26640	AT1G26640	aspartate/glutamate/uridylate kinase family protein	0.465595	0.989776	0.386559	0.598972	0.423059	0.451739	0.792152	0.00745785	0.451397	0.967032	-0.0709552	-0.166595	-0.117017	-0.025574	0.135528	-0.253676	-0.128476	-0.335193	-0.0394464	-0.0771738
AT1G26665	AT1G26665	unknown protein	0.72801	0.455113	0.726608	0.773139	0.0136169	0.00264297	0.942706	0.974398	0.108454	0.187705	-0.235312	0.0413913	0.259408	-0.245702	0.149693	-0.512039	0.07376	0.00895165	0.288756	0.0585764
AT1G26690	AT1G26690	emp24/gp25L/p24 family protein	0.00457344	0.309163	0.38218	0.27917	0.865929	0.283108	0.699243	0.178249	0.308256	0.0401232	-0.119182	-0.184918	0.0432372	-0.275052	-0.0631748	-0.186843	0.139453	-0.184895	0.232113	0.0695988
AT1G26730	AT1G26730	EXS family protein / ERD1/XPR1/SYG1 family protein	0.531651	0.682564	0.607939	0.0869947	0.387999	0.00799413	0.252572	0.951358	0.193476	0.848248	0.836724	0.0895696	0.273179	-0.0772324	0.372161	0.283185	0.090514	0.0491095	0.0355932	0.32372
AT1G26940	AT1G26940	peptidyl-prolyl cis-trans isomerase cyclophilin-type family protein	0.20242	0.84675	0.367731	0.588111	0.637575	0.00844185	0.932033	0.139147	0.0992702	0.0452206	-0.251484	-0.326215	-0.0614778	-0.358782	0.17329	-0.557214	-0.115999	-0.340294	-0.103133	-0.0844459
AT1G26945	AT1G26945	KDR (KIDARI)	0.954004	0.769042	0.844155	0.80927	0.0211096	0.0488344	0.279548	0.956719	0.832076	0.00264617	-0.385585	-0.0102752	0.115665	-0.334087	-0.000114159	0.0217502	-0.0231693	0.0472098	-0.0158279	-0.204486
AT1G27400	AT1G27400	60S ribosomal protein L17 (RPL17A)	0.335288	0.060036	0.335613	0.690445	0.0830122	0.11418	0.00303063	0.164452	0.476953	0.366585	-0.0935113	-0.263133	-0.677399	-0.251952	-0.0655118	-0.612867	-0.245215	-0.429299	0.790213	-1.00938
AT1G27460	AT1G27460	NPGR1 (NO POLLEN GERMINATION RELATED 1)	0.277184	0.025183	0.0935041	0.281364	0.454323	0.00733412	0.408719	0.0409615	0.301604	0.0426976	1.0751	0.40167	0.206094	0.98992	0.540951	0.322409	0.462725	0.481581	1.01383	0.509529
AT1G27520	AT1G27520	glycoside hydrolase family 47 protein	0.132261	0.709202	0.634581	0.60323	0.644404	0.224651	0.746923	0.00542698	0.120323	0.0444177	-0.268027	-0.203508	0.0421217	0.124805	0.159055	-0.415545	-0.0903647	-0.379307	0.0107615	-0.164305
AT1G27630	AT1G27630	CYCT1	0.476769	0.150358	0.838606	0.102672	0.762426	0.13342	0.597549	0.607631	0.659624	0.00655305	0.577311	0.148045	0.0120872	0.441245	0.803409	-0.111801	0.0918785	-0.287187	0.879858	-0.280047
AT1G27760	AT1G27760	interferon-related developmental regulator family protein / IFRD protein family	0.267645	0.433346	0.879579	0.0950852	0.456347	0.513655	0.572682	0.00791254	0.185419	0.0609357	-0.165356	-0.278051	-0.18586	-0.62831	0.66797	-0.91559	-0.0627806	-0.930074	0.465481	-0.39582
AT1G27815	AT1G27815	transposable element gene	0.688501	0.984565	0.914196	0.375656	0.0013601	0.757458	0.150148	0.175793	0.488161	0.0525563	-0.0177193	-0.0348136	0.111577	-0.0634486	-0.139065	0.202029	0.0242149	-0.0475349	-0.0327547	-0.0274098
AT1G27900	AT1G27900	RNA helicase, putative	0.871788	0.105091	0.778582	0.899702	0.710326	0.00188017	0.885929	0.653048	0.621288	0.996303	0.202956	0.019387	0.0694449	0.0125139	0.149298	-0.30287	0.151484	0.0485145	0.81247	-0.0498192
AT1G28000	AT1G28000	unknown protein	0.204307	0.770414	0.390747	0.456061	0.00828088	0.560708	0.887722	0.745418	0.474607	0.768936	-0.011021	-0.0555176	0.06789	0.0439293	0.0142675	0.120096	0.0463244	0.0449549	-0.0593043	0.0226272
AT1G28010	AT1G28010	PGP14 (P-GLYCOPROTEIN 14)	0.212358	0.174906	0.297864	0.121206	0.517887	0.00352231	0.139613	0.0541785	0.893006	0.899964	0.677691	0.381585	0.291972	0.0735818	0.478937	-0.00723132	0.408249	0.481305	0.235271	0.40169
AT1G28110	AT1G28110	SCPL45 (SERINE CARBOXYPEPTIDASE-LIKE 45 PRECURSOR)	0.0444758	0.639966	0.238706	0.444281	0.0331548	0.0338126	0.234979	0.00488441	0.121969	0.160665	-0.496321	-0.469154	-0.625087	-0.428673	-0.256883	-0.687686	-0.508046	-0.837257	0.166531	-0.57621
AT1G28190	AT1G28190	unknown protein	0.187022	0.10824	0.717089	0.362313	0.083368	0.355883	0.511576	0.782276	0.000890333	0.0195475	0.0641986	0.207887	0.243588	-0.395807	0.0735635	0.129725	-0.0261745	0.00332302	0.176001	0.119535
AT1G28230	AT1G28230	PUP1 (PURINE PERMEASE 1)	0.166477	0.303186	0.393584	0.632382	0.15811	0.00477922	0.52466	0.610717	0.0423892	0.11357	-0.601684	-0.32258	-0.438527	-0.437912	0.268704	-0.387445	-0.367021	-0.143856	0.512715	-0.279336
AT1G28260	AT1G28260	unknown protein	0.634138	0.066264	0.759717	0.797654	0.760151	0.00645376	0.768981	0.897478	0.369015	0.662801	0.332606	-0.228674	0.127086	-0.176379	-0.105327	-0.478045	0.0535096	-0.0497673	1.02707	-0.167921
AT1G28370	AT1G28370	ERF11 (ERF DOMAIN PROTEIN 11)	0.0475435	0.729566	0.28798	0.00924808	0.0175511	0.286687	0.146006	0.0915079	0.0219218	0.0709782	0.902835	1.08427	1.10674	-0.809944	1.08613	0.591292	0.361022	0.615798	0.332172	-0.468673
AT1G28375	AT1G28375	unknown protein	0.926928	0.289404	0.647656	0.898426	0.00909915	0.425045	0.700862	0.874961	0.716937	0.34054	-0.126261	0.0229163	-0.200186	0.156982	-0.0141732	0.0132197	-0.0316371	0.0747383	-0.356028	0.0948611
AT1G28420	AT1G28420	HB-1 (homeobox-1)	0.132096	0.0464308	0.874808	0.886489	0.352477	0.00876638	0.50385	0.417886	0.541119	0.932979	0.728754	0.236927	0.329665	0.103396	0.135067	-0.438644	0.0915084	0.292438	0.908591	0.383434
AT1G28600	AT1G28600	lipase, putative	0.19536	0.131891	0.621555	0.00740193	0.108378	0.0673576	0.917903	0.835012	0.28696	0.0170204	0.471856	0.117687	-0.336436	0.324253	0.819811	0.161264	0.204819	-0.072833	0.653138	-0.0264278
AT1G28650	AT1G28650	lipase, putative	0.00187749	0.379907	0.344336	0.78694	0.542843	0.548533	0.712816	0.935545	0.242855	0.429204	-0.050625	-0.159127	-0.0784078	0.119784	0.0040233	0.365075	-0.0455602	0.0222327	-0.339394	0.0765709
AT1G28695	AT1G28695	unknown protein	0.378002	0.292045	0.911209	0.691168	0.63433	0.560967	0.0553365	0.670957	0.2703	0.00591809	0.0828634	-0.0403539	-0.073162	0.201099	-0.098175	0.128859	0.0196755	-0.0127253	-0.266125	0.165439
AT1G28960	AT1G28960	ATNUDX15 (ARABIDOPSIS THALIANA NUDIX HYDROLASE HOMOLOG 15)	0.780098	0.514187	0.384308	0.00495559	0.615447	0.127213	0.586973	0.780154	0.261937	0.789814	-0.284299	-0.119057	-0.0789792	-0.0109844	0.264961	-0.549463	-0.171495	-0.0564065	-0.106077	-0.135261
AT1G29000	AT1G29000	heavy-metal-associated domain-containing protein	0.287161	0.292886	0.836116	0.721981	0.465402	0.742294	0.219563	0.625858	0.45111	0.00832856	-0.0419037	0.0972598	0.0497863	-0.0823915	9.98335e-05	0.0102933	0.0124327	0.055993	-0.079295	-0.0331031
AT1G29160	AT1G29160	Dof-type zinc finger domain-containing protein	0.86237	0.115819	0.923926	0.456676	0.954461	0.00157851	0.749126	0.0552888	0.713183	0.976467	-0.291997	-0.00280544	0.045455	-0.0470844	0.257711	0.00883721	-0.0671353	0.249076	-0.324123	0.0460039
AT1G29250	AT1G29250	nucleic acid binding	0.952582	0.310347	0.44628	0.0614407	0.012222	0.296071	0.00661767	0.854964	0.45024	0.457656	-0.381894	-0.0675165	-0.70472	-0.317393	-0.843469	-0.503323	-0.242431	-0.0686872	0.639496	-1.1171
AT1G29290	AT1G29290	unknown protein	0.872513	0.856894	0.710099	0.453083	0.63551	0.453059	0.461971	0.857739	0.669614	0.00166237	-0.0576746	-0.0173791	0.0639257	-0.360554	0.0859319	0.0163423	-0.0927179	0.0360899	0.0121812	-0.0819543
AT1G29570	AT1G29570	zinc finger protein-related	0.703919	0.806524	0.30936	0.00203126	0.129896	0.330507	0.259428	0.270289	0.570541	0.684184	-0.027312	0.0819209	0.061754	0.0126149	0.0656846	0.238167	-0.0590369	-0.0179284	-0.00608918	-0.0298895
AT1G29870	AT1G29870	tRNA synthetase class II (G, H, P and S) family protein	0.884759	0.627712	0.950372	0.418277	0.914398	0.0063531	0.363041	0.399942	0.376828	0.569406	0.130672	0.0012282	-0.0187759	0.0835011	-0.16305	0.5482	0.00713481	-0.0938376	-0.244448	0.408679
AT1G29880	AT1G29880	glycyl-tRNA synthetase / glycine--tRNA ligase	0.433211	0.0509759	0.610379	0.255412	0.17484	0.378505	0.866548	0.933855	0.183447	0.00519406	0.343551	-0.442604	-0.439816	0.440265	-0.335927	0.280928	-0.199507	-0.0689677	1.40778	-0.222708
AT1G29930	AT1G29930	CAB1 (CHLOROPHYLL A/B BINDING PROTEIN 1)	0.299568	0.663165	0.82928	0.830341	0.483298	0.573041	0.50136	0.00975961	0.39501	0.520297	0.125333	0.278031	-0.220178	0.193901	-0.0313054	0.0821602	0.0113287	0.143411	0.156572	0.130217
AT1G30040	AT1G30040	ATGA2OX2 (GIBBERELLIN 2-OXIDASE)	0.31295	0.174303	0.356485	0.0175587	0.738537	0.127615	0.0325971	0.194518	0.00597	0.0663313	0.851851	0.0273009	0.0560676	0.378229	0.629315	0.407474	-0.188428	0.323699	-0.204109	0.489698
AT1G30260	AT1G30260	unknown protein	0.253929	0.66455	0.0714059	0.0407397	0.339124	0.00415825	0.112899	0.477716	0.180311	0.244491	-1.14401	-0.431238	0.148183	-0.497409	-0.822697	-0.427791	-0.460168	0.174139	0.0463273	-0.61287
AT1G30270	AT1G30270	CIPK23 (CBL-INTERACTING PROTEIN KINASE 23)	0.92085	0.115235	0.472107	0.755257	0.658798	0.00200078	0.84539	0.270333	0.481218	0.849834	0.264588	-0.0201529	0.105087	0.0463328	-4.49474e-05	-0.299026	-0.151325	0.0739836	0.558901	0.130325
AT1G30360	AT1G30360	ERD4 (early-responsive to dehydration 4)	0.651615	0.0378502	0.576525	0.654167	0.356484	0.460379	0.00461882	0.0342654	0.605225	0.777798	0.123513	-0.117627	0.0103005	0.0511577	-0.0489212	-0.0428395	0.0205108	0.141471	0.443319	0.171714
AT1G30440	AT1G30440	phototropic-responsive NPH3 family protein	0.65248	0.0529246	0.877112	0.727799	0.914468	0.00499137	0.51375	0.0203312	0.93746	0.26578	1.09513	0.207834	-0.0307348	0.651785	0.178888	-0.0890767	0.00504157	0.340496	1.55358	0.177852
AT1G30470	AT1G30470	SIT4 phosphatase-associated family protein	0.78108	0.178032	0.338248	0.988817	0.199194	0.00602525	0.275082	0.278624	0.377748	0.304741	0.112418	-0.109492	-0.34831	0.2654	0.0590137	-0.00782281	-0.19989	-0.268404	0.509633	-0.304798
AT1G30600	AT1G30600	subtilase family protein	0.296301	0.102152	0.578906	0.213153	0.875418	0.415527	9.45e-06	0.0772625	0.0123415	0.31576	-0.169476	-0.285257	-0.0744974	0.191241	-0.305013	-0.512143	-0.109463	-0.444105	-0.126573	-0.65662
AT1G30640	AT1G30640	protein kinase, putative	0.520464	0.435165	0.707605	0.609963	0.927066	0.00886175	0.633163	0.4168	0.706941	0.447841	0.513793	0.0920324	0.0148873	-0.109609	-0.00707857	0.00345599	-0.0214399	0.0442968	0.122638	0.0465897
AT1G30670	AT1G30670	basic helix-loop-helix (bHLH) family protein	0.486683	0.87028	0.436402	0.934456	0.520243	0.119653	0.151068	0.211876	0.516732	0.00328494	-0.108042	0.0983304	-0.0720212	0.189043	-0.0271879	0.416443	0.195309	0.138188	0.0273826	0.385426
AT1G30795	AT1G30795	hydroxyproline-rich glycoprotein family protein	0.394227	0.453901	0.24687	0.16932	0.363494	0.617242	0.803981	0.133637	0.800983	0.00139992	-0.0127491	0.132036	-0.0652626	0.150911	-0.0971779	0.0374653	0.160282	0.157133	-0.178637	0.0248292
AT1G30900	AT1G30900	vacuolar sorting receptor, putative	0.104184	0.0208024	0.113938	0.0119756	0.192641	0.00983555	0.292526	0.0224203	0.109427	0.196748	-0.374814	-0.361665	-0.240921	-0.353511	-0.467699	-0.339571	-0.374096	-0.879004	1.15562	-0.15365
AT1G31090	AT1G31090	F-box family protein	0.560056	0.825592	0.841021	0.666761	0.171073	0.00129206	0.42661	0.592898	0.389723	0.947374	0.189694	0.174874	0.070013	0.028303	-0.0917553	-0.0216831	-0.0118711	-0.00115507	-0.01416	0.0331355
AT1G31163	AT1G31163	F-box family protein-related	0.253563	0.530792	0.834238	0.927903	0.610911	0.694521	0.502573	0.000948704	0.492685	0.732085	-0.0190882	0.129101	-0.0403691	0.0595847	-0.0451349	0.191148	0.0319947	-0.0288204	-0.153985	0.0697915
AT1G31170	AT1G31170	SRX (SULFIREDOXIN)	0.930809	0.592542	0.85258	0.468124	0.499131	0.00576671	0.562567	0.532136	0.984108	0.770538	-0.259365	-0.020838	0.258267	0.050962	0.242342	-0.0777281	-0.0746408	0.198168	0.215233	-0.123265
AT1G31180	AT1G31180	3-isopropylmalate dehydrogenase, chloroplast, putative	0.750819	0.597684	0.230624	0.575543	0.00498118	0.603124	0.0391141	0.0272084	0.18889	0.668563	-0.0770971	-0.0940237	-0.530735	0.0394372	0.0118034	-0.379837	-0.265779	-0.509969	0.176764	-0.458001
AT1G31200	AT1G31200	ATPP2-A9 (Phloem protein 2-A9)	0.245838	0.143615	0.0646846	0.110087	0.0294916	0.076126	0.0257724	0.00829368	0.114777	0.578865	-0.423193	-0.303864	-0.319839	0.0692976	-0.102256	-0.399111	-0.133233	-0.149577	-0.364532	-0.302142
AT1G31240	AT1G31240	DNA binding	0.0873896	0.224709	0.0554018	0.282455	0.0824768	0.0335586	0.0984451	0.000955423	0.246957	0.020969	0.237701	0.159555	0.146109	0.358624	0.218159	0.386242	0.409254	0.265729	-0.330395	0.419117
AT1G31260	AT1G31260	ZIP10 (ZINC TRANSPORTER 10 PRECURSOR)	0.633972	0.788305	0.812959	0.249965	0.541703	0.315857	0.195033	0.0958969	0.00658692	0.571488	0.0591667	0.0466631	-0.028752	0.0519375	-0.130045	0.0949121	-0.0114158	0.0718788	-0.00754658	0.0897521
AT1G31330	AT1G31330	PSAF (photosystem I subunit F)	0.392292	0.56143	0.175167	0.34433	0.360226	0.810383	0.0370952	0.00245788	0.608473	0.344425	0.0973477	0.168615	0.0301715	0.0984637	0.184934	-0.250653	0.0855278	0.338368	0.135901	0.0873894
AT1G31400	AT1G31400	meprin and TRAF homology domain-containing protein / MATH domain-containing protein	0.315845	0.464166	0.495428	0.28017	0.658745	0.887146	0.105368	0.00424149	0.20564	0.968185	-0.00161699	-0.00513842	-0.05446	0.0461591	0.0211509	-0.0933834	0.0299718	0.14048	0.0131402	-0.0695947
AT1G31420	AT1G31420	FEI1 (FEI 1)	0.423962	0.0377067	0.119548	0.262464	0.536244	0.269812	0.364901	0.511872	0.0068095	0.0628691	0.367217	0.0879645	-0.208481	0.53053	0.527983	0.491079	0.191628	0.0814528	1.21416	0.0476282
AT1G31480	AT1G31480	SGR2 (SHOOT GRAVITROPISM 2)	0.664558	0.25183	0.864368	0.855412	0.876888	0.00912501	0.357439	0.721916	0.893135	0.595732	0.538113	-0.146579	0.0734024	0.22812	0.152213	-0.091876	0.000566185	0.060887	0.318648	0.344124
AT1G31490	AT1G31490	transferase family protein	0.427685	0.343627	0.752735	0.668945	0.382029	0.000661778	0.610317	0.252794	0.204249	0.0288152	-0.161805	-0.126745	0.0309461	-0.109635	0.00876347	0.00305022	0.0609954	-0.0871475	-0.294168	-0.0246242
AT1G31660	AT1G31660	unknown protein	0.968155	0.131991	0.00937633	0.353244	0.555125	0.804974	0.222553	0.265206	0.530536	0.79866	0.0467375	-0.0456313	0.244073	0.0512394	0.00903702	-0.445328	0.241642	-0.180397	0.23528	-0.254817
AT1G31800	AT1G31800	CYP97A3 (CYTOCHROME P450-TYPE MONOOXYGENASE 97A3)	0.00263914	0.331997	0.271284	0.041272	0.823541	0.685586	0.530728	0.113842	0.406267	0.176235	-0.0835472	-0.45058	-0.125881	-0.449782	-0.3974	-0.353031	-0.353083	-0.854298	0.501258	-0.431329
AT1G31860	AT1G31860	AT-IE	0.398818	0.940956	0.945622	0.642942	0.180233	0.226025	0.441134	0.0511837	0.275513	0.0096952	-0.152424	-0.304676	-0.287031	-0.396258	0.00335955	-0.0848917	0.015884	-0.292615	-0.00760416	-0.210333
AT1G32060	AT1G32060	PRK (PHOSPHORIBULOKINASE)	0.192857	0.780493	0.0652866	0.806607	0.472949	0.590048	0.491434	0.00198413	0.530127	0.538873	-0.117587	-0.196835	-0.091533	0.136747	-0.0101803	-0.846761	-0.189093	-0.261449	0.139203	-0.14124
AT1G32080	AT1G32080	membrane protein, putative	0.186489	0.0457889	0.146461	0.697084	0.177885	0.600797	0.538067	0.00790478	0.612468	0.378634	-0.176745	-0.492598	-0.439184	-0.21437	-0.0563421	0.0324465	-0.85614	-0.448967	-0.568347	-0.2933
AT1G32100	AT1G32100	PRR1 (PINORESINOL REDUCTASE 1)	0.100735	0.352639	0.241985	0.0324888	0.276907	0.247266	0.170829	0.00381876	0.405128	0.972451	-0.27803	0.072648	0.104682	-0.0298909	0.146536	-0.218258	-0.0692798	-0.282042	0.115199	-0.239496
AT1G32120	AT1G32120	unknown protein	0.471609	0.991567	0.544145	0.575535	0.902706	0.00664619	0.415217	0.398832	0.0694818	0.248672	-0.357356	-0.267666	-0.0332638	-0.310753	0.230412	-0.613083	-0.274621	-0.152823	-0.0405902	-0.344416
AT1G32160	AT1G32160	unknown protein	0.0156306	0.475502	0.663557	0.297535	0.0307477	0.4758	0.748962	0.068172	0.0712132	0.00250571	-0.0915689	-0.4259	-0.306132	-0.238701	0.209788	-0.343842	-0.1447	-0.466174	0.304652	-0.159174
AT1G32380	AT1G32380	ribose-phosphate pyrophosphokinase 2 / phosphoribosyl diphosphate synthetase 2 (PRS2)	0.196908	0.896775	0.644815	0.520854	0.0470701	0.0607621	0.395088	0.00317026	0.104063	0.842838	-0.182227	-0.288692	-0.401637	0.0168318	0.20613	-0.406751	-0.0910794	-0.407747	-0.116018	-0.224097
AT1G32500	AT1G32500	ATNAP6 (NON-INTRINSIC ABC PROTEIN 6)	0.0998245	0.783225	0.238127	0.0808957	0.0348563	0.0593697	0.179406	0.00270141	0.220333	0.145471	-0.258069	-0.560752	-0.447351	-0.351322	-0.404641	-0.442292	-0.393555	-0.696984	0.275746	-0.722925
AT1G32505	AT1G32505	transposable element gene	0.864723	0.474332	0.938483	0.42521	0.0055594	0.218123	0.149056	0.257295	0.904989	0.767905	-0.0274046	0.0335237	0.0993292	0.0529468	0.0378119	0.0400995	0.0071045	0.0688575	0.0121658	0.0765735
AT1G32540	AT1G32540	LOL1 (LSD ONE LIKE 1)	0.230524	0.981281	0.775307	0.0302915	0.8967	0.00587988	0.377717	0.390589	0.226616	0.0632755	-0.251143	-0.324974	-0.00356327	-0.232537	0.302333	-0.468921	-0.0851306	-0.0841946	-0.0838024	-0.169033
AT1G32550	AT1G32550	ferredoxin family protein	0.800102	0.528453	0.652081	0.603129	0.928825	0.275553	0.276952	0.243624	0.032956	0.00306974	-0.29611	-0.134199	0.0232232	-0.70458	-0.0690907	-0.716216	-0.276271	-0.530453	0.302665	-0.699039
AT1G32585	AT1G32585	VQ motif-containing protein-related	0.163029	0.770164	0.759763	0.00973211	0.756339	0.654376	0.316926	0.621671	0.278846	0.026959	0.0494233	0.21009	-0.0396821	0.178239	0.0136797	-0.022379	0.0295853	-0.0144937	-0.0466814	0.165892
AT1G32760	AT1G32760	glutaredoxin family protein	0.000187851	0.250844	0.443192	0.280528	0.926363	0.953275	0.156261	0.0151309	0.790917	0.66611	-0.0109578	0.385122	-0.0182909	0.0713492	0.537612	-0.151307	0.154966	0.418865	0.20373	0.256831
AT1G33110	AT1G33110	MATE efflux family protein	0.344146	0.432125	0.513948	0.181152	0.607803	0.154047	0.00455014	0.191943	0.902291	0.156217	-0.263483	0.00540019	0.14215	-0.423536	0.322328	-0.242143	-0.169244	0.187292	0.417738	0.348663
AT1G33170	AT1G33170	dehydration-responsive family protein	0.0903274	0.7479	0.954583	0.00409514	0.718886	0.054623	0.868219	0.769814	0.165556	0.252447	0.439407	0.146368	-0.127295	-0.388316	-0.223698	-0.619642	-0.0187265	-0.194178	0.185917	-0.0208356
AT1G33240	AT1G33240	AT-GTL1 (GT2-LIKE 1)	0.999329	0.293947	0.0605151	0.474017	0.479714	0.33044	0.00360347	0.0330069	0.0105091	0.0259995	0.19403	-0.043902	-0.172161	0.739884	0.229306	0.347785	0.573088	0.321358	0.512072	0.555135
AT1G33430	AT1G33430	galactosyltransferase family protein	0.939396	0.777837	0.00612484	0.571861	0.575874	0.346565	0.349236	0.636917	0.577174	0.192114	-0.0528297	0.00735884	0.008577	0.0837543	0.00831379	0.282678	-0.0414686	0.055764	0.0161971	-0.0156837
AT1G33580	AT1G33580	transposable element gene	0.0189333	0.863283	0.934721	0.266857	0.00765045	0.96679	0.13101	0.130778	0.211568	0.809768	0.00294184	0.0813647	0.0720384	0.0241782	0.0341682	-0.0364183	0.0185782	0.266176	-0.0395576	0.352027
AT1G33850	AT1G33850	40S ribosomal protein S15, putative	0.0313245	0.341972	0.3025	0.892628	0.0071697	0.480836	0.31867	0.302728	0.144963	0.971898	-0.203658	-0.187102	-0.929858	-0.0781791	-0.01053	-0.632717	-0.709695	-0.295266	0.465572	-0.408041
AT1G33960	AT1G33960	AIG1 (AVRRPT2-INDUCED GENE 1)	0.516187	0.855504	0.5333	0.815252	0.576911	0.00652548	0.0412145	0.0785121	0.290928	0.141609	-0.284746	-0.237456	-0.107931	-0.342921	-0.0157629	-0.268621	-0.0512822	-0.290951	0.109516	-0.606117
AT1G33980	AT1G33980	Smg-4/UPF3 family protein	0.821628	0.17998	0.750797	0.602831	0.424438	0.32075	0.316531	0.00964825	0.572387	0.610816	-0.0495296	-0.0620295	0.207165	0.0869658	-0.0546803	-0.580505	-0.105889	-0.312831	0.736231	-0.372113
AT1G34020	AT1G34020	transporter-related	0.904194	0.867226	0.310401	0.256552	0.00297826	0.34494	0.663053	0.327673	0.355779	0.0476162	-0.138756	-0.0680926	-0.321793	0.160251	0.22189	-0.275252	0.147911	-0.134068	0.0666857	-0.122073
AT1G34130	AT1G34130	STT3B (staurosporin and temperature sensitive 3-like b)	0.768436	0.157399	0.601638	0.360005	0.391861	0.952316	0.470387	0.00649689	0.567151	0.464065	0.019001	0.0101222	-0.218071	0.168456	-0.171276	-0.487928	-0.102942	-0.544966	1.01127	-0.394815
AT1G34150	AT1G34150	tRNA pseudouridine synthase family protein	0.94997	0.688704	0.941268	0.654252	0.170579	0.527804	0.964596	0.0536129	0.355419	0.000985103	-0.0706929	-0.0241151	0.440537	-0.548312	0.289846	-0.635644	0.0197006	-0.318737	0.110689	-0.0261839
AT1G34220	AT1G34220	unknown protein	0.94086	0.0506003	0.767419	0.787318	0.881358	0.00513336	0.356803	0.0529667	0.873354	0.65641	0.745336	-0.0648157	-0.0536278	0.264623	0.151964	-0.176008	-0.0918033	0.249345	1.07903	0.33341
AT1G34350	AT1G34350	unknown protein	0.870715	0.730615	0.98969	0.00192169	0.650132	0.584053	0.123694	0.163729	0.343295	0.433765	-0.0177575	0.00593429	0.0182933	-0.104335	0.325181	-0.181155	0.00766177	-0.134848	-0.130974	-0.167387
AT1G34355	AT1G34355	forkhead-associated domain-containing protein / FHA domain-containing protein	0.153662	0.57166	0.30901	0.898796	0.559317	0.00910989	0.193781	0.574786	0.187585	0.297001	0.144333	-0.114847	-0.137727	0.166104	-0.0459803	-0.212431	0.085456	-0.0274001	-0.0900876	-0.067378
AT1G34630	AT1G34630	unknown protein	0.0845059	0.178295	0.429238	0.110055	0.00107837	0.655013	0.735059	0.0491312	0.293502	0.185876	0.105226	0.210241	0.376269	0.227545	0.761766	0.131347	0.185783	0.453948	0.479392	0.164108
AT1G34640	AT1G34640	unknown protein	0.198669	0.440006	0.460399	0.135209	0.942202	0.00826643	0.559279	0.3226	0.0444046	0.73476	-0.446395	0.30566	-0.00330659	-0.190998	-0.204867	0.15725	-0.0935702	0.16243	0.33198	-0.20093
AT1G34842	AT1G34842	transposable element gene	0.751991	0.445331	0.552932	0.00484311	0.71205	0.0785722	0.0825395	0.61287	0.48037	0.253277	0.0958514	-0.00804679	-0.0238142	0.1243	0.0686253	0.0976318	-0.01299	0.0614362	0.147434	-0.126617
AT1G35210	AT1G35210	unknown protein	0.42977	0.43189	0.000271352	0.056518	0.0216156	0.10116	0.422336	0.458517	0.273461	0.0375831	-0.038032	-0.127485	0.154477	-0.167726	0.128995	0.235721	-0.234431	0.120216	-0.166521	-0.0416029
AT1G35340	AT1G35340	ATP-dependent protease La (LON) domain-containing protein	0.834728	0.883701	0.640463	0.0984848	0.929212	0.108812	0.345486	0.0400391	0.238324	0.000418837	-0.481521	-0.103436	0.0226195	-0.402022	0.264999	-0.854464	-0.197507	-0.486463	-0.0594617	-0.286564
AT1G35435	AT1G35435	unknown protein	0.814446	0.54914	0.757262	0.451444	0.467157	0.294388	0.466054	0.00975294	0.24789	0.380967	-0.10231	0.00742943	-0.103456	0.260438	-0.194773	0.258797	0.150693	0.214894	-0.256542	0.276557
AT1G35540	AT1G35540	ARF14 (AUXIN RESPONSE FACTOR 14)	0.75883	0.223182	0.481459	0.346759	0.508221	0.130481	0.314946	0.851672	0.765098	0.00245543	0.0489272	0.0825855	-0.0432053	0.170112	0.0488627	0.0537796	-0.0230857	0.016982	-0.149218	0.061151
AT1G35610	AT1G35610	DC1 domain-containing protein	0.954096	0.46541	0.507052	0.234362	0.635678	0.000709691	0.0839575	0.540488	0.412483	0.0795473	0.113529	0.000576666	-0.0313937	-0.0759718	-0.174231	-0.00893157	0.0523302	0.0431918	-0.0477035	-0.0530693
AT1G35617	AT1G35617	unknown protein	0.10373	0.371487	0.846097	0.771397	0.833635	0.688541	0.0630544	0.647186	0.831951	0.00477045	-0.034098	-0.256064	-0.0337653	-0.00713271	-0.0635265	0.0821907	-0.0043474	0.080003	0.0401836	0.0908721
AT1G35710	AT1G35710	leucine-rich repeat transmembrane protein kinase, putative	0.712487	0.00860574	0.869508	0.271717	0.243383	0.382412	0.916327	0.0384862	0.49639	0.264805	-0.142221	-0.408471	-0.676848	-0.555229	-0.4802	-0.319767	-0.109079	-1.60258	1.47686	-0.0593614
AT1G35720	AT1G35720	ANNAT1 (ANNEXIN ARABIDOPSIS 1)	0.705839	0.831648	0.0253923	0.391886	0.240515	0.245703	0.866569	0.0596258	0.534087	0.00444868	-0.38099	-0.140278	-0.367685	-0.61674	-0.287415	-0.581011	-0.815094	-0.323798	0.382665	-0.057116
AT1G36290	AT1G36290	transposable element gene	0.379431	0.365836	0.926254	0.976818	0.840635	0.893981	0.905274	0.363523	0.789088	0.000394764	0.0111563	0.0907703	-0.0258669	-0.0266161	-0.0281616	0.0496165	0.00604737	-0.0286258	-0.193919	0.0210711
AT1G36370	AT1G36370	SHM7 (serine hydroxymethyltransferase 7)	0.674783	0.0763391	0.111684	0.374515	0.0634926	0.391217	0.998865	0.660807	0.00595096	0.367494	0.252821	-0.160868	0.57402	0.295473	0.355898	0.870247	0.300302	0.00132974	1.39074	-0.105246
AT1G36640	AT1G36640	unknown protein	0.00746908	0.282743	0.920657	0.625576	0.0774202	0.698254	0.788446	0.220791	0.303191	0.909671	0.0211116	0.109266	0.085101	0.0385936	0.0098844	0.101771	0.00785943	-0.054841	-0.130257	0.0199728
AT1G36880	AT1G36880	pseudogene	0.393519	0.755109	0.00317797	0.180157	0.350674	0.207009	0.85768	0.630416	0.498002	0.90097	0.0738423	-0.0825839	0.0362702	0.0313103	0.0356339	0.328884	0.0941159	0.00868324	-0.0631464	0.0448314
AT1G36927	AT1G36927	transposable element gene	0.780243	0.457213	0.844294	0.313983	0.158199	0.898019	0.170953	0.82014	0.464492	0.0036251	0.00162722	0.0719332	0.0657281	-0.0670027	0.0421849	0.012236	0.0088635	0.00978849	0.0326992	-0.0614279
AT1G36940	AT1G36940	unknown protein	0.0625739	0.652121	0.343575	0.232617	0.580653	0.528534	0.0497655	0.149028	0.807041	0.00391675	0.0965914	0.370287	0.0669153	0.454122	0.316524	-0.0476069	0.115009	0.337007	0.0993455	0.706022
AT1G36975	AT1G36975	transposable element gene	0.383217	0.510027	0.00873449	0.111324	0.895168	0.142358	0.793	0.673636	0.591043	0.777641	0.130373	0.10238	-0.0128934	0.0184215	-0.0971742	0.208453	0.0586334	0.0643545	0.0048601	-0.00336807
AT1G37030	AT1G37030	transposable element gene	0.235527	0.576523	0.302917	0.602768	0.713914	0.962623	0.557047	0.61052	0.463944	0.000812932	0.00364668	0.242318	-0.0504899	0.225709	0.0165565	0.239852	0.135085	0.0746805	0.0291654	0.192283
AT1G38380	AT1G38380	transposable element gene	0.844671	0.830319	0.917839	0.80845	0.712498	0.614347	0.525069	0.246607	0.0068411	0.517279	0.0187561	0.0149457	-0.0420922	0.0706729	-0.0069899	-0.0838204	0.0144019	-0.0555335	-0.0337364	-0.0252516
AT1G38410	AT1G38410	transposable element gene	0.925754	0.0308747	0.253851	0.554332	0.57891	0.00763907	0.305893	0.301269	0.595862	0.099324	0.198436	0.0382408	0.0325081	-0.12762	-0.201581	0.0278573	0.0495893	0.0638896	0.031709	-0.0549679
AT1G40075	AT1G40075	transposable element gene	0.961365	0.372891	0.516258	0.425247	0.606704	0.922985	0.332286	0.432654	0.403355	0.00607945	0.0207709	0.0170623	0.0144853	0.0750328	0.0314201	0.30233	-0.0451988	0.0500961	0.0134945	0.0784715
AT1G40113	AT1G40113	transposable element gene	0.400423	0.85515	0.00700314	0.628137	0.0730031	0.134879	0.360791	0.807455	0.235651	0.512767	0.0877169	0.205924	-0.0729338	0.123098	-0.0975821	-0.00205854	0.176154	0.0396783	-0.0732806	0.1291
AT1G41795	AT1G41795	transposable element gene	0.832322	0.84872	0.0022829	0.334881	0.288384	0.266942	0.122178	0.43374	0.244688	0.51793	0.0562683	0.0602966	-0.0726392	0.117308	0.0231641	-0.0206168	0.104278	0.0903779	-0.0204341	-0.0451432
AT1G41835	AT1G41835	transposable element gene	0.147814	0.832486	0.708499	0.524031	0.378837	0.430475	0.198865	0.578086	0.0031246	0.406088	0.0464291	0.1218	0.0281415	0.0923507	0.00930855	-0.0786903	0.0142142	0.0510024	-0.0142792	0.0902184
AT1G41930	AT1G41930	transposable element gene	0.556784	0.996464	0.259491	0.923398	0.000405866	0.348705	0.0223082	0.920601	0.798095	0.337116	-0.0477677	0.0542752	0.124032	0.0702381	-0.0488589	0.0342919	0.040558	0.024688	-0.0250245	0.179588
AT1G42045	AT1G42045	transposable element gene	0.434587	0.169028	0.958191	0.554104	0.67338	0.596271	0.42003	0.236705	0.0085859	0.485937	0.0319076	0.29199	-0.129585	0.332905	-0.260351	0.278065	0.0118849	0.279136	-0.83875	0.492086
AT1G42150	AT1G42150	transposable element gene	0.574467	0.361523	0.791171	0.62693	0.0958234	0.559845	0.00893398	0.460682	0.200702	0.469993	-0.0134521	0.071941	0.0853337	0.0880786	-0.00608887	0.416802	-0.0085563	-0.00467122	-0.101648	0.219376
AT1G42260	AT1G42260	transposable element gene	0.691829	0.321518	0.0247975	0.0049324	0.487902	0.948993	0.114161	0.123388	0.0176156	0.140919	0.0185427	0.0559207	0.0289074	-0.0325389	0.0563588	-0.0435256	-0.0495772	0.0979525	0.0465731	-0.036146
AT1G42310	AT1G42310	transposable element gene	0.90661	0.281329	0.00730923	0.42209	0.518861	0.969524	0.752551	0.30258	0.0834634	0.956919	0.00564833	0.013362	0.0181624	0.0301873	0.00503574	0.155904	-0.0600297	-0.0754825	-0.192096	0.0629308
AT1G42375	AT1G42375	transposable element gene	0.101838	0.482922	0.620879	0.33282	0.393274	0.228016	0.00976446	0.411376	0.748592	0.899479	0.0687014	0.129515	0.0481032	0.026686	-0.363049	0.0464049	0.0338688	0.0890766	-0.204114	-0.17486
AT1G42393	AT1G42393	transposable element gene	0.634803	0.674134	0.332454	0.2277	0.30321	0.141733	0.0208872	0.00767676	0.549608	0.0137868	-0.0866563	0.0647189	-0.0455055	0.106212	0.0765409	0.177663	0.0453503	0.112233	0.00643448	0.109625
AT1G42590	AT1G42590	transposable element gene	0.332518	0.313695	0.863234	0.00688292	0.0919059	0.115611	0.323048	0.507743	0.0209412	0.31982	-0.0460493	0.0583337	0.0334831	0.0938756	0.108687	-0.0269069	0.0168014	-0.0383686	-0.109774	0.0754328
AT1G42698	AT1G42698	transposable element gene	0.00478194	0.534467	0.938855	0.231714	0.574228	0.484625	0.297446	0.15275	0.838019	0.33097	0.0711032	0.130666	0.0163473	0.0598718	0.0929264	0.138019	0.00671505	0.104809	-0.0522376	0.101524
AT1G42990	AT1G42990	ATBZIP60 (BASIC REGION/LEUCINE ZIPPER MOTIF 60)	0.733789	0.670825	0.347014	0.538538	0.281351	0.564616	0.642297	0.477834	0.928029	0.00716315	-0.245057	-0.110028	0.185708	-0.912308	0.255447	-0.264037	-0.254683	0.119352	0.161069	-0.232537
AT1G43040	AT1G43040	auxin-responsive protein, putative	0.00436777	0.591231	0.30874	0.69632	0.598153	0.850883	0.697997	0.137924	0.241697	0.523827	-0.00527553	-0.0407909	-0.000572494	0.0147891	-0.0282323	-0.0507752	0.0363397	0.0794592	-0.0773481	0.0595603
AT1G43070	AT1G43070	transposable element gene	0.576638	0.142051	0.705584	0.0940516	0.260956	0.00459409	0.855549	0.953716	0.475902	0.155988	0.126303	-0.017271	0.0541766	-0.0116541	-0.213945	0.370584	-0.0229243	0.0382629	-0.150462	0.0651639
AT1G43910	AT1G43910	AAA-type ATPase family protein	0.00209447	0.144385	0.388718	0.82936	0.637522	0.0829907	0.921512	0.135487	0.640488	0.76071	0.441872	-0.446497	0.0603451	0.107516	-0.0203269	-0.214359	-0.18779	-0.306429	0.401028	0.0338796
AT1G44045	AT1G44045	transposable element gene	0.853666	0.480695	0.500055	0.848092	0.00117778	0.846229	0.589982	0.79194	0.570176	0.436041	-0.0233826	-0.000415786	-0.171774	0.0812637	-0.0488038	0.26208	0.047449	0.0362064	-0.227669	0.0664183
AT1G44075	AT1G44075	transposable element gene	0.820703	0.407523	0.880852	0.315545	0.565758	0.16795	0.00794643	0.743632	0.455184	0.0611376	0.0860814	0.0531411	-0.0631508	0.202107	-0.130243	0.168354	0.0395373	0.0229349	-0.3007	0.168422
AT1G44830	AT1G44830	AP2 domain-containing transcription factor TINY, putative	0.585898	0.234642	0.187495	0.0595883	0.465868	0.857656	0.131661	0.291576	0.219698	0.00146849	0.0155067	0.172025	-0.0936824	0.591223	0.247807	0.234738	0.264996	0.116217	-0.328223	0.393126
AT1G45010	AT1G45010	unknown protein	0.431009	0.914786	0.96742	0.268419	0.765991	0.0630818	0.554009	0.212652	0.418726	0.000148921	-0.184728	-0.23993	-0.0793271	-0.407317	-0.0408417	-0.439801	-0.00753016	-0.230588	-0.0402747	-0.347125
AT1G45090	AT1G45090	transposable element gene	0.521283	0.839447	0.303648	0.292898	0.345468	0.635656	0.00973778	0.373619	0.568479	0.267456	0.019913	0.12096	0.157167	0.0820918	0.0490092	0.134801	0.0386816	0.0679789	-0.0517345	0.157704
AT1G46264	AT1G46264	AT-HSFB4	0.151943	0.0446267	0.632089	0.944206	0.598674	0.170098	0.0213374	0.143268	0.959385	0.00390046	-0.299367	-0.570103	-0.156485	-0.738659	0.0767088	-0.270378	-0.133012	-0.327788	-0.440027	-0.42402
AT1G47317	AT1G47317	unknown protein	0.939514	0.880257	0.174983	0.372089	0.457831	0.695974	0.470925	0.795453	0.00227185	0.126522	0.0477498	0.0165102	0.0409248	0.169246	0.0217395	0.179133	0.140483	0.0563935	-0.0794839	0.129092
AT1G47465	AT1G47465	transposable element gene	0.268651	0.822457	0.585774	0.428195	0.0158831	0.0062609	0.10773	0.383462	0.326045	0.616589	-0.0615514	0.299521	-0.144017	0.0872797	0.0520478	-0.0500904	0.087634	0.103631	-0.0221715	0.220725
AT1G47495	AT1G47495	unknown protein	0.926915	0.197104	0.997175	0.575138	0.181419	0.249595	0.543517	0.625213	0.00424904	0.717595	0.0778027	0.0427188	0.131129	0.0150338	-0.1187	0.0237081	0.0146067	0.0677715	0.0425476	0.147619
AT1G47510	AT1G47510	5PTASE11 (INOSITOL POLYPHOSPHATE 5-PHOSPHATASE 11)	0.446509	0.0113899	0.607523	0.810202	0.697975	0.10242	0.00810648	0.890637	0.283769	0.819259	0.199216	0.536805	0.00388113	0.0597579	-0.0815602	-0.0745271	0.0501793	0.0367776	0.0948695	0.186021
AT1G47530	AT1G47530	ripening-responsive protein, putative	0.405167	0.0829838	0.328367	0.782672	0.339913	0.000236373	0.949267	0.926372	0.809127	0.295947	-0.618264	-0.439837	-0.345498	-0.296397	-0.0215102	-0.365331	-0.421804	-0.124594	-0.120075	-0.124195
AT1G47580	AT1G47580	lipoyltransferase, putative	0.530084	0.731062	0.09786	0.673321	0.306677	0.137072	0.153382	0.203419	0.530566	0.00815387	-0.0624259	0.0188096	0.140713	-0.190772	0.0281779	-0.0415859	-0.146253	-0.108282	0.00574814	-0.161494
AT1G47670	AT1G47670	amino acid transporter family protein	0.57843	0.410009	0.239624	0.796108	0.0296157	0.0630467	0.00571392	0.157009	0.0734142	0.337184	-0.439517	-0.133432	-0.569201	-0.214545	-0.0225398	-0.651314	-0.24311	-0.379519	-0.228204	-0.604652
AT1G47816	AT1G47816	transposable element gene	0.519785	0.733363	0.739559	0.666707	0.81352	0.13507	0.876464	0.00258581	0.56547	0.743065	0.0736607	0.147701	0.0024557	0.103629	-0.144702	0.317137	-0.0415956	0.0981915	-0.116301	0.0347398
AT1G47880	AT1G47880	pseudogene	0.579953	0.884137	0.770813	0.44784	0.432583	0.232695	0.00590215	0.543148	0.674317	0.268081	-0.060862	-0.0654235	0.0400394	-0.0125923	0.0044469	0.00981808	-0.00916229	0.0607283	-0.000772424	0.102381
AT1G48000	AT1G48000	MYB112 (myb domain protein 112)	0.00254702	0.204605	0.886279	0.827677	0.807531	0.646589	0.651351	0.824312	0.23255	0.65622	-0.0569455	-0.18457	0.00549323	-0.00202485	-0.0142009	0.400245	0.0240936	0.0172677	-0.571957	0.151389
AT1G48170	AT1G48170	unknown protein	0.682054	0.420621	0.851976	0.57559	0.345919	0.00734749	0.382509	0.491239	0.098526	0.131368	-0.187318	-0.0874419	-0.0697822	-0.257197	-0.0212663	-0.180103	-0.0469402	-0.0733472	0.22253	-0.272114
AT1G48240	AT1G48240	ATNPSN12	0.502765	0.659344	0.540333	0.0018075	0.113433	0.580877	0.68532	0.25841	0.829593	0.811738	0.116131	0.114728	0.257899	-0.0136978	0.758327	-0.0321348	0.0621459	0.137881	-0.0905449	0.0162989
AT1G48260	AT1G48260	CIPK17 (CBL-INTERACTING PROTEIN KINASE 17)	0.710211	0.716156	0.87268	0.273625	0.263573	0.00503979	0.365188	0.544471	0.719157	0.399963	-0.189421	0.0460106	0.0975859	0.0924007	0.037095	0.154874	0.000465329	0.0102021	-0.0553133	-0.0452273
AT1G48600	AT1G48600	phosphoethanolamine N-methyltransferase 2, putative (NMT2)	0.33903	0.168974	0.790027	0.871812	0.274021	0.00320545	0.891786	0.436339	0.281964	0.0718055	0.746419	0.24978	0.290622	0.36125	0.112589	0.3122	-0.108848	0.212305	0.774439	-0.196606
AT1G48630	AT1G48630	RACK1B_AT (RECEPTOR FOR ACTIVATED C KINASE 1 B)	0.812105	0.494518	0.393357	0.283302	0.000579575	0.110866	0.0148515	0.0269041	0.11373	0.173526	-0.587364	0.0346212	-0.79387	-0.475193	0.339895	-0.839826	-0.43434	-0.871624	0.266829	-1.10535
AT1G48830	AT1G48830	40S ribosomal protein S7 (RPS7A)	0.745342	0.365059	0.955631	0.354745	0.209514	0.178488	0.00547177	0.013788	0.439666	0.104825	-0.201025	0.066474	-0.594177	-0.287018	-0.240237	-0.445614	-0.00299117	-0.688819	-0.0242564	-0.819908
AT1G48900	AT1G48900	signal recognition particle 54 kDa protein 3 / SRP54 (SRP-54C)	0.887812	0.568549	0.322886	0.487887	0.0534198	0.000116201	0.584262	0.345842	0.79578	0.464725	0.376868	-0.0813269	-0.103777	0.0903349	-0.165587	-0.298537	-0.221749	0.0508818	0.615517	-0.318109
AT1G48920	AT1G48920	ATNUC-L1	0.597334	0.824229	0.000210955	0.418821	0.45101	0.378967	0.683389	0.0214145	0.193445	0.887966	-0.106969	-0.237256	-0.0199683	-0.0279994	-0.0849584	-0.281498	0.209577	-0.132004	0.080346	-0.104616
AT1G49000	AT1G49000	unknown protein	0.604074	0.503367	0.870005	0.0657411	0.21895	0.0658353	0.87001	0.433111	0.20693	0.00704191	-0.113258	-0.12433	0.130499	-0.256655	0.037424	-0.136323	0.0375809	0.131667	0.0635411	0.0168371
AT1G49260	AT1G49260	unknown protein	0.514817	0.313674	0.669021	0.766223	0.529944	0.00913426	0.555418	0.955064	0.36635	0.112821	-0.0448782	0.00358323	0.048352	0.168901	-0.016716	0.61051	0.045922	0.0505562	-0.295448	0.169443
AT1G49470	AT1G49470	unknown protein	0.238984	0.970572	0.827949	0.036454	0.156223	0.00575843	0.322292	0.140512	0.0819434	0.0132988	-0.511301	-0.443715	-0.136482	-0.582096	0.246323	-0.594807	-0.0990536	-0.262967	-0.0821301	-0.31001
AT1G49510	AT1G49510	emb1273 (embryo defective 1273)	0.679512	0.893994	0.363085	0.87742	0.0546385	0.00035215	0.187547	0.107609	0.194639	0.166212	-0.697147	0.0830763	-0.426626	-0.307319	0.00978891	-0.430497	0.228476	-0.398146	0.069199	-0.571427
AT1G49560	AT1G49560	myb family transcription factor	0.29607	0.994204	0.578658	0.63992	0.858426	0.390793	0.0649508	0.0503008	0.58618	0.00160849	-0.057811	-0.249672	0.0457971	-0.485361	0.099885	0.00843435	-0.0498428	-0.28052	-0.107933	-0.315756
AT1G49600	AT1G49600	ATRBP47A (Arabidopsis thaliana RNA-binding protein 47a)	0.469264	0.889087	0.209274	0.305561	0.0399009	0.475181	0.00813324	0.0859245	0.0459876	0.0628486	-0.290406	-0.206837	-0.686562	-0.454308	-0.283645	-0.771014	-0.349113	-0.537547	0.428409	-0.923425
AT1G49715	AT1G49715	unknown protein	0.717387	0.604416	0.380839	0.326208	0.520061	0.00419719	0.282137	0.158949	0.0403827	0.527635	-0.0238299	0.0772842	0.0169619	-0.00773595	-0.374098	0.183494	-0.058906	-0.077817	-0.0694769	0.146483
AT1G49730	AT1G49730	protein kinase family protein	0.915981	0.392328	0.472127	0.712725	0.162584	0.33109	0.823268	0.00159734	0.598904	0.931617	0.0821686	-0.0690998	-0.234012	-0.0223411	-0.0223181	-0.314141	-0.108159	-0.271014	0.183685	-0.0896502
AT1G49750	AT1G49750	leucine-rich repeat family protein	0.134894	0.748046	0.10081	0.194407	0.394504	0.349134	0.515274	0.0080019	0.419322	0.262689	-0.448459	-0.281313	-0.318457	-0.33574	-0.274457	-1.02382	-0.254153	-0.493504	0.483979	-0.361221
AT1G50140	AT1G50140	ATP binding / ATPase/ nucleoside-triphosphatase/ nucleotide binding	0.40643	0.705251	0.499291	0.00119719	0.684118	0.918518	0.434883	0.492047	0.539826	0.847235	0.0115435	-0.126774	-0.0881057	-0.0502391	-0.286196	-0.275845	-0.0788765	-0.18326	0.0630693	-0.242412
AT1G50220	AT1G50220	unknown protein	0.914987	0.772934	0.143323	0.267261	0.527857	0.10925	0.426458	0.00208972	0.294185	0.88854	-0.0884607	0.0139236	-0.00748862	0.0308999	0.0382426	-0.0219245	0.0538594	0.1106	-0.0406378	-0.0131717
AT1G50230	AT1G50230	NA	0.180034	0.402526	0.941938	0.699419	0.585926	0.683697	0.145959	0.00249817	0.414167	0.899759	-0.0825318	-0.286284	-0.182419	0.0487574	0.0878331	-0.161912	-0.00158498	-0.384934	-0.252267	-0.367871
AT1G50250	AT1G50250	FTSH1 (FtsH protease 1)	0.704402	0.0800515	0.319847	0.384805	0.989308	0.305233	0.296364	0.00448065	0.450546	0.962023	-0.349604	-0.115228	-0.0807466	-0.000901532	-0.142465	-0.47425	-0.168501	-0.252648	0.589631	0.0638787
AT1G50420	AT1G50420	SCL3	0.717787	0.919789	0.0378695	0.0041537	0.691927	0.297435	0.509797	0.0670818	0.434629	0.174671	-0.0647074	-0.0976601	-0.0423189	0.124729	0.521627	-0.228724	0.294604	-0.212339	0.16846	0.141829
AT1G50590	AT1G50590	pirin, putative	0.159593	0.350608	0.472002	0.897777	0.848692	0.0447292	0.0944626	0.0517991	0.4421	0.00388184	-0.251789	-0.305478	-0.0568779	-0.319692	-0.0588853	-0.075168	-0.0483889	-0.0774939	-0.198394	-0.32128
AT1G50640	AT1G50640	ERF3 (ETHYLENE RESPONSIVE ELEMENT BINDING FACTOR 3)	0.123984	0.373353	0.312926	0.00931754	0.953037	0.410409	0.600902	0.174103	0.618414	0.989526	0.19546	0.13804	-0.0840825	-0.0438554	0.903436	-0.449645	0.0889007	0.27605	0.666093	-0.321983
AT1G50700	AT1G50700	CPK33	0.234822	0.138532	0.529983	0.436093	0.737817	0.00247024	0.697284	0.925633	0.52445	0.939405	0.374232	0.141204	0.0836964	0.0290434	0.18508	-0.271666	0.162681	0.0386002	0.271069	0.135768
AT1G50720	AT1G50720	stigma-specific Stig1 family protein	0.0384395	0.425892	0.442338	0.438611	0.0384332	0.12582	0.360315	0.982269	0.594176	0.00936283	0.124689	0.212378	-0.145398	0.114821	-0.084595	0.0786275	-0.0119176	0.0303265	-0.287582	-0.0355249
AT1G50740	AT1G50740	unknown protein	0.88233	0.690482	0.41618	0.981651	0.00975278	0.0435127	0.336712	0.353231	0.309017	0.0192166	-0.308916	-0.0948823	0.258654	-1.00631	0.0908855	-0.509194	-0.282565	-0.327865	0.202068	-0.36661
AT1G51000	AT1G51000	unknown protein	0.119672	0.13752	0.580622	0.0768601	0.145082	0.591882	0.961028	0.26327	0.000238488	0.676684	0.0734592	-0.0958958	0.0105013	0.0549382	0.0286259	-0.0667002	0.0338941	0.0885913	-0.0997527	0.044517
AT1G51060	AT1G51060	HTA10	0.87079	0.86048	0.000765781	0.636723	0.434234	0.342984	0.0596873	0.26919	0.424761	0.461672	-0.268073	0.00126168	-0.433137	-0.271539	-0.0941797	-0.457164	-0.537272	-0.441183	0.419674	-0.742276
AT1G51090	AT1G51090	heavy-metal-associated domain-containing protein	0.165492	0.795874	0.458732	0.0101162	0.0141164	0.0199532	0.00609109	0.152759	0.392561	0.519043	0.603336	0.434254	0.498543	0.106753	1.68743	-0.08172	-0.166395	0.353916	0.0779099	0.421998
AT1G51170	AT1G51170	protein kinase family protein	0.263947	0.662894	0.630234	0.315348	0.245981	0.0723499	0.00408821	0.143066	0.021246	0.202202	-0.457208	-0.303687	-0.230015	-0.140329	0.245507	-0.423405	-0.0733278	-0.100962	-0.113018	-0.439018
AT1G51310	AT1G51310	tRNA (5-methylaminomethyl-2-thiouridylate)-methyltransferase	0.121881	0.029451	0.322823	0.32097	0.264428	0.00218298	0.130241	0.733398	0.647182	0.0159851	-0.0845387	0.273027	-0.0958613	0.397331	0.255242	-0.0719332	0.243034	0.0343198	0.511569	-0.294423
AT1G51400	AT1G51400	photosystem II 5 kD protein	0.166149	0.167381	0.790661	0.587698	0.503725	0.00268478	0.686466	0.0906497	0.346621	0.37524	-0.243866	0.23728	0.238739	0.293378	0.284292	0.291695	-0.154624	0.586956	0.825797	-0.092931
AT1G51560	AT1G51560	FMN binding	0.978993	0.721163	0.486688	0.301649	0.00397992	0.126327	0.759182	0.0449151	0.833805	0.963697	-0.214202	-0.0437728	-0.170044	-0.0164901	0.194621	-0.174819	-0.142432	-0.329881	0.0569839	-0.0910595
AT1G51580	AT1G51580	KH domain-containing protein	0.214945	0.00614461	0.184472	0.382923	0.129339	0.730846	0.0780487	0.0250697	0.438746	0.0450134	0.0299974	0.202861	0.544062	0.654875	0.354817	0.0162636	0.139555	0.229557	0.69481	0.162104
AT1G51660	AT1G51660	ATMKK4 (ARABIDOPSIS THALIANA MITOGEN-ACTIVATED PROTEIN KINASE KINASE 4)	0.662044	0.0234391	0.395987	0.00791043	0.204613	0.702918	0.846411	0.0277036	0.143178	0.0692988	-0.0550684	-0.15956	0.288203	-0.444492	0.507001	-0.327471	-0.150416	-0.616141	-0.457317	-0.0828641
AT1G51680	AT1G51680	4CL1 (4-COUMARATE:COA LIGASE 1)	0.0737018	0.337209	0.249023	0.539445	0.152153	0.394778	0.00973412	0.0364133	0.250645	0.173621	-0.351596	-0.825461	-0.572875	-0.457692	-0.157841	-0.884608	-0.287634	-0.883255	0.46238	-0.931282
AT1G51690	AT1G51690	ATB ALPHA	0.447764	0.152731	0.730975	0.601778	0.979536	0.00464815	0.383828	0.0477471	0.936156	0.762325	0.447227	-0.289631	-0.0064438	-0.105427	-0.101392	-0.148071	-0.0423228	-0.368016	0.778413	-0.494277
AT1G51760	AT1G51760	IAR3 (IAA-ALANINE RESISTANT 3)	0.499974	0.224651	0.680673	0.253152	0.0141438	0.662245	0.701459	0.467694	0.743625	0.00797777	0.0580495	0.0011379	0.565908	-0.601561	0.248947	-0.143968	-0.114372	0.0555075	0.583463	-0.0973927
AT1G51800	AT1G51800	leucine-rich repeat protein kinase, putative	0.965434	0.938421	0.835291	0.291156	0.242811	0.228146	0.535272	0.695011	0.883826	0.000195217	0.136519	0.0326047	0.0979815	-0.438249	0.0677599	0.0388549	-0.00448878	0.0707743	-0.0578767	-0.0229714
AT1G51960	AT1G51960	IQD27 (IQ-domain 27)	0.00429247	0.567794	0.782296	0.542101	0.711118	0.254202	0.303203	0.357671	0.182996	0.783902	0.101642	-0.102447	-0.0488156	0.0212346	-0.213355	-0.0722539	0.0824992	-0.0382733	-0.185654	0.347116
AT1G51965	AT1G51965	pentatricopeptide (PPR) repeat-containing protein	0.00624594	0.275326	0.707109	0.758394	0.696427	0.96743	0.432365	0.295131	0.47552	0.796243	-0.00128872	0.1587	-0.101503	0.0501409	-0.010683	-0.327424	-0.0308405	-0.17289	0.191881	-0.101171
AT1G52020	AT1G52020	transposable element gene	0.868488	0.00533712	0.679259	0.883585	0.902562	0.428898	0.760564	0.426259	0.453521	0.908426	-0.0353786	0.0404133	-0.0191749	0.0325188	-0.0329633	0.0879431	-0.0260432	0.0476709	0.0897592	-0.0208472
AT1G52030	AT1G52030	MBP2 (MYROSINASE-BINDING PROTEIN 2)	0.362491	0.843225	0.66148	0.530186	0.320537	0.260993	0.525896	0.00995161	0.969901	0.238437	-0.637379	0.284314	-0.248222	0.306348	-0.013917	-0.121624	-0.0608921	0.506825	0.0480735	0.069183
AT1G52400	AT1G52400	BGLU18 (BETA GLUCOSIDASE 18)	0.621596	0.0417089	0.927102	0.00908845	0.0546787	0.675353	0.274179	0.0768266	0.53718	0.180252	-0.0423442	0.22226	-0.62235	0.357203	0.843726	0.0624137	-0.0667378	0.244624	0.971735	0.0480694
AT1G52600	AT1G52600	signal peptidase, putative	0.35305	0.69933	0.940525	0.604664	0.43128	0.538453	0.581828	0.591186	0.123625	0.00353119	-0.131211	-0.523287	0.311327	-0.50549	-0.0513402	-0.541841	0.0178519	-0.195276	0.12671	-0.191808
AT1G52670	AT1G52670	biotin/lipoyl attachment domain-containing protein	0.138823	0.141022	0.414915	0.0110808	0.712835	0.900451	0.16554	0.407893	0.577711	0.00690976	-0.00651097	0.177317	0.0586745	-0.473112	-0.521802	-0.332532	-0.169552	-0.346068	0.72748	-0.723613
AT1G52695	AT1G52695	phospholipase/carboxylesterase family protein	0.0188373	0.302921	0.613541	0.230864	0.867297	0.332829	0.00314172	0.163957	0.261943	0.52921	0.0297482	0.247789	0.000993027	0.0944684	0.0625978	-0.0641828	0.0329186	0.0977382	-0.0523985	0.169101
AT1G52760	AT1G52760	esterase/lipase/thioesterase family protein	0.429275	0.35543	0.243808	0.580888	0.00931699	0.525938	0.276081	0.657698	0.347849	0.179132	-0.0442909	0.0362781	0.476159	-0.183766	-0.0158242	0.122788	0.143956	-0.156703	0.570265	0.00935169
AT1G52870	AT1G52870	peroxisomal membrane protein-related	0.0562381	0.230598	0.343305	0.970413	0.259973	0.637209	0.215502	0.0002362	0.414262	0.185062	-0.0555211	-0.45048	-0.247656	-0.47419	0.0745737	-0.549076	-0.219734	-0.857598	0.472531	-0.57452
AT1G52890	AT1G52890	ANAC019 (Arabidopsis NAC domain containing protein 19)	0.444367	0.443377	0.626167	0.000299432	0.148797	0.0524967	0.318901	0.429554	0.758827	0.112369	0.323546	0.163924	0.409435	-0.438413	0.512639	-0.00275618	-0.112777	0.15271	0.283122	-0.15024
AT1G52940	AT1G52940	PAP5 (PURPLE ACID PHOSPHATASE 5)	0.39112	0.906626	0.259302	0.471317	0.0346396	0.516026	0.644325	0.553325	0.415801	0.00389295	-0.0306893	0.102552	-0.197594	0.205259	0.0350526	0.00674741	0.0348148	0.00905766	-0.0266035	0.097326
AT1G53110	AT1G53110	unknown protein	0.0596471	0.0712572	0.876479	0.596315	0.00102233	0.208693	0.948392	0.740258	0.523807	0.766891	0.456445	0.254276	0.487684	-0.0609351	-0.0129028	0.185235	0.0165184	0.0718586	0.500188	0.013061
AT1G53260	AT1G53260	unknown protein	0.524275	0.264613	0.987599	0.800828	0.918085	0.883737	0.19509	0.200816	0.00601121	0.211045	0.0149652	-0.0144247	-0.0103107	0.192452	-0.0812954	0.290698	0.0022021	-0.117092	-0.442956	0.24136
AT1G53320	AT1G53320	AtTLP7 (TUBBY LIKE PROTEIN 7)	0.706584	0.268863	0.568418	0.00282881	0.192617	0.0549127	0.438262	0.580747	0.199673	0.893645	0.293814	0.0227318	0.191835	0.00616217	0.450777	0.140515	0.1932	0.0227642	0.319837	-0.195058
AT1G53340	AT1G53340	DC1 domain-containing protein	0.855939	0.428045	0.803821	0.794391	0.796592	0.887586	0.908203	0.121555	0.979219	0.00157025	0.0149181	0.0078221	-0.0320443	0.108557	-0.0450768	0.0407693	-0.00153695	0.0954265	-0.101429	0.0376259
AT1G53370	AT1G53370	F-box family protein	0.531105	0.254302	0.816744	0.438931	0.000813395	0.260101	0.411652	0.956113	0.360639	0.344371	0.0978795	0.156544	-0.148375	0.098465	-0.0947641	0.249551	0.0290702	0.0396824	-0.190724	0.165674
AT1G53390	AT1G53390	ATPase, coupled to transmembrane movement of substances	0.538023	0.0667601	0.0040005	0.157425	0.0323608	0.49875	0.543175	0.360989	0.337033	0.036237	-0.0633464	-0.258448	0.738348	-0.573753	-0.351592	-0.366186	-0.504959	-0.32585	0.581516	-0.181929
AT1G53550	AT1G53550	F-box family protein	0.230404	0.914461	0.320551	0.0183975	0.847897	0.00264952	0.448137	0.85244	0.990277	0.539196	0.10792	0.0946459	-0.00803524	-0.0113132	0.0920598	0.0744801	-0.0265626	0.0329163	-0.0304568	-0.021178
AT1G53645	AT1G53645	hydroxyproline-rich glycoprotein family protein	0.432069	0.401009	0.732349	0.97815	0.313374	0.00326192	0.071572	0.164155	0.102501	0.675519	-0.300247	0.0634599	-0.508362	0.111372	0.0441629	-0.628453	0.033869	0.122078	0.682234	-0.753756
AT1G53750	AT1G53750	RPT1A (REGULATORY PARTICLE TRIPLE-A 1A)	0.960026	0.0894782	0.438018	0.00215532	0.162859	0.0951116	0.830622	0.893646	0.841351	0.302322	0.345628	-0.0238623	-0.559271	0.244906	-0.482131	-0.204114	-0.298371	-0.0964635	1.33593	-0.224195
AT1G53790	AT1G53790	F-box family protein	0.943578	0.792752	0.829145	0.398578	0.298963	0.913775	0.490249	0.35375	0.00766192	0.947361	-0.0020708	0.021258	-0.0608868	0.0502612	-0.120771	-0.1199	0.017845	0.100706	-0.0798807	-0.00620481
AT1G53830	AT1G53830	ATPME2	0.381072	0.139671	0.330487	0.00695146	0.989003	0.448803	0.0248838	0.206668	0.024256	0.0591934	-0.0782123	0.0461128	-0.00615692	0.25091	0.640289	-0.460775	0.149443	0.195042	-0.344973	0.233574
AT1G53850	AT1G53850	PAE1	0.763369	0.679026	0.058341	0.0505966	0.74012	0.0521376	0.349504	0.561966	0.00134812	0.0631538	0.498262	0.0699571	-0.171386	-0.172168	-0.365622	0.181528	0.407924	-0.204539	0.320256	-0.413924
AT1G53910	AT1G53910	RAP2.12	0.138844	0.00467259	0.383882	0.955579	0.0153408	0.954354	0.24875	0.0442277	0.348693	0.613279	-0.0172412	-0.0876626	0.431125	0.101771	0.0213341	-0.762827	-0.0221046	0.413779	0.914305	0.0530694
AT1G53930	AT1G53930	ubiquitin family protein	0.905414	0.642912	0.64616	0.0365731	0.629156	0.326711	0.460367	0.121041	0.00907718	0.395512	-0.0838273	0.0171332	-0.0553768	0.0914751	0.156902	-0.0553085	-0.0344976	0.116002	-0.086593	0.160739
AT1G54020	AT1G54020	myrosinase-associated protein, putative	0.19738	0.532307	0.452582	0.0920695	0.611984	0.00787249	0.607154	0.011832	0.438662	0.776805	-0.223417	-0.12227	0.0667124	0.074077	0.223531	0.686164	-0.0970567	0.219122	0.083083	-0.145972
AT1G54050	AT1G54050	17.4 kDa class III heat shock protein (HSP17.4-CIII)	0.405004	0.747263	0.242976	0.312258	0.435624	0.253044	0.209146	0.136518	0.0940306	0.00977899	-0.191342	-0.16688	0.105044	-0.196262	0.0385246	-0.167633	-0.135958	-0.226281	-0.183942	-0.165763
AT1G54250	AT1G54250	NRPB8A	0.643954	0.824765	0.938392	0.673251	0.0952165	0.00151031	0.632588	0.888274	0.339393	0.56003	-0.144257	-0.120997	-0.0773792	-0.0525664	0.105051	-0.115771	0.0151028	0.00236252	0.01419	-0.0770706
AT1G54385	AT1G54385	binding	0.194108	0.418588	0.991262	0.817912	0.584978	0.00232495	0.966701	0.0939855	0.216765	0.919313	0.50873	-0.20521	-0.0433349	-0.00807994	-0.0250084	-0.381053	0.0196627	-0.355096	0.186226	-0.0239025
AT1G54630	AT1G54630	ACP3 (ACYL CARRIER PROTEIN 3)	0.783899	0.101955	0.000351397	0.650168	0.0838293	0.135212	0.697553	0.096823	0.963175	0.788644	-0.605643	-0.103395	-0.473389	-0.0790873	0.169617	-0.193621	-0.403967	0.370498	-0.0496861	-0.276556
AT1G54790	AT1G54790	GDSL-motif lipase/hydrolase family protein	0.822873	0.997645	0.820506	0.35578	0.524779	0.00974125	0.640953	0.122001	0.705138	0.0229748	-0.261179	0.00687994	0.0446825	-0.220435	0.081224	-0.0330226	-0.00144443	-0.319462	-0.0421138	-0.0951977
AT1G54840	AT1G54840	unknown protein	0.329589	0.787139	0.898486	0.874688	0.610754	0.0604982	0.768011	0.449466	0.00406816	0.64366	0.110447	0.141142	0.0321779	0.0192413	-0.0438541	-0.117198	0.00114465	0.0493668	-0.0637973	0.0524845
AT1G54905	AT1G54905	transposable element gene	0.920243	0.378624	0.374713	0.679802	0.0877452	0.573568	0.0847755	0.368641	0.933841	0.00850245	0.08101	0.0112966	-0.118872	0.176547	-0.00271238	0.0179824	0.0293929	-0.0293325	-0.371531	0.123242
AT1G54990	AT1G54990	AXR4 (AUXIN RESISTANT 4)	0.277993	0.781378	0.398586	0.501321	0.00203263	0.22316	0.259452	0.0239549	0.27069	0.0444299	-0.485244	-0.423358	-0.435188	-0.688224	-0.0584699	-0.451232	-0.345737	-0.830292	0.195833	-0.483966
AT1G55030	AT1G55030	F-box family protein	0.00827291	0.0431151	0.5639	0.615048	0.456636	0.522215	0.387569	0.389206	0.0812156	0.286501	0.0667384	-0.00910085	0.0238468	-0.0153954	-0.00313228	-0.0509888	-0.0124974	0.070537	-0.126401	0.0462792
AT1G55140	AT1G55140	RNA binding / ribonuclease III	0.951287	0.495832	0.421631	0.751702	0.3069	0.0685589	0.489465	0.026681	0.271923	0.00906917	-0.463049	-0.0285929	-0.143057	-0.302371	0.0561364	-0.372317	-0.20272	-0.458068	-0.227458	-0.16937
AT1G55180	AT1G55180	PLDEPSILON (PHOSPHOLIPASE D ALPHA 4)	0.244366	0.66274	0.563252	0.319528	0.885094	0.646905	0.225477	0.392529	0.816771	0.00446414	0.115056	-0.19624	-0.0153186	0.139732	0.182876	-0.000397578	-0.0348458	-0.0768676	-0.119048	-0.149225
AT1G55200	AT1G55200	protein kinase family protein	0.0526533	0.47726	0.76819	0.420677	0.695448	0.00197691	0.777793	0.779685	0.243694	0.907738	0.258003	0.177131	0.0410285	0.0618057	0.0884792	-0.182023	-0.0316739	0.0141602	0.0470649	-0.0160283
AT1G55290	AT1G55290	oxidoreductase, 2OG-Fe(II) oxygenase family protein	0.474	0.347877	0.155184	0.610302	0.000231757	0.344815	0.787207	0.72857	0.862785	0.0469204	-0.101103	-0.0366366	0.0457271	-0.0393067	-0.0689156	0.042443	-0.0294223	0.0131884	-0.126448	0.0194849
AT1G55320	AT1G55320	AAE18 (ACYL-ACTIVATING ENZYME 18)	0.0624122	0.502826	0.12813	0.453601	0.399266	0.00110025	0.248097	0.0160605	0.0474809	0.0417736	-0.475779	-0.631764	-0.323856	-0.398844	-0.0358929	-0.605559	-0.224083	-0.274971	-0.210068	-0.249328
AT1G55330	AT1G55330	AGP21	0.422168	0.155641	0.0994311	0.549513	0.0774657	0.0417502	0.268713	0.018444	0.00042631	0.0858319	0.620786	0.854455	0.596177	0.892751	0.301704	0.96227	0.57419	1.60782	1.07468	0.465107
AT1G55340	AT1G55340	unknown protein	0.893504	0.849357	0.989448	0.856146	0.834547	0.094805	0.46743	0.240967	0.862489	0.000888706	-0.301156	0.000208409	0.0586631	-0.501735	0.108508	-0.259141	0.0450348	-0.506811	-0.00379479	-0.271667
AT1G55420	AT1G55420	EDA11 (embryo sac development arrest 11)	0.657125	0.967155	0.269301	0.448636	0.00422695	0.382586	0.620604	0.340478	0.330316	0.432602	-0.0242747	-0.0367932	0.246174	-0.0137912	0.000761868	0.304352	0.0916505	0.145382	-0.0351699	0.140917
AT1G55430	AT1G55430	DC1 domain-containing protein	0.13288	0.363023	0.583571	0.998791	0.503778	0.566717	0.106631	0.963175	0.474127	0.000134138	-0.0968713	0.133223	-0.0631005	0.152699	-0.0185261	-0.0362951	0.0269393	0.0177574	-0.462356	0.135723
AT1G55680	AT1G55680	WD-40 repeat family protein	0.19022	0.161968	0.784323	0.990106	0.642401	0.00560863	0.862163	0.596054	0.189029	0.293631	-0.374683	-0.188391	0.0730618	-0.386718	0.0566535	-0.669472	-0.135745	-0.198107	0.817447	-0.260672
AT1G55805	AT1G55805	BolA-like family protein	0.495377	0.425421	0.222067	0.00799998	0.827767	0.0327863	0.0487167	0.732056	0.815787	0.232284	-0.640388	0.294031	-0.0798594	-0.312845	-0.416362	-0.245335	0.241589	-0.0370679	0.343517	-0.526666
AT1G55915	AT1G55915	zinc ion binding	0.0108783	0.652358	0.802282	0.150071	0.439706	0.334153	0.94447	0.796044	0.567385	0.00447541	0.0312798	-0.259414	0.0810385	-0.135361	0.0547125	0.50713	0.0300618	0.0228752	-0.10325	0.0242439
AT1G55940	AT1G55940	CYP708A1	0.886473	0.880319	0.139634	0.162709	0.24661	0.00877872	0.74404	0.112022	0.686985	0.384704	0.0240438	0.00916157	-0.107084	0.106493	-0.13604	0.120328	-0.0881649	-0.00714518	-0.0346588	0.023041
AT1G56020	AT1G56020	unknown protein	0.732317	0.858754	0.237121	0.326353	0.978353	0.161331	0.000142203	0.919261	0.907754	0.802312	0.178807	-0.00653177	0.0204752	0.0754045	0.462645	-0.0053533	0.327484	0.0214575	0.0979886	0.312389
AT1G56050	AT1G56050	GTP-binding protein-related	0.0426382	0.796944	0.0518774	0.016074	0.0168818	0.137875	0.0438591	0.0147829	0.0074425	0.089339	-0.596322	-0.551856	-0.720231	-0.614511	-0.514607	-0.77898	-0.467258	-1.08958	0.0986123	-1.10608
AT1G56290	AT1G56290	CwfJ-like family protein	0.609921	0.293401	0.601605	0.587448	0.948374	0.00367919	0.611631	0.467165	0.524649	0.537978	0.567955	0.162295	0.0250367	0.175902	-0.0177504	0.171221	-0.0673545	0.138414	0.355047	0.117647
AT1G56430	AT1G56430	NAS4 (NICOTIANAMINE SYNTHASE 4)	0.0205192	0.878753	0.351009	0.781882	0.0103572	0.197814	0.0587928	0.00876124	0.10336	0.0668172	-0.300393	-0.550533	-0.543923	-0.529751	-0.0616878	-0.371454	-0.26872	-0.396445	-0.0912713	-0.738737
AT1G56540	AT1G56540	disease resistance protein (TIR-NBS-LRR class), putative	0.760421	0.586613	0.44256	0.33404	0.500785	0.0068153	0.625695	0.564702	0.823778	0.881998	0.230519	0.0857393	0.114473	0.0226275	0.0925765	0.00429074	0.0260528	-0.0343618	0.0444968	0.0743233
AT1G56580	AT1G56580	unknown protein	0.284968	0.18718	0.0428547	0.696061	0.81208	0.00331888	0.607595	0.915926	0.167221	0.786653	0.390651	0.130321	-0.119139	0.00931679	-0.0910458	0.00175668	0.434474	-0.124226	0.733021	-0.215902
AT1G56600	AT1G56600	AtGolS2 (Arabidopsis thaliana galactinol synthase 2)	0.309042	0.538036	0.814317	0.742456	0.370692	0.00120972	0.784061	0.190356	0.0879053	0.054862	-0.275198	-0.12366	0.173611	-0.597406	0.118854	-0.122973	-0.0317858	-0.334368	0.142594	-0.0221701
AT1G56660	AT1G56660	unknown protein	0.089233	0.121658	0.674403	0.00356625	0.117287	0.706339	0.584892	0.146419	0.662841	0.100977	0.288899	0.86708	0.349475	-0.551972	-0.883898	-0.247784	-0.0303291	0.725953	0.984454	0.0641391
AT1G56710	AT1G56710	glycoside hydrolase family 28 protein / polygalacturonase (pectinase) family protein	0.293131	0.803458	0.626228	0.842994	0.289043	0.833856	0.269727	0.00297496	0.124481	0.531938	-0.0147785	-0.099784	0.104522	-0.0026125	-0.0333621	-0.102063	-0.0219189	-0.211835	-0.0174326	-0.0564341
AT1G57580	AT1G57580	F-box family protein	0.633755	0.981637	0.63353	0.321497	0.0086194	0.653554	0.612965	0.781233	0.337127	0.527092	0.0708947	0.0858259	-0.162568	0.0814319	-0.109367	0.00377993	0.0334911	-0.00320908	-0.0299282	0.0673795
AT1G57590	AT1G57590	carboxylesterase	0.00698799	0.37423	0.89245	0.0506445	0.0274647	0.78303	0.562014	0.574204	0.797325	0.687181	-0.0535368	0.330632	0.65855	0.147145	0.890039	-0.111599	0.0190614	0.196651	0.250582	0.237363
AT1G57610	AT1G57610	unknown protein	0.896424	0.528189	0.895992	0.388789	0.86335	0.426832	0.535002	0.410408	0.116336	0.0084333	-0.152017	-0.0261151	0.0397456	-0.631594	0.373718	-0.430723	0.0493894	-0.349502	-0.247559	-0.311979
AT1G57680	AT1G57680	unknown protein	0.330464	0.997869	0.0258802	0.153989	0.530159	0.0154126	0.00245462	0.100159	0.139951	0.0449285	0.499244	0.142317	-0.294855	0.384044	0.858616	0.389668	0.268701	0.405126	0.322703	0.670688
AT1G57690	AT1G57690	F-box family protein	0.558446	0.67133	0.26071	0.232085	0.00148282	0.719771	0.130737	0.163351	0.954949	0.205955	0.0613465	-0.0275434	-0.13247	0.223419	0.0379396	0.0501612	0.0823942	0.0769245	-0.123471	0.175907
AT1G57720	AT1G57720	elongation factor 1B-gamma, putative / eEF-1B gamma, putative	0.700996	0.0642905	0.491485	0.665278	0.0135874	0.737703	0.0639895	0.00727605	0.591588	0.790245	-0.07302	-0.207697	-0.237831	-0.0691401	0.15448	0.0419354	-0.18549	-0.32422	0.651174	-0.352929
AT1G58025	AT1G58025	DNA binding	0.12704	0.935225	0.965002	0.0099228	0.928606	0.0512494	0.762102	0.493917	0.966119	0.66863	0.527439	0.128652	-0.00475208	0.0454109	-0.388635	-0.0929275	0.0395032	0.147166	0.0523685	0.0315346
AT1G58037	AT1G58037	unknown protein	0.00322721	0.907798	0.829153	0.31103	0.729403	0.488601	0.572464	0.0459703	0.50319	0.362454	0.0542935	0.202163	0.0202481	0.0648919	-0.135992	0.129566	-0.004614	0.124381	-0.00776364	-0.00616857
AT1G58170	AT1G58170	disease resistance-responsive protein-related / dirigent protein-related	0.983058	0.971937	0.598958	0.544862	0.896501	0.0930954	0.222777	0.377456	0.0384801	0.00291042	-0.548713	-0.0507376	0.0128786	-0.530282	0.0932569	-0.392264	-0.123649	-0.179736	-0.0885104	-0.244629
AT1G58180	AT1G58180	carbonic anhydrase family protein / carbonate dehydratase family protein	0.400074	0.134003	0.630592	0.171198	0.0802302	0.00841038	0.485624	0.239244	0.472629	0.772808	0.314084	0.0873432	0.232413	-0.0376337	0.347471	-0.240199	0.130954	0.201042	0.285859	0.17332
AT1G58250	AT1G58250	SAB (SABRE)	0.194176	0.528594	0.498133	0.264079	0.664735	0.00438328	0.287786	0.610572	0.970817	0.171919	0.633977	0.286327	-0.140525	0.296047	-0.263295	-0.131013	-0.106288	0.0945636	0.512351	0.264034
AT1G59530	AT1G59530	ATBZIP4 (ARABIDOPSIS THALIANA BASIC LEUCINE-ZIPPER 4)	0.0145539	0.354019	0.172774	0.344825	0.816316	0.063538	0.0669624	0.0029725	0.0502055	0.754699	-0.0840776	0.219464	0.000723863	0.0230011	-0.0761714	-0.085745	0.070998	0.00281047	-0.103322	-0.0861414
AT1G59600	AT1G59600	ZCW7	0.47356	0.876038	0.942964	0.235912	0.650089	0.0160999	0.515935	0.375648	0.381097	0.00413226	-0.501971	-0.264661	0.0868274	-0.513516	-0.154612	-0.420529	-0.0642366	-0.241906	0.0265257	-0.227673
AT1G59820	AT1G59820	ALA3 (Aminophospholipid ATPase3)	0.370708	0.878312	0.226596	0.675095	0.987643	0.115854	0.364065	0.000332578	0.018431	0.244121	0.220166	0.00956255	-0.0168081	0.205825	-0.0438759	0.175104	-0.184706	0.233912	0.0538917	0.23324
AT1G59835	AT1G59835	unknown protein	0.792451	0.617293	0.773614	0.288975	0.076446	0.987761	0.25306	0.868475	0.645521	0.00176714	0.0061686	0.0513547	-0.145336	0.167504	0.0189571	0.0163738	0.018411	0.0235927	-0.0652091	-0.0275899
AT1G59890	AT1G59890	SNL5 (SIN3-LIKE 5)	0.791169	0.132806	0.72601	0.84461	0.848417	0.00864172	0.530678	0.916439	0.50159	0.731494	0.526171	0.0224175	0.0419555	0.156942	0.030678	-0.237716	0.0911963	-0.0495878	0.249785	0.139411
AT1G59900	AT1G59900	AT-E1 ALPHA	0.360766	0.0722457	0.672547	0.685044	0.706656	0.00958559	0.970911	0.419096	0.558588	0.725076	-0.401212	-0.185683	-0.174027	0.0531675	-0.0271608	-0.898098	-0.0251998	-0.190538	0.976174	-0.132672
AT1G60010	AT1G60010	unknown protein	0.576344	0.466625	0.833416	0.904206	0.415824	0.00698127	0.239722	0.600078	0.359278	0.0872654	-0.125219	-0.228814	0.209869	-0.775823	0.00821253	-0.789476	0.116406	-0.253054	0.475273	-0.640662
AT1G60110	AT1G60110	unknown protein	0.729894	0.367579	0.602674	0.186468	0.371189	0.926843	0.271944	0.00984927	0.305183	0.625017	0.0158961	0.036844	-0.0676734	0.0202142	0.0151149	0.00699431	0.0485958	-0.0748753	-0.0603241	0.15674
AT1G60190	AT1G60190	armadillo/beta-catenin repeat family protein / U-box domain-containing protein	0.654469	0.581687	0.447639	0.116569	0.0659628	0.233125	0.511606	0.00692871	0.0116454	0.0760663	0.0570594	-0.0973201	0.143166	-0.123824	0.160616	0.187796	-0.0503444	-0.164012	-0.195552	-0.0483836
AT1G60260	AT1G60260	BGLU5 (BETA GLUCOSIDASE 5)	0.951648	0.862069	0.965846	0.546187	0.649723	0.303093	0.424864	0.233636	0.267438	0.00843081	-0.181406	0.0374841	-0.0891705	-0.225853	0.139642	-0.124436	0.0183104	-0.150585	0.0169575	-0.0983062
AT1G60430	AT1G60430	ARPC3 (actin-related protein C3)	0.375738	0.7366	0.685072	0.00904082	0.0366837	0.232487	0.0661691	0.982492	0.8637	0.126709	-0.239377	0.186494	0.568192	-0.340011	0.556325	-0.163294	-0.149218	-0.0501854	0.146767	0.363115
AT1G60600	AT1G60600	ABC4 (ABERRANT CHLOROPLAST DEVELOPMENT 4)	0.965081	0.0553173	0.473979	0.62077	0.101432	0.0196722	0.0486849	0.00628749	0.762138	0.0387991	-0.444173	-0.0526785	-0.243139	-0.261484	-0.0462165	-0.214145	-0.252328	-0.602821	-0.310946	-0.65934
AT1G60650	AT1G60650	glycine-rich RNA-binding protein, putative	0.523725	0.0516442	0.474376	0.991415	0.558725	0.565188	0.53718	0.808086	0.407083	0.00238999	-0.140322	-0.221097	-0.0853646	0.268362	0.0745858	-0.328562	0.134602	-0.0327894	0.971016	-0.244588
AT1G60670	AT1G60670	unknown protein	0.00358798	0.223749	0.936527	0.906782	0.83924	0.708586	0.699085	0.212884	0.812232	0.537272	-0.0704259	-0.236914	0.0570916	-0.203875	0.0381666	-0.156129	0.0262188	-0.336595	0.425564	-0.162563
AT1G60720	AT1G60720	unknown protein	0.856984	0.141442	0.869595	0.295526	0.666513	0.92381	0.838991	0.610886	0.000297715	0.542345	0.00111154	0.0510944	0.0755423	0.0919047	0.0630176	0.314809	0.00760405	0.00154105	-0.234205	0.0507298
AT1G60730	AT1G60730	aldo/keto reductase family protein	0.0349443	0.495365	0.149918	0.930529	0.700954	0.421545	0.504085	0.847462	0.669221	0.00671584	-0.160325	0.0620571	-0.0749189	-1.15316	0.0082665	0.234121	-0.320793	-0.00566034	0.191012	-0.112225
AT1G60870	AT1G60870	MEE9 (maternal effect embryo arrest 9)	0.364994	0.118868	0.890077	0.51537	0.852106	0.054833	0.709983	0.00947548	0.588501	0.915778	-0.27555	-0.168398	-0.0950953	-0.103301	-0.239579	0.061924	0.0245953	0.534975	-0.60579	-0.0404052
AT1G60990	AT1G60990	aminomethyltransferase	0.488521	0.445727	0.359094	0.581082	0.414977	0.00038329	0.127107	0.0200941	0.59485	0.955732	-0.229392	-0.1421	-0.27004	-0.0313739	-0.153966	-0.397393	-0.225745	-0.339929	0.271786	-0.526385
AT1G61070	AT1G61070	LCR66 (LOW-MOLECULAR-WEIGHT CYSTEINE-RICH 66)	0.145046	0.867144	0.880837	0.0555217	0.948815	0.640835	0.943884	0.269031	0.00754241	0.178871	-0.0264307	0.0931426	-0.0103242	0.0892789	0.0541127	-0.0446501	0.0235277	0.0750341	-0.015478	0.0340297
AT1G61260	AT1G61260	unknown protein	0.815529	0.00942583	0.179732	0.87264	0.208041	0.318042	0.0356085	0.474094	0.842497	0.0416215	-0.266241	-0.127026	-0.325493	-0.261036	0.0348802	-0.060284	-0.23752	0.0312614	-0.492271	0.345865
AT1G61350	AT1G61350	armadillo/beta-catenin repeat family protein	0.232404	0.639974	0.772488	0.00377531	0.838399	0.452525	0.747702	0.036278	0.526438	0.538367	0.174285	-0.174059	0.0215728	-0.195017	-0.432076	-0.0681932	0.0194814	-0.421925	0.156173	0.0631554
AT1G61400	AT1G61400	S-locus protein kinase, putative	0.870607	0.268732	0.988786	0.0111386	0.733192	0.000690879	0.359964	0.957302	0.44212	0.232182	0.19903	-0.0188716	0.0308854	0.234393	-0.168809	0.11007	-0.006429	0.0303524	-0.31642	0.259959
AT1G61500	AT1G61500	S-locus protein kinase, putative	0.703587	0.022708	0.0547235	0.67655	0.0317423	0.00984604	0.296301	0.995621	0.894048	0.0539128	0.934703	-0.0823904	0.324141	0.335245	0.0621495	0.0409664	0.355552	0.0189957	0.333448	0.10675
AT1G61667	AT1G61667	unknown protein	0.310005	0.126632	0.0758893	0.2607	0.00770084	0.489315	0.148198	0.0333175	0.99592	0.776432	-0.298656	0.783591	1.0023	0.0178593	0.867412	-0.091684	0.751154	0.774399	0.529514	0.838414
AT1G61790	AT1G61790	OST3/OST6 family protein	0.744708	0.173018	0.319024	0.317434	0.293603	0.000635645	0.237436	0.27628	0.204643	0.0337255	0.199284	0.0652123	-0.311852	-0.758056	-0.350551	-0.340948	0.244159	-0.297387	1.1079	-0.528407
AT1G61890	AT1G61890	MATE efflux family protein	0.378358	0.507093	0.77788	0.023155	0.0013048	0.386637	0.68484	0.75214	0.958406	0.750122	0.385015	0.225158	0.980665	-0.147931	0.724158	-0.113742	0.234264	-0.233717	0.541158	-0.341454
AT1G62180	AT1G62180	APR2 (5'ADENYLYLPHOSPHOSULFATE REDUCTASE 2)	0.18003	0.141752	0.219301	0.182928	0.584176	0.0606519	0.980697	0.671279	0.00424286	0.219111	-0.33502	-0.266169	0.192979	0.381656	0.39628	0.692771	0.297934	-0.0422396	0.791371	0.00581766
AT1G62200	AT1G62200	proton-dependent oligopeptide transport (POT) family protein	0.309048	0.655035	0.77771	0.877182	0.303687	0.0256131	0.148292	0.315636	0.655817	0.00388509	-0.278267	-0.334542	-0.070213	-0.296156	0.0835638	-0.289238	0.0141007	-0.189494	-0.0594749	-0.499396
AT1G62210	AT1G62210	unknown protein	0.00423834	0.170181	0.644333	0.576573	0.655944	0.0624852	0.302727	0.295305	0.547822	0.374703	0.114163	-0.100228	0.0264862	0.174421	-0.111944	0.556154	0.0955202	0.134235	-0.406521	0.167264
AT1G62290	AT1G62290	aspartyl protease family protein	0.732626	0.50174	0.320064	0.970361	0.332822	0.783096	0.00813226	0.0684659	0.0127692	0.0323064	0.0383132	0.041571	0.184281	0.451502	0.0987448	0.404203	0.197253	0.407413	-0.0988441	0.447988
AT1G62300	AT1G62300	WRKY6	0.247597	0.204349	0.0434348	0.45275	0.662872	0.374465	0.0408234	0.801822	0.752634	0.0040702	0.376994	-0.241503	0.130631	-1.17707	0.207663	-0.130862	-0.291802	0.00163987	0.166222	-0.564341
AT1G62440	AT1G62440	LRX2 (LEUCINE-RICH REPEAT/EXTENSIN 2)	0.0507223	0.0621279	0.0401237	0.365991	0.384028	0.11888	0.000840499	0.0112511	0.0568702	0.0598212	1.15341	0.985689	0.6521	1.02892	0.844971	0.348335	1.34457	1.72413	1.35109	1.53091
AT1G62540	AT1G62540	FMO GS-OX2 (FLAVIN-MONOOXYGENASE GLUCOSINOLATE S-OXYGENASE 2)	0.271559	0.276393	0.965289	0.615277	0.55491	0.260074	0.879982	0.291513	0.139373	0.00068498	-0.091774	0.0529513	-0.195631	0.333184	0.197028	0.443871	0.00974946	0.160521	-0.313486	-0.0744264
AT1G62570	AT1G62570	FMO GS-OX4 (FLAVIN-MONOOXYGENASE GLUCOSINOLATE S-OXYGENASE 4)	0.0252056	0.861859	0.747202	0.216155	0.0492592	0.89461	0.389046	0.00384721	0.886743	0.491474	-0.02773	-0.722299	-0.152089	-0.117626	-0.133445	-0.11184	0.0421201	-0.355642	0.041778	0.176512
AT1G62640	AT1G62640	KAS III (3-KETOACYL-ACYL CARRIER PROTEIN SYNTHASE III)	0.234983	0.436615	0.289517	0.00646155	0.172964	0.936561	0.282982	0.0853599	0.101202	0.299328	0.0195374	-0.35014	-0.325486	-0.319808	0.993196	-0.793407	-0.286834	-0.595573	-0.109087	-0.40763
AT1G62660	AT1G62660	beta-fructosidase (BFRUCT3) / beta-fructofuranosidase / invertase, vacuolar	0.783653	0.194168	0.241179	0.0262564	0.861026	0.190621	0.187503	0.00515174	0.739261	0.0163758	0.27617	0.0880841	-0.0345552	0.559672	0.531849	-0.266532	-0.124848	0.511143	0.950411	0.0846109
AT1G62770	AT1G62770	invertase/pectin methylesterase inhibitor family protein	0.550479	0.199155	0.199861	0.864339	0.101793	0.889293	0.830214	0.00471039	0.936774	0.22443	0.021774	0.0690926	0.237715	0.168247	0.0331473	-0.146955	0.326914	0.842442	0.291754	-0.0643026
AT1G62780	AT1G62780	unknown protein	0.095063	0.876987	0.0619512	0.0809668	0.259433	0.425844	0.135545	0.00183507	0.170461	0.0132599	-0.203602	-0.799599	-0.570822	-1.04655	-0.593995	-0.987515	-0.933889	-1.18547	0.17299	-1.3118
AT1G62920	AT1G62920	unknown protein	0.00711691	0.30238	0.935657	0.817366	0.235413	0.588742	0.427631	0.761121	0.676107	0.660633	0.0378028	-0.148121	-0.10551	0.07014	-0.0698577	0.220483	0.00842677	0.0265437	-0.505083	0.275983
AT1G63000	AT1G63000	NRS/ER (NUCLEOTIDE-RHAMNOSE SYNTHASE/EPIMERASE-REDUCTASE)	0.160752	0.672021	0.31036	0.723694	0.00349765	0.30961	0.270571	0.0116801	0.93333	0.234413	-0.23786	-0.412991	-0.64745	-0.365972	0.15263	-0.242837	-0.210142	-0.786318	-0.112253	-0.439374
AT1G63055	AT1G63055	unknown protein	0.994629	0.71687	0.83617	0.00824757	0.469153	0.488128	0.385174	0.367093	0.196968	0.428815	-0.119211	0.0268956	-0.0580163	0.0787231	0.0649234	0.0894805	-0.00278487	0.0363145	-0.0537485	-0.0174135
AT1G63240	AT1G63240	unknown protein	0.452564	0.0356843	0.77837	0.147388	0.00291487	0.198835	0.809113	0.516037	0.373832	0.621286	0.246988	0.148702	0.559759	0.178243	0.468788	-0.417281	0.104094	0.165423	0.636545	0.0950798
AT1G63260	AT1G63260	TET10 (TETRASPANIN10)	0.325967	0.251179	0.129848	0.13422	0.0836114	0.438668	0.13222	0.0702286	0.0418437	0.00408505	0.287682	0.22074	0.5065	0.745859	0.475618	0.764775	0.692001	0.589114	0.21191	0.582191
AT1G63420	AT1G63420	unknown protein	0.879701	0.241646	0.914316	0.392743	0.00363346	0.0874731	0.598051	0.0236075	0.188612	0.257486	0.0655222	-0.0278489	-0.276122	0.169855	0.192725	-0.261348	-0.0109006	-0.516263	-0.347566	0.0401798
AT1G63430	AT1G63430	leucine-rich repeat transmembrane protein kinase, putative	0.630323	0.312804	0.595411	0.105105	0.00865448	0.0633739	0.170285	0.263018	0.0467926	0.419919	0.664667	0.0739975	0.201477	0.297612	-0.30376	0.156277	-0.204952	0.223582	0.617036	0.121278
AT1G63460	AT1G63460	glutathione peroxidase, putative	0.253035	0.53751	0.907665	0.829187	0.488038	0.00112612	0.765084	0.385498	0.440321	0.0563886	-0.241761	-0.138545	0.122462	-0.297292	0.021514	-0.122858	-0.0393323	-0.0865668	0.101682	-0.0440013
AT1G63835	AT1G63835	transposable element gene	0.249117	0.44983	0.2523	0.00192328	0.29968	0.938143	0.530168	0.731111	0.714208	0.793518	0.0133962	-0.118971	0.0662734	0.00938042	0.0546551	0.0528575	-0.0326097	0.0255659	-0.0229867	-0.0219105
AT1G63940	AT1G63940	monodehydroascorbate reductase, putative	0.456911	0.21335	0.251945	0.00972883	0.350406	0.97734	0.070476	0.438765	0.940051	0.839213	-0.0301515	-0.212211	-0.373372	0.0231663	-0.545613	-0.159178	-0.218322	-0.138475	0.0902539	-0.217662
AT1G63980	AT1G63980	D111/G-patch domain-containing protein	0.331825	0.281351	0.0352943	0.00283955	0.394964	0.957705	0.149965	0.248695	0.415177	0.0152432	0.0093877	-0.131165	-0.347783	-0.810488	-0.701504	-0.521594	-0.379767	-0.420378	0.774487	-0.595148
AT1G64200	AT1G64200	VHA-E3 (VACUOLAR H+-ATPASE SUBUNIT E ISOFORM 3)	0.242476	0.0430681	0.52465	0.0120634	0.100766	0.0223085	0.824231	0.00333572	0.363984	0.0139405	0.501242	0.132795	0.504254	0.578597	0.819328	0.252774	0.199013	0.799626	0.827059	0.120494
AT1G64260	AT1G64260	zinc finger protein-related	0.660155	0.942626	0.677005	0.440411	0.922713	0.79977	0.00699743	0.561224	0.40039	0.32325	0.0180069	-0.0165821	-0.0286218	0.114757	-0.052645	-0.0258572	-0.00928476	0.0739349	0.000608128	-0.0716653
AT1G64350	AT1G64350	SEH1H	0.835745	0.745796	0.924724	0.10145	0.320613	0.00760909	0.38506	0.0719175	0.317967	0.275996	-0.099508	-0.115819	-0.153854	-0.19018	0.273334	-0.324032	0.0390223	-0.233486	0.136745	-0.211271
AT1G64380	AT1G64380	AP2 domain-containing transcription factor, putative	0.921912	0.0556569	0.909487	0.339224	0.158445	0.20025	0.494182	0.00399172	0.325539	0.149086	-0.343836	-0.0729974	0.313898	-0.229273	0.43896	-0.387284	-0.00420027	-0.186491	-0.280052	0.0463959
AT1G64460	AT1G64460	phosphatidylinositol 3- and 4-kinase family protein	0.157904	0.349799	0.287787	0.630416	0.00763507	0.126594	0.670477	0.592992	0.451412	0.749245	0.244538	0.156756	0.282318	0.0398665	0.171778	-0.268155	0.103968	-0.104326	0.23949	-0.170666
AT1G64550	AT1G64550	ATGCN3	0.56919	0.0981324	0.661975	0.056626	0.145431	0.00326512	0.0963412	0.341428	0.483609	0.83087	0.343549	0.106887	-0.27607	-0.00104445	-0.464819	-0.0490284	0.0395147	-0.267337	0.728303	-0.484595
AT1G64640	AT1G64640	plastocyanin-like domain-containing protein	0.0346682	0.809605	0.238518	0.156912	0.0178686	0.92209	0.0175414	0.00338321	0.0253097	0.0138018	0.0175238	0.512768	0.509767	0.81155	0.484875	0.0443778	0.392622	1.16219	0.432397	0.687542
AT1G64650	AT1G64650	unknown protein	0.890065	0.396655	0.363516	0.833425	0.00895277	0.743133	0.638641	0.267167	0.275988	0.350546	0.0572608	-0.0400493	-0.729563	0.0575954	0.123282	-0.355066	-0.210139	0.00508328	0.674089	-0.24081
AT1G64810	AT1G64810	APO1 (ACCUMULATION OF PHOTOSYSTEM ONE 1)	0.843988	0.693067	0.575343	0.915374	0.654381	0.0372802	0.321553	0.00092243	0.0707783	0.19496	0.231916	-0.0037567	0.0786476	0.206494	0.117679	0.377024	0.136099	0.31558	0.281639	0.23554
AT1G64910	AT1G64910	glycosyltransferase family protein	0.494511	0.585687	0.616463	0.387383	0.222342	0.641984	0.24631	0.107101	0.00577708	0.646527	-0.0359166	0.101866	0.0420124	0.0506767	0.0375316	0.263095	-0.0225567	-0.0703151	-0.00684338	-0.0364233
AT1G64970	AT1G64970	G-TMT (GAMMA-TOCOPHEROL METHYLTRANSFERASE)	0.476118	0.314911	0.541254	0.0882556	0.724491	0.86852	0.00335697	0.322026	0.511617	0.914451	-0.0295639	-0.130853	-0.0750554	-0.0166083	0.355688	-0.078588	0.155427	0.0246505	0.391727	-0.326476
AT1G65000	AT1G65000	unknown protein	0.569439	0.236378	0.94217	0.626682	0.711741	0.0884348	0.733712	0.00211748	0.315239	0.837069	-0.1266	0.150727	0.124416	-0.125769	-0.136995	0.813783	-0.0019835	0.374449	-0.248884	0.0417621
AT1G65200	AT1G65200	ubiquitin carboxyl-terminal hydrolase-related	0.272504	0.14048	0.665713	0.11378	0.848257	0.115755	0.936272	0.351471	0.00622622	0.405177	0.121094	0.16175	0.00111729	-0.0532982	0.0444791	-0.0314875	-0.0289688	-0.0454412	-0.125116	0.0471547
AT1G65250	AT1G65250	protein kinase family protein	0.702213	0.989863	0.789608	0.143991	0.0845868	0.0823478	0.00153916	0.545794	0.417855	0.152275	-0.0594438	0.0142902	-0.577385	-0.499173	-0.455683	0.803385	-0.190181	-0.353964	0.0310821	0.454948
AT1G65270	AT1G65270	unknown protein	0.0773091	0.206504	0.643283	0.486953	0.603631	0.00485163	0.663016	0.375748	0.516271	0.575893	-0.53025	0.126569	-0.233025	0.157083	-0.187822	-0.10824	-0.144381	-0.00210386	-0.0296679	-0.0868074
AT1G65310	AT1G65310	XTH17 (XYLOGLUCAN ENDOTRANSGLUCOSYLASE/HYDROLASE 17)	0.664726	0.536015	0.450141	0.184889	0.0053714	0.0727787	0.364477	0.0681493	0.225123	0.0270202	0.322849	0.145731	0.785	0.589006	0.577629	-0.372135	0.200133	0.637093	0.244701	0.598864
AT1G65690	AT1G65690	harpin-induced protein-related / HIN1-related / harpin-responsive protein-related	0.0701145	0.213393	0.525855	0.697295	0.594205	0.535414	0.421807	0.969533	0.405373	0.00129183	-0.126305	-0.355291	-0.0611721	-0.391979	-0.0143652	-0.0528247	-0.094865	0.0417049	0.260499	-0.139229
AT1G65710	AT1G65710	unknown protein	0.788788	0.965033	0.706905	0.191603	0.875473	0.543977	0.075184	0.00411974	0.172851	0.693024	0.0734293	-0.128155	0.0315962	-0.0775311	0.159999	-0.371049	-0.038316	-0.241423	-0.0743494	-0.260373
AT1G65790	AT1G65790	ARK1 (A. THALIANA RECEPTOR KINASE 1)	0.988942	0.584343	0.926052	0.121132	0.00380249	0.437604	0.838809	0.350301	0.7628	0.0430837	-0.187884	-0.0281625	0.602092	-0.411359	-0.610296	-0.24954	-0.0295882	-0.411326	0.636385	-0.0218379
AT1G65920	AT1G65920	regulator of chromosome condensation (RCC1) family protein / zinc finger protein-related	0.532812	0.778678	0.709636	0.579627	0.408423	0.00304553	0.0235162	0.212497	0.601435	0.625052	0.504051	0.140057	0.0556051	0.12959	0.131249	0.0688165	0.132219	0.341121	0.139998	0.423672
AT1G66040	AT1G66040	VIM4 (VARIANT IN METHYLATION 4)	0.810326	0.729846	0.392167	0.782378	0.273231	0.048989	0.0228653	0.0260486	0.00978688	0.927874	-0.43466	-0.109704	-0.423833	-0.0504086	-0.0669462	-0.81248	-0.312924	-0.36443	-0.12608	-0.517581
AT1G66145	AT1G66145	CLE18 (CLAVATA3/ESR-RELATED 18)	0.610884	0.584641	0.827649	0.0099888	0.909141	0.774749	0.197317	0.93053	0.0455882	0.922906	0.0426129	0.0706235	-0.0095825	0.0319993	0.084549	0.143989	0.0116574	0.0230461	-0.0406422	-0.0428078
AT1G66150	AT1G66150	TMK1 (TRANSMEMBRANE KINASE 1)	0.157066	0.0496621	0.00609812	0.368256	0.0380067	0.0220421	0.0146575	0.0151842	0.252901	0.0413883	0.890095	0.599751	0.461465	0.838056	0.390762	0.0717695	0.671394	0.634	1.81684	0.879136
AT1G66190	AT1G66190	unknown protein	0.605821	0.00700832	0.196574	0.18803	0.766981	0.0135611	0.696975	0.853596	0.821759	0.298911	-0.380004	-0.0998549	-0.0465961	-0.205722	-0.123829	-0.178481	-0.152327	-0.0540381	-0.209528	-0.197071
AT1G66200	AT1G66200	ATGSR2	0.394255	0.273409	0.0327969	0.977437	0.00536294	0.293418	0.0656139	0.0554812	0.209815	0.794839	-0.716944	-0.181376	-0.631805	-0.0425688	0.0277099	-0.457324	-0.511316	-0.350962	0.763977	-0.800706
AT1G66220	AT1G66220	subtilase family protein	0.00796246	0.372677	0.542445	0.310415	0.563061	0.345653	0.44482	0.523251	0.356453	0.171779	-0.0629637	0.116172	-0.132625	0.304004	-0.176124	0.322171	0.179887	0.1614	-0.419516	0.326659
AT1G66260	AT1G66260	RNA and export factor-binding protein, putative	0.109297	0.0663065	0.0698895	0.00861438	0.0157041	0.12882	0.530363	0.673477	0.724716	0.118054	0.0551705	0.509805	0.559362	0.175698	0.563958	-0.621242	0.396904	-0.230747	0.750881	-0.0366658
AT1G66460	AT1G66460	protein kinase family protein	0.0964555	0.678544	0.00782722	0.121405	0.904393	0.728088	0.436645	0.951215	0.660524	0.796587	-0.029142	-0.11203	-0.0396434	0.00816108	0.0560437	-0.0258901	-0.0626491	0.0393298	-0.119046	-0.101684
AT1G66580	AT1G66580	60S ribosomal protein L10 (RPL10C)	0.564185	0.511895	0.735045	0.0571263	0.827771	0.319644	0.575001	0.315702	0.0740157	0.00777943	-0.286741	0.127334	-0.142261	-0.814613	-0.552885	-0.431985	-0.00524535	-0.330991	0.254133	-0.398894
AT1G66700	AT1G66700	PXMT1	0.393957	0.715112	0.394697	0.149986	0.613291	0.454415	0.108109	0.515731	0.424951	0.00298297	0.00963961	-0.17882	-0.0613568	-1.44865	0.0205116	-0.144262	-0.0980008	0.0938472	-0.0948491	-0.508676
AT1G66740	AT1G66740	SGA2	0.664999	0.938628	0.541838	0.830552	0.695577	0.307942	0.757852	0.325189	0.651324	0.00916024	-0.425982	-0.207176	-0.0793773	-0.53794	0.179237	-0.49948	-0.226346	-0.267435	-0.0429661	-0.124775
AT1G66810	AT1G66810	zinc finger (CCCH-type) family protein	0.228921	0.0995356	0.767036	0.148346	0.223446	0.00754489	0.426243	0.199467	0.159699	0.832692	-0.189632	-0.19623	-0.10349	0.0227642	0.125069	-0.112866	0.049992	-0.0443898	-0.254609	0.171617
AT1G66880	AT1G66880	serine/threonine protein kinase family protein	0.175058	0.0397521	0.293743	0.118272	0.729169	0.123673	0.2997	0.00739286	0.415724	0.0407357	-0.263562	-0.745537	-0.114129	-0.853142	-0.82527	-0.62653	-0.282228	-0.976154	0.958186	-0.516968
AT1G66910	AT1G66910	protein kinase, putative	0.971033	0.933892	0.543075	0.682924	0.293306	1.91e-05	0.912417	0.956656	0.946808	0.315082	0.481762	-0.047396	-0.204988	0.161578	0.229874	0.0231119	0.107649	-0.0298332	0.106206	0.00974636
AT1G66930	AT1G66930	serine/threonine protein kinase family protein	0.740965	0.859391	0.873789	0.103433	0.877831	0.216393	0.710598	0.00111431	0.28896	0.75834	0.100679	0.0632627	-0.0538149	0.0283734	0.0701639	-0.0496005	0.0196509	0.152856	-0.00980145	0.110856
AT1G67090	AT1G67090	RBCS1A (RIBULOSE BISPHOSPHATE CARBOXYLASE SMALL CHAIN 1A)	0.888414	0.526958	0.0900314	0.00251901	0.329562	0.416312	0.837725	0.602016	0.452365	0.186273	-0.0573645	-0.00619393	-0.343098	0.148703	-0.138774	0.0214875	-0.093987	0.13521	0.164543	-0.0195246
AT1G67180	AT1G67180	zinc finger (C3HC4-type RING finger) family protein / BRCT domain-containing protein	0.0862499	0.412724	0.518332	0.185445	0.87517	0.0430719	0.675573	0.144857	0.00503435	0.0565129	-0.133589	-0.247107	-0.0511349	-0.0928846	0.0826114	-0.242481	-0.0230569	-0.130738	-0.0952089	-0.0265865
AT1G67320	AT1G67320	DNA primase, large subunit family	0.747081	0.377481	0.231229	0.00327709	0.0984013	0.257271	0.036043	0.0921652	0.985333	0.112775	-0.335165	-0.0757413	-0.346549	-0.311738	-0.395389	-0.271516	-0.242129	-0.359483	-0.168555	-0.177712
AT1G67480	AT1G67480	kelch repeat-containing F-box family protein	0.767561	0.272918	0.35164	0.72633	0.00848214	0.397259	0.865647	0.862675	0.566079	0.72166	0.130975	0.0509583	0.499398	0.0373263	-0.0761889	-0.841482	0.236808	-0.0083207	1.17042	-0.168165
AT1G67510	AT1G67510	leucine-rich repeat family protein	0.110777	0.111877	0.364752	0.0246473	0.111844	0.0992301	0.426777	0.0168081	0.471068	0.00127757	-0.1695	0.38285	0.267428	0.493264	0.668282	-0.448582	0.259984	0.298673	0.692328	0.0936592
AT1G67570	AT1G67570	unknown protein	0.829351	0.0131522	0.918736	0.79756	0.666444	0.205014	0.982137	0.00999404	0.807021	0.32078	-0.0537106	0.0332181	-0.0634134	-0.31292	-0.00344928	-0.05234	-0.0113889	-0.425352	-0.340985	-0.0630529
AT1G67785	AT1G67785	unknown protein	0.645973	0.860381	0.48363	0.66108	0.975221	0.0820526	0.00278916	0.769979	0.258077	0.418352	-0.463169	-0.160602	-0.0376107	-0.378932	-0.154098	-0.542172	-0.145607	-0.251197	0.345399	-0.717443
AT1G67800	AT1G67800	copine-related	0.228676	0.579979	0.0887536	0.600609	0.32221	0.22156	0.510391	0.00729532	0.527996	0.259662	-0.361644	-0.260253	-0.375227	0.286716	-0.15476	-0.373937	-0.713894	-0.530052	0.223044	-0.277166
AT1G67810	AT1G67810	SUFE2 (SULFUR E 2)	0.329741	0.314993	0.930079	0.735746	0.375649	0.16749	0.647042	0.911941	0.629713	0.00549008	-0.233076	-0.155703	-0.159059	-0.741175	-0.0809955	0.0490197	-0.0354322	0.0294554	-0.301171	0.0698757
AT1G67830	AT1G67830	ATFXG1 (alpha-fucosidase 1)	0.272339	0.652192	0.730359	0.839267	0.204103	0.106593	0.129933	0.000335677	0.0875755	0.114385	-0.315345	-0.556474	-0.206824	-0.479952	0.112387	-0.787727	-0.0923917	-0.454421	-0.220907	-0.578737
AT1G67860	AT1G67860	unknown protein	0.342265	0.781619	0.0436211	0.0534367	0.234013	0.206962	0.807544	0.00633074	0.759573	0.140089	0.0403027	0.505713	0.443853	0.629423	0.740649	0.00233456	0.622779	0.847413	0.442274	-0.026881
AT1G67950	AT1G67950	RNA recognition motif (RRM)-containing protein	0.0854439	0.933847	0.964831	0.884059	0.752146	0.00697872	0.512483	0.784543	0.715746	0.713095	0.340414	0.125632	-0.00679522	-0.0745855	0.0796185	-0.119256	0.0223354	-0.059888	0.0100523	-0.223354
AT1G68060	AT1G68060	ATMAP70-1 (microtubule-associated proteins 70-1)	0.198752	0.361853	0.929223	0.749516	0.0460446	0.00222396	0.180547	0.0706326	0.224405	0.693588	0.8615	0.483501	0.153412	0.0974219	0.020845	0.182452	0.00916982	0.197323	0.78051	0.166493
AT1G68130	AT1G68130	AtIDD14 (Arabidopsis thaliana Indeterminate(ID)-Domain 14)	0.193406	0.282563	0.568859	0.400556	0.730783	0.299547	0.246428	0.0054034	0.440918	0.0653465	0.312875	0.189529	-0.0775279	0.389962	0.277791	-0.327728	0.165405	0.451494	-0.059764	0.158421
AT1G68260	AT1G68260	thioesterase family protein	0.499259	0.722342	0.544489	0.918581	0.391486	0.0812763	0.399372	0.303976	0.881192	0.00746445	-0.338969	0.111528	0.207755	-0.393946	0.0274351	-0.134191	-0.113455	-0.130937	-0.134972	-0.192192
AT1G68400	AT1G68400	leucine-rich repeat transmembrane protein kinase, putative	0.480429	0.298908	0.0119493	0.49858	0.129781	0.0570632	0.907604	0.673679	0.961093	0.00350679	-0.390174	0.143054	0.402915	0.589652	0.210827	-0.137246	0.234239	0.00158875	-0.111839	-0.0866903
AT1G68410	AT1G68410	protein phosphatase 2C-related / PP2C-related	0.176917	0.0383537	0.056096	0.193421	0.0172776	0.00902696	0.224031	0.0557926	0.151136	0.129965	0.695362	0.355304	0.505198	0.407308	0.458855	0.407235	0.472272	0.416675	1.12043	0.565601
AT1G68520	AT1G68520	zinc finger (B-box type) family protein	0.206385	0.435929	0.139944	0.514161	0.0593211	0.226322	0.232706	0.00647313	0.321048	0.0447304	-0.0858615	-0.33776	-0.525721	0.368262	0.170969	-0.420657	-0.272203	0.0944703	0.560143	-0.468089
AT1G68650	AT1G68650	unknown protein	0.715796	0.608856	0.914092	0.580716	0.781924	0.110751	0.582194	0.53059	0.286395	0.00392476	-0.406995	0.103781	0.0354638	-0.630017	0.263629	-0.63092	-0.0450637	-0.24735	0.258244	-0.166784
AT1G68670	AT1G68670	myb family transcription factor	0.973933	0.1516	0.410629	0.905186	0.0944465	0.273493	0.237493	0.00578631	0.274911	0.0929059	-0.287903	-0.0440345	-0.217708	-0.279372	0.0519642	-0.321167	-0.139554	-0.37713	-0.251238	-0.344992
AT1G68765	AT1G68765	IDA (INFLORESCENCE DEFICIENT IN ABSCISSION)	0.00836309	0.731584	0.956708	0.836962	0.736176	0.694106	0.993857	0.673684	0.673513	0.564396	0.0505049	-0.19726	-0.0304285	-0.000285927	-0.00287118	0.109284	0.000730599	0.0601848	-0.0263862	0.02956
AT1G68795	AT1G68795	CLE12 (CLAVATA3/ESR-RELATED 12)	0.267158	0.995562	0.845309	0.195713	0.0864186	0.10799	0.0024267	0.211309	0.540651	0.239248	-0.182073	0.211565	-0.192462	-0.0957637	0.247689	-0.105652	0.00639927	-0.0206093	-0.0631575	-0.298777
AT1G68810	AT1G68810	basic helix-loop-helix (bHLH) family protein	0.327303	0.704586	0.474542	0.546437	0.330388	0.168611	0.57463	0.00714502	0.115545	0.213073	-0.25239	-0.543957	-0.317544	-0.608421	0.258115	-0.715709	-0.297845	-0.857912	-0.337608	-0.335556
AT1G68830	AT1G68830	STN7 (Stt7 homolog STN7)	0.866212	0.181766	0.0616323	0.995559	0.00462194	0.0788394	0.717247	0.38335	0.086859	0.122772	0.474708	0.00021552	0.255259	0.213216	0.0777117	0.247802	0.118484	0.0536017	0.786275	0.0755727
AT1G68910	AT1G68910	unknown protein	0.173415	0.597008	0.770057	0.311728	0.705999	0.00645095	0.155085	0.217683	0.54123	0.397874	0.639984	0.398299	0.0533801	0.189538	-0.234416	-0.0343905	-0.130877	0.272858	-0.197007	0.347776
AT1G69030	AT1G69030	unknown protein	0.121692	0.934604	0.927549	0.730228	0.918065	0.00322811	0.984883	0.654824	0.966361	0.268793	0.601134	0.31586	-0.0190944	0.0766427	0.106113	-0.0158843	0.0221872	-0.0762191	-0.0194012	-0.0145013
AT1G69100	AT1G69100	aspartic-type endopeptidase	0.99331	0.762115	0.747273	0.00137954	0.277754	0.787723	0.293775	0.891159	0.483914	0.319453	0.0407174	0.0152856	-0.0881995	0.0822047	0.109812	0.264946	0.0166199	0.0347887	-0.0774506	0.37406
AT1G69120	AT1G69120	AP1 (APETALA1)	0.613857	0.456203	0.197644	0.203224	0.425248	0.00144799	0.852812	0.399902	0.847965	0.095365	-0.117265	0.0584072	-0.0562083	0.151129	-0.111599	0.0330711	0.0939536	-0.0720824	-0.0812208	0.0351218
AT1G69170	AT1G69170	squamosa promoter-binding protein-like 6 (SPL6)	0.0662488	0.735	0.532765	0.84802	0.462838	0.654812	0.932544	0.0050432	0.264124	0.798297	0.0277366	-0.303271	-0.0974503	0.000520821	-0.0653396	-0.136121	0.153812	-0.114848	-0.115658	-0.00813079
AT1G69200	AT1G69200	kinase	0.621886	0.149683	0.792667	0.19748	0.00479261	0.927596	0.0696364	0.130947	0.0776751	0.861694	0.0442741	-0.182113	-0.731051	-0.057504	-0.432563	-0.415536	-0.110449	-0.596804	0.465224	-0.790872
AT1G69220	AT1G69220	SIK1	0.691668	0.191008	0.396194	0.442512	0.64956	0.00632077	0.321783	0.717124	0.865649	0.310998	0.551991	-0.180418	0.191692	0.476947	0.367369	-0.242574	0.1829	-0.201496	0.881159	0.163587
AT1G69270	AT1G69270	RPK1 (RECEPTOR-LIKE PROTEIN KINASE 1)	0.112091	0.450191	0.715081	0.951889	0.393357	0.0816616	0.380103	0.00136103	0.0893466	0.0821467	-0.388204	-0.645598	0.107679	-0.803609	0.0463071	-0.793702	-0.16881	-0.689769	0.407825	-0.376015
AT1G69580	AT1G69580	transcription factor	0.715964	0.376863	0.989315	0.166008	0.183919	0.214083	0.751151	0.241594	0.418169	0.00511148	0.167931	0.0832691	0.141033	-0.174675	0.132919	-0.111029	0.0115462	-0.0715747	-0.198034	0.0563716
AT1G69670	AT1G69670	CUL3B (CULLIN 3B)	0.987019	0.0739655	0.772562	0.945393	0.733826	0.00343582	0.962986	0.301682	0.535224	0.216813	0.886593	-0.0381805	0.131269	0.291174	0.0363378	0.0847992	-0.0265276	0.241907	0.427187	0.0074399
AT1G69760	AT1G69760	unknown protein	0.515119	0.385371	0.115487	0.0909785	0.598631	0.968918	0.439308	0.805565	0.411604	0.00768688	-0.00992149	0.00901382	-0.0677884	-0.0347897	0.125673	0.240987	-0.0299943	0.0558459	-0.229879	0.217559
AT1G69770	AT1G69770	CMT3 (chromomethylase 3)	0.738274	0.729118	0.338213	0.00821254	0.262845	0.014268	0.898812	0.505006	0.408838	0.422095	-0.116708	0.0229695	-0.240789	0.111445	-0.57355	-0.496938	-0.191422	-0.25063	-0.0665613	-0.170366
AT1G69890	AT1G69890	unknown protein	0.160201	0.0469554	0.437015	0.00125445	0.0353616	0.539445	0.939647	0.0351707	0.722707	0.605282	0.0388452	0.330249	0.527987	0.06503	1.1201	-0.177876	0.358391	0.435749	0.872854	-0.00106839
AT1G69900	AT1G69900	unknown protein	0.291534	0.583851	0.00810697	0.130824	0.0168767	0.204113	0.234246	0.0939197	0.0998065	0.0384335	0.189866	0.141582	0.371299	0.408976	0.494329	0.431208	0.618402	0.303092	0.000625552	0.192018
AT1G69935	AT1G69935	SHW1 (SHORT HYPOCOTYL IN WHITE LIGHT1)	0.702918	0.114237	0.354365	0.224489	0.305522	0.886799	0.00338711	0.21705	0.529202	0.280668	0.0117061	-0.15758	0.136973	-0.277611	0.36547	-0.127137	0.151872	-0.248285	-0.133773	0.149386
AT1G69980	AT1G69980	unknown protein	0.541396	0.88565	0.973271	0.902575	0.427031	0.0574945	0.909644	0.434461	0.618206	0.00238054	-0.255006	0.0512602	0.271027	-0.476254	0.0886276	-0.355058	0.00318656	-0.230374	0.0431033	-0.042271
AT1G70120	AT1G70120	unknown protein	0.425061	0.00942641	0.0112473	0.385042	0.62088	0.205181	0.918259	0.787258	0.54364	0.697156	0.0298409	-0.0282674	-0.0326804	0.02061	0.00955475	0.0181595	-0.0647674	0.0262318	-0.0957443	0.028209
AT1G70160	AT1G70160	unknown protein	0.330087	0.114434	0.00384675	0.325212	0.201665	0.270084	0.604505	0.833682	0.346777	0.886784	-0.217126	-0.384421	-0.291448	-0.0980117	-0.180432	-0.486047	-0.352816	-0.077625	1.31132	-0.286392
AT1G70190	AT1G70190	ribosomal protein L12 family protein	0.688067	0.409699	0.00842058	0.777515	0.363042	0.0739876	0.515042	0.843384	0.613914	0.320463	0.389782	0.129284	0.101801	-0.363504	-0.0104925	-0.121936	0.34039	-0.0407239	0.658852	-0.301618
AT1G70220	AT1G70220	unknown protein	0.459344	0.661525	0.390383	0.906064	0.304891	0.898303	0.986762	0.422288	0.00388866	0.866907	-0.00864875	-0.0691081	0.0294729	0.0580239	-0.0497589	-0.148384	0.061286	-0.065399	-0.049872	0.0400266
AT1G70640	AT1G70640	octicosapeptide/Phox/Bem1p (PB1) domain-containing protein	0.172293	0.198117	0.391149	0.00706168	0.0483016	0.0699604	0.754286	0.487083	0.125058	0.897242	0.359762	0.51322	0.260432	-0.0276272	1.13788	-0.108582	0.167126	0.146138	0.415064	0.0486324
AT1G70670	AT1G70670	caleosin-related family protein	0.160769	0.499519	0.676065	0.80681	0.739363	0.192663	0.357152	0.0494967	0.138898	0.00256769	-0.312353	-0.240808	0.0201082	-0.535009	0.108905	-0.369697	0.0753631	-0.248988	-0.240556	-0.269777
AT1G70680	AT1G70680	caleosin-related family protein	0.343436	0.184915	0.0682329	0.226107	0.886183	0.3179	0.00526748	0.742893	0.530492	0.611108	-0.0724888	-0.139449	-0.0467553	-0.0105195	-0.0787305	0.200766	-0.132156	0.00754596	-0.333389	0.0133701
AT1G70690	AT1G70690	HWI1 (HOPW1-1-INDUCED GENE1)	0.907521	0.951724	0.43623	0.480309	0.287891	0.963305	0.515763	0.044972	0.0238198	0.00720941	-0.00396398	-0.0610355	0.313779	0.59972	0.192602	0.277044	-0.214966	0.654788	0.158718	0.0726433
AT1G70720	AT1G70720	invertase/pectin methylesterase inhibitor family protein	0.819053	0.301779	0.337892	0.391017	0.704039	0.0640687	0.654792	0.818069	0.917253	0.00340395	-0.0890395	0.0449926	-0.00188922	0.146692	-0.0852926	0.028068	0.0631693	0.0430583	-0.0769581	0.0315625
AT1G71020	AT1G71020	armadillo/beta-catenin repeat family protein / U-box domain-containing protein	0.502752	0.0835994	0.43642	0.266748	0.918352	0.00208515	0.847122	0.975139	0.936669	0.436006	0.67643	0.107448	0.0618474	0.36211	0.503045	-0.03373	0.33287	0.0293564	0.47411	0.081187
AT1G71100	AT1G71100	RSW10 (RADIAL SWELLING 10)	0.00197093	0.580119	0.0783479	0.205278	0.161211	0.309244	0.903228	0.276508	0.63171	0.979557	-0.115766	0.0753095	0.257067	-0.0585006	0.395773	-0.0222328	0.185807	0.144325	-0.0145379	-0.0225349
AT1G71190	AT1G71190	SAG18 (SENESCENCE ASSOCIATED GENE 18)	0.830287	0.463641	0.29517	0.983933	0.917616	0.349056	0.728974	0.480555	0.0798767	0.00184155	-0.451141	0.0541159	-0.0552361	-0.738127	0.0709546	-0.534566	-0.457347	-0.256435	0.511036	-0.277414
AT1G71210	AT1G71210	pentatricopeptide (PPR) repeat-containing protein	0.506803	0.212239	0.780876	0.0228893	0.466604	0.00898371	0.569443	0.858339	0.581702	0.321319	0.130033	0.252612	-0.0652487	-0.314433	-0.562221	-0.268714	0.0925089	-0.00110646	0.63094	0.10837
AT1G71270	AT1G71270	POK (POKY POLLEN TUBE)	0.778879	0.426653	0.165217	0.246597	0.104802	6.39e-05	0.684546	0.792831	0.397446	0.766422	0.195026	0.0676968	0.189414	-0.095085	-0.1278	-0.115746	-0.302305	-0.135917	0.173971	-0.127804
AT1G71290	AT1G71290	F-box family protein-related	0.223912	0.74725	0.908147	0.689579	0.00335382	0.728393	0.590342	0.249225	0.432089	0.50412	-0.0386679	-0.069692	0.11196	-0.0222474	0.00406853	-0.0599124	-0.00172392	0.124331	0.00989257	0.0396054
AT1G71350	AT1G71350	eukaryotic translation initiation factor SUI1 family protein	0.572435	0.36046	0.559129	0.742519	0.503972	0.091841	0.438645	0.640434	0.187397	0.00898718	0.179713	-0.217053	-0.0618426	0.297955	0.0078808	-0.219663	0.0912146	-0.172186	-0.130957	-0.0873619
AT1G71500	AT1G71500	Rieske (2Fe-2S) domain-containing protein	0.351796	0.640545	0.0232071	0.668795	0.0405819	0.685825	0.491479	0.00924116	0.568722	0.399799	-0.134267	-0.642259	-0.45696	-0.17356	-0.0508371	-0.0306863	-0.547264	-0.378308	0.143286	-0.426081
AT1G71530	AT1G71530	protein kinase family protein	0.762411	0.528032	0.00649805	0.988411	0.36143	0.776862	0.713008	0.501126	0.892124	0.815253	0.0123039	-0.00815022	-0.041843	0.0260498	0.0165874	0.00039847	0.218379	-0.0407141	-0.141909	-0.094359
AT1G71710	AT1G71710	inositol polyphosphate 5-phosphatase, putative	0.148131	0.0440717	0.91587	0.747406	0.108814	0.000804791	0.757563	0.118335	0.954901	0.348445	1.1422	0.368634	0.239676	0.266487	0.137821	-0.0664613	0.0859452	0.385332	1.15179	-0.137217
AT1G71750	AT1G71750	phosphoribosyltransferase family protein	0.900383	0.653187	0.90594	0.754051	0.784843	0.291141	0.88158	0.673331	0.121396	0.000186647	-0.205003	-0.0884517	0.0215853	-0.458125	0.14659	-0.428902	0.0224613	-0.0837981	0.102099	-0.00392724
AT1G71850	AT1G71850	ubiquitin thiolesterase	0.745477	0.511287	0.0634056	0.704634	0.886287	0.057703	0.304179	0.608982	0.433327	0.00395027	0.113563	-0.0544607	0.0180688	0.169983	-0.102825	0.419582	0.234969	-0.02237	-0.208454	0.15396
AT1G72020	AT1G72020	unknown protein	0.91537	0.138542	0.119545	0.397294	0.903388	0.00717816	0.0792474	0.551441	0.321628	0.306722	-0.771834	-0.0912656	-0.0832066	-0.517137	-0.225075	-0.977905	-0.322702	-0.238871	-0.0680617	-0.525661
AT1G72030	AT1G72030	GCN5-related N-acetyltransferase (GNAT) family protein	0.638785	0.0144678	0.0223772	0.634932	0.323436	0.00698073	0.179809	0.585208	0.622935	0.143767	-0.653596	0.130918	0.20083	-0.653139	-0.0105916	-0.445897	-0.409576	0.105057	-0.444165	-0.568297
AT1G72060	AT1G72060	serine-type endopeptidase inhibitor	0.906036	0.432193	0.619733	0.176275	0.743962	0.412915	0.46994	0.761261	0.391449	0.00317781	-0.0920058	0.013817	0.0371395	-0.225403	0.0124518	0.00412825	-0.0692777	0.00919858	0.149895	-0.0511885
AT1G72080	AT1G72080	unknown protein	0.720605	0.466596	0.0558225	0.67448	0.248663	0.365279	0.184577	0.504858	0.00429884	0.30363	-0.0431693	-0.0322085	0.0553639	-0.0215979	-0.0838412	-0.166573	0.0604663	0.0633291	-0.0652416	0.112358
AT1G72180	AT1G72180	leucine-rich repeat transmembrane protein kinase, putative	0.648915	0.0462545	0.0217647	0.0536915	0.0426847	0.0199364	0.0152273	0.00154895	0.284662	0.0161817	0.820055	0.154979	0.468038	1.03836	0.543197	0.520444	0.320679	0.575952	1.44418	0.866442
AT1G72190	AT1G72190	oxidoreductase family protein	0.699158	0.385695	0.676528	0.768911	0.507056	0.00359773	0.505749	0.277748	0.084656	0.188904	-0.618352	-0.101733	-0.113937	-0.429971	0.0277253	-0.682673	-0.150637	-0.380809	0.251736	-0.313419
AT1G72450	AT1G72450	JAZ6 (JASMONATE-ZIM-DOMAIN PROTEIN 6)	0.28763	0.237126	0.342286	0.172869	0.166841	0.0609054	0.874501	0.00725391	0.115907	0.917922	0.126269	0.235768	0.315981	-0.0281585	0.57898	0.0848112	0.222733	0.332431	0.403823	-0.0982893
AT1G72680	AT1G72680	cinnamyl-alcohol dehydrogenase, putative	0.579971	0.272185	0.641629	0.0331998	0.48911	0.0239174	0.275017	0.298275	0.0896843	0.00180463	-0.325364	-0.0991294	0.0897282	-0.850331	-0.216048	-0.413231	-0.0880977	-0.244868	0.391193	-0.198494
AT1G72710	AT1G72710	CKL2 (CASEIN KINASE 1-LIKE PROTEIN 2)	0.00963805	0.568084	0.239643	0.689248	0.708664	0.840318	0.989884	0.85903	0.463877	0.808284	-0.0639709	-0.18037	-0.122777	-0.0989252	0.194383	-0.362688	-0.00391688	-0.108576	0.520317	-0.162895
AT1G72880	AT1G72880	acid phosphatase survival protein SurE, putative	0.938204	0.282031	0.874232	0.615246	0.412241	0.00786077	0.745431	0.248065	0.309356	0.493772	-0.191558	-0.000996138	-0.232345	0.128711	-0.0408106	0.457803	-0.0697404	0.27719	-0.0929399	0.0119805
AT1G72930	AT1G72930	TIR (TOLL/INTERLEUKIN-1 RECEPTOR-LIKE)	0.0283257	0.247251	0.121574	0.107079	0.0685065	0.35872	0.00147557	0.0255345	0.574492	0.0817956	-0.446885	-0.922431	-0.752524	-1.37723	-0.7681	-0.0790076	-0.547438	-0.881389	0.162444	-0.841508
AT1G72940	AT1G72940	disease resistance protein (TIR-NBS class), putative	0.212379	0.977117	0.394617	0.0872948	0.454406	0.980004	0.51968	0.00987008	0.371958	0.271332	-0.00381283	0.32324	-0.194792	-0.324303	0.269707	-0.343396	-0.295422	-0.194059	-0.00824817	-0.192501
AT1G73150	AT1G73150	GTE3 (GLOBAL TRANSCRIPTION FACTOR GROUP E 3)	0.00355615	0.161126	0.728637	0.659076	0.619658	0.364897	0.400508	0.335991	0.735511	0.685712	0.100754	0.186773	0.150893	0.172466	0.201223	-0.200105	0.103903	-0.273163	0.408806	-0.337126
AT1G73325	AT1G73325	trypsin and protease inhibitor family protein / Kunitz family protein	0.404305	0.706283	0.932528	0.00269077	0.267114	0.326289	0.155313	0.37888	0.751845	0.702336	-0.267438	0.182414	0.124762	-0.0702467	0.660668	-0.0168266	-0.0247164	0.270772	-0.147163	-0.541376
AT1G73350	AT1G73350	unknown protein	0.910979	0.703877	0.329042	0.547801	0.951406	0.35548	0.571834	0.00411317	0.903398	0.161438	-0.222035	-0.0290859	-0.00656952	-0.152791	0.140143	-0.127157	0.128644	-0.332062	0.107254	-0.00619863
AT1G73460	AT1G73460	protein kinase family protein	0.869334	0.139497	0.559053	0.698083	0.85103	0.00526501	0.967492	0.775025	0.704235	0.823948	0.705898	-0.1097	0.0749376	0.152492	-0.133949	-0.0160103	-0.19265	-0.129873	0.60354	0.0143328
AT1G73630	AT1G73630	calcium-binding protein, putative	0.90543	0.0411648	0.948415	0.619108	0.647197	0.248538	0.00218688	0.887815	0.937511	0.0259114	-0.176158	-0.0910806	0.0547212	-0.467519	-0.0709602	-0.289015	-0.0393246	-0.0444258	-0.273503	-0.335521
AT1G73650	AT1G73650	oxidoreductase, acting on the CH-CH group of donors	0.254467	0.844876	0.489255	0.254998	0.267252	0.0183545	0.367407	0.141164	0.0321017	0.00347811	-0.620059	-0.546127	-0.150969	-0.917646	0.304648	-0.822656	-0.371765	-0.531887	0.0420505	-0.445716
AT1G73655	AT1G73655	FK506 binding / peptidyl-prolyl cis-trans isomerase	0.50753	0.563025	0.193878	0.684882	0.179401	0.123177	0.0575885	0.00266494	0.0356285	0.0344905	-0.458988	-0.293133	-0.568929	-0.561909	0.232367	-0.460579	-0.488568	-0.616157	-0.227673	-0.698594
AT1G73750	AT1G73750	unknown protein	0.0126595	0.276218	0.0931401	0.104845	0.032839	0.151242	0.359876	0.0556494	0.157927	0.000701148	0.400488	0.398702	0.36245	0.522473	0.512678	0.617543	0.345672	0.851327	0.380568	0.17838
AT1G73800	AT1G73800	NA	0.132196	0.990585	0.130667	0.00495	0.176528	0.0261169	0.343043	0.0615033	0.375068	0.0792546	-1.03734	-1.07906	0.338249	-0.570167	-0.896132	-0.464957	-0.355144	-0.795127	0.331296	-0.400644
AT1G73805	AT1G73805	calmodulin binding	0.0390272	0.598794	0.0193869	0.162168	0.718592	0.0408459	0.197941	0.00261208	0.1013	0.0349255	-0.496999	-0.713439	0.110095	-0.368966	-0.313552	-0.329767	-0.408779	-0.459897	0.0520547	-0.31221
AT1G73960	AT1G73960	TAF2 (TBP-ASSOCIATED FACTOR 2)	0.589839	0.0858202	0.326539	0.499613	0.998257	0.00162455	0.793519	0.622029	0.556102	0.851225	0.178983	-0.317293	-0.0100304	0.082686	-0.109013	-0.387458	-0.283259	-0.178338	0.642765	-0.102958
AT1G74010	AT1G74010	strictosidine synthase family protein	0.461928	0.782245	0.489744	0.0521319	0.839108	0.6969	0.0542641	0.313373	0.82973	0.000683975	0.0204793	-0.0857902	0.0108058	-0.239102	0.145601	0.145655	0.0430585	-0.0224498	-0.0830898	-0.146956
AT1G74020	AT1G74020	SS2 (STRICTOSIDINE SYNTHASE 2)	0.137671	0.492627	0.0742796	0.975936	0.899528	0.0424496	0.0649026	0.239278	0.83667	0.00184137	-0.36445	-0.416229	0.00512287	-0.508081	0.0601928	-0.153575	-0.426191	-0.221262	0.329458	-0.324007
AT1G74030	AT1G74030	enolase, putative	0.70097	0.261668	0.501736	0.142361	0.0272042	0.0588755	0.281695	0.124996	0.00380083	0.135723	-0.342726	-0.159743	-0.428418	-0.143649	-0.505074	-0.482618	-0.264693	-0.515829	-0.426036	-0.576131
AT1G74140	AT1G74140	unknown protein	0.407711	0.698489	0.762981	0.822554	0.806743	0.308457	0.71034	0.755538	0.00340505	0.441955	0.0687731	0.123251	-0.00246813	0.0884416	-0.00583539	0.00229825	0.0144009	0.0420522	-0.0871104	0.0211634
AT1G74320	AT1G74320	choline kinase, putative	0.321039	0.248122	0.0844008	0.640568	0.478974	0.12029	0.165434	0.0096847	0.0749933	0.18949	-0.449725	-0.304563	-0.140803	-0.595537	-0.114323	-0.735828	-0.450715	-0.704183	0.461533	-0.689204
AT1G74330	AT1G74330	ATP binding / protein kinase/ protein serine/threonine kinase/ protein tyrosine kinase	0.954968	0.0339299	0.19329	0.0873115	0.372289	0.00047214	0.148121	0.635408	0.0817414	0.527097	0.716247	-0.0127962	0.237044	0.217149	0.571958	0.611209	0.337162	-0.215786	0.369618	0.589791
AT1G74380	AT1G74380	XXT5 (XYLOGLUCAN XYLOSYLTRANSFERASE 5)	0.690635	0.0457168	0.0977825	0.378155	0.1962	0.0454549	0.847926	0.00289175	0.175893	0.18682	0.784741	0.0793141	0.166089	0.314478	0.278021	0.154385	0.268538	0.202765	1.10714	-0.027829
AT1G74600	AT1G74600	pentatricopeptide (PPR) repeat-containing protein	0.950932	0.250221	0.319343	0.624468	0.474323	0.000266733	0.967032	0.866274	0.722148	0.281387	0.316666	-0.0315687	0.13585	0.165562	0.150939	-0.105046	0.24411	0.0131448	0.237391	0.0142239
AT1G74640	AT1G74640	unknown protein	0.384459	0.371095	0.452822	0.753966	0.447083	0.913045	0.961326	0.00603277	0.574548	0.341362	-0.0650672	-0.308942	-0.155747	-0.205479	0.0484883	-0.43064	-0.184208	-0.405208	0.538993	-0.201034
AT1G74730	AT1G74730	unknown protein	0.429901	0.147607	0.00751674	0.832712	0.173689	0.115774	0.0478904	0.676605	0.492948	0.506522	-0.317129	-0.279523	-0.500018	-0.249788	0.156595	0.011338	-0.751765	-0.181658	-0.525071	-0.803124
AT1G74760	AT1G74760	NA	0.555148	0.560868	0.493649	0.734753	0.493825	0.0720851	0.00758233	0.926235	0.343133	0.883733	0.118813	0.087896	0.0955546	0.0391797	-0.0434434	-0.0112917	0.0373168	0.0220257	-0.0587219	-0.0854008
AT1G74890	AT1G74890	ARR15 (RESPONSE REGULATOR 15)	0.650068	0.577857	0.138021	0.10999	0.341382	0.0208416	0.0252141	0.136516	0.0385083	0.00985539	-0.921436	-0.165271	-0.22552	-0.677182	-0.466541	-0.833933	-0.523833	-0.336479	-0.229074	-0.858906
AT1G74910	AT1G74910	ADP-glucose pyrophosphorylase family protein	0.721887	0.90697	0.518973	0.00101394	0.339249	0.0397437	0.863496	0.88669	0.187975	0.277414	0.212031	-0.074181	0.043565	0.148568	0.627512	-0.00892171	0.0768992	-0.123002	0.345906	-0.162875
AT1G75040	AT1G75040	PR5 (PATHOGENESIS-RELATED GENE 5)	0.17784	0.927696	0.0430808	0.0113534	0.0276806	0.0143267	0.00390852	0.064755	0.524774	0.0459483	-1.09145	-1.01288	-1.48628	-1.40592	-1.07295	-0.101989	-0.486533	-1.11033	0.184062	-1.44962
AT1G75370	AT1G75370	SEC14 cytosolic factor, putative / phosphatidylinositol transfer-like protein, putative	0.727108	0.404265	0.21632	0.415324	0.0079636	0.046072	0.0494337	0.0945726	0.732499	0.168544	0.514929	-0.207781	0.273566	0.12651	0.291788	-0.477075	0.391516	0.178228	0.614946	0.247388
AT1G75400	AT1G75400	protein binding / zinc ion binding	0.33048	0.315612	0.432881	0.49374	0.56218	0.00107899	0.105343	0.0120278	0.201056	0.251465	-0.326125	-0.231773	-0.155235	-0.414786	0.369553	-0.756101	-0.324477	-0.310825	0.530824	-0.738611
AT1G75710	AT1G75710	zinc finger (C2H2 type) family protein	0.0606261	0.432778	0.0814277	0.414627	0.0667163	0.304127	0.00775418	0.664562	0.281581	0.692737	-0.240212	-0.48992	-0.486446	0.0598132	0.22472	-0.320293	-0.150083	-0.250464	-0.128589	-0.421141
AT1G75750	AT1G75750	GASA1 (GAST1 PROTEIN HOMOLOG 1)	0.463881	0.213499	0.0246379	0.0988546	0.0318156	0.00987345	0.0145678	0.0656259	0.0940694	0.461814	0.776892	0.28361	1.1927	0.261426	1.09315	0.218988	0.587632	1.32628	0.50713	0.851557
AT1G75890	AT1G75890	family II extracellular lipase 2 (EXL2)	0.00643253	0.707142	0.750769	0.752248	0.949683	0.926143	0.0428225	0.296774	0.914235	0.29608	-0.0128562	0.0855548	-0.0114239	-0.0177805	-0.0486993	0.063065	-0.0065023	0.0945415	-0.0739023	-0.159704
AT1G75900	AT1G75900	family II extracellular lipase 3 (EXL3)	0.226363	0.122687	0.427504	0.164947	0.573664	0.192169	0.860583	0.714684	0.228328	0.00235558	-0.506047	0.472522	-0.209097	-0.518087	-0.134262	-0.661865	0.188073	-0.223538	-0.00498738	-0.217534
AT1G76010	AT1G76010	nucleic acid binding	0.257591	0.358177	0.823828	0.587681	0.405876	0.00596496	0.273341	0.658464	0.101258	0.0962777	0.301224	0.0422145	-0.422851	0.321285	0.239054	0.139438	-0.0225257	0.113407	0.645144	-0.535398
AT1G76100	AT1G76100	PETE1 (PLASTOCYANIN 1)	0.106848	0.199067	0.148548	0.138771	0.783556	0.283594	0.0555704	0.101923	0.0068709	0.0973315	0.156926	0.0705824	0.012517	0.411286	0.459332	0.276137	0.171137	0.212848	0.711583	0.104294
AT1G76130	AT1G76130	AMY2 (ALPHA-AMYLASE-LIKE 2)	0.781778	0.900747	0.757751	0.947956	0.955369	0.552756	0.720099	0.00120067	0.181901	0.266447	0.160726	0.139176	-0.00291176	-0.23609	0.0735981	-0.318641	-0.0749454	-0.427416	0.00855539	-0.0923243
AT1G76150	AT1G76150	maoC-like dehydratase domain-containing protein	0.353242	0.171434	0.993837	0.00737403	0.501305	0.933291	0.657052	0.957331	0.514375	0.997476	0.0202824	-0.161183	0.108605	-0.0332836	0.44537	-0.209343	-0.00776487	-0.0151532	0.466656	-0.182894
AT1G76270	AT1G76270	unknown protein	0.0438737	0.0988706	0.855232	0.940711	0.865118	0.00556969	0.948929	0.506739	0.664197	0.904086	0.691917	0.292417	-0.0598847	0.0733115	0.0769929	-0.279806	0.0735137	0.0467685	0.684622	-0.0085867
AT1G76540	AT1G76540	CDKB2	0.701235	0.980942	0.160312	0.353731	0.737002	0.936542	0.027702	0.00662866	0.988575	0.63296	-0.00958743	-0.136433	0.0592501	0.0212613	-0.0725265	-0.187076	-0.125719	-0.245086	-0.00876199	-0.351388
AT1G76550	AT1G76550	pyrophosphate--fructose-6-phosphate 1-phosphotransferase alpha subunit, putative / pyrophosphate-dependent 6-phosphofructose-1-kinase, putative	0.166501	0.856226	0.0845013	0.507339	0.297626	0.775739	0.903667	0.181225	0.0616392	0.00233045	0.0423922	0.248502	0.248995	0.469508	-0.0376064	-0.505502	0.240217	0.050614	0.211716	-0.115261
AT1G76650	AT1G76650	calcium-binding EF hand family protein	0.389193	0.280795	0.497538	0.00740202	0.0207213	0.128693	0.6583	0.951486	0.459273	0.0139326	0.373009	0.0152997	0.517709	-0.286662	0.282126	0.321582	0.0816774	0.0429592	-0.197937	-0.0816671
AT1G76680	AT1G76680	OPR1	0.156898	0.0701872	0.96714	0.00952378	0.825378	0.357546	0.832123	0.108043	0.121622	0.114358	-0.028939	0.269477	0.0130704	-0.627101	0.570133	-0.381217	0.00619524	0.165659	0.702615	0.0113035
AT1G76700	AT1G76700	DNAJ heat shock N-terminal domain-containing protein	0.738202	0.137247	0.989683	0.601882	0.73934	0.00443178	0.926063	0.185539	0.584254	0.945105	0.35311	-0.00368664	0.0881787	-0.0126012	-0.022876	0.0822102	0.009568	0.0862952	0.271242	0.000119439
AT1G76730	AT1G76730	5-formyltetrahydrofolate cyclo-ligase family protein	0.235166	0.503532	0.218211	0.672983	0.00743947	0.969847	0.376952	0.0824502	0.486205	0.921187	-0.007362	-0.420053	-0.458532	-0.0438339	0.169033	-0.288609	-0.542623	-0.557697	0.520345	-0.485734
AT1G76955	AT1G76955	Expressed protein	0.297369	0.912928	0.0554452	0.319401	0.499615	0.000891681	0.815436	0.463464	0.142359	0.405655	-0.517905	0.356188	-0.131845	-0.277066	-0.299188	0.133429	0.195373	0.305258	0.158693	-0.0390603
AT1G76960	AT1G76960	unknown protein	0.311935	0.0981914	0.771531	0.344613	0.98463	0.105721	0.732908	0.701939	0.442464	0.00151668	-0.048112	0.0745303	-0.0128093	0.139445	0.0375551	-0.0272234	-0.00816217	-0.0147137	1.87588	0.0841434
AT1G77200	AT1G77200	AP2 domain-containing transcription factor TINY, putative	0.783805	0.558672	0.729441	0.00429843	0.708002	0.960288	0.765154	0.207369	0.257491	0.389743	-0.00481634	0.101655	0.021471	0.105638	0.240544	-0.00424655	0.0448277	0.103334	-0.123179	-0.000595958
AT1G77280	AT1G77280	protein kinase family protein	0.186973	0.613619	0.44721	0.678144	0.527718	0.0240635	0.31284	0.00425924	0.160532	0.30488	-0.423313	-0.243635	-0.204304	-0.3071	-0.103592	-0.377802	-0.172202	-0.461388	0.0962468	-0.317186
AT1G77320	AT1G77320	MEI1 (meiosis defective 1)	0.708901	0.418784	0.945606	0.713515	0.935262	0.00675309	0.775852	0.574151	0.324319	0.726283	0.318249	-0.149792	-0.0159551	0.112131	-0.0620362	-0.377099	0.00664494	-0.135391	0.124373	-0.0888506
AT1G77380	AT1G77380	AAP3	0.383592	0.636715	0.907572	0.00373092	0.0255719	0.789152	0.225892	0.996442	0.656721	0.720227	-0.0307888	-0.25931	0.172726	0.00127376	0.139323	0.204269	0.0193435	0.0305588	-0.10699	-0.0975646
AT1G77440	AT1G77440	PBC2	0.652187	0.204139	0.320786	0.622935	0.15397	0.350915	0.340936	0.88223	0.382747	0.00141776	-0.0807047	0.141326	0.282138	-0.291448	0.0182198	-0.527547	0.301471	-0.11827	0.633213	-0.442314
AT1G77550	AT1G77550	protein binding / tubulin-tyrosine ligase	0.319917	0.0688968	0.201236	0.235668	0.0412941	0.150419	0.488714	0.315998	0.513897	0.000251928	0.268775	0.144107	-0.257666	0.30929	-0.0397004	-0.0769721	0.153567	0.0632425	0.27737	-0.231183
AT1G77815	AT1G77815	unknown protein	0.008647	0.0517314	0.840649	0.355941	0.42645	0.835066	0.640207	0.658087	0.449632	0.465769	0.00974524	0.180602	-0.055355	0.0123359	0.0079543	0.00477767	-0.017823	0.00928742	-0.0903713	-0.00189302
AT1G77855	AT1G77855	unknown protein	0.0259588	0.820565	0.901474	0.217003	0.701513	0.00697677	0.662807	0.803469	0.790246	0.907796	-0.150723	-0.187675	0.0326081	0.06529	0.341897	-0.0324721	-0.0154271	0.0559283	0.00456153	0.0950608
AT1G78020	AT1G78020	senescence-associated protein-related	0.127555	0.646065	0.00801421	0.548966	0.0643268	0.0499181	0.011721	0.167011	0.390602	0.030204	-0.905913	-0.248937	-0.285832	-0.868203	-0.104557	-0.557908	-1.23206	-0.350639	0.218825	-1.23199
AT1G78070	AT1G78070	unknown protein	0.629731	0.0697503	0.182971	0.525858	0.391524	0.543982	0.679617	0.00980783	0.254979	0.0658169	0.137845	-0.223105	-0.427017	-1.17705	0.364707	-0.669709	-0.33823	-1.25747	1.09735	-0.34773
AT1G78260	AT1G78260	RNA recognition motif (RRM)-containing protein	0.0611247	0.0594184	0.0569159	0.259422	0.48628	0.116486	0.00114027	0.350523	0.982954	0.115975	0.438333	0.0898402	0.122039	0.32816	0.297917	0.00687651	0.271712	0.163801	0.161039	0.589221
AT1G78370	AT1G78370	ATGSTU20 (GLUTATHIONE S-TRANSFERASE TAU 20)	0.0217477	0.250015	0.0137712	0.523275	0.231314	0.328633	0.441441	0.000338085	0.48567	0.596045	0.127476	-0.413263	-0.827358	-0.0964741	-0.0701267	0.0760865	-0.397135	-0.4263	-0.247975	-0.28706
AT1G78410	AT1G78410	VQ motif-containing protein	0.989692	0.907973	0.405693	0.925504	0.155177	0.443839	0.534478	0.667067	0.0573192	0.00544038	-0.116461	-0.0395938	0.272759	-0.515308	-0.0548823	-0.185636	-0.256514	-0.0141556	0.00931098	-0.098319
AT1G78450	AT1G78450	SOUL heme-binding family protein	0.212196	0.0303956	0.00506312	0.17769	0.147466	0.0618472	0.052933	0.12832	0.263665	0.641175	-0.919704	-0.278316	-0.453781	-0.207665	0.566383	-0.0874393	-0.587989	0.206941	-0.850453	-0.0191681
AT1G78490	AT1G78490	CYP708A3	0.875902	0.0210156	0.132788	0.303168	0.451131	0.102434	0.159531	0.000438646	0.721602	0.493179	0.39541	0.0124808	0.145705	0.158669	0.311919	-0.0810975	0.114384	0.478137	0.965835	-0.0391944
AT1G78500	AT1G78500	pentacyclic triterpene synthase, putative	0.00996685	0.339065	0.635717	0.585184	0.996258	0.269555	0.348733	0.172436	0.279379	0.415116	-0.062647	-0.115243	-0.0221679	0.169978	-0.0952909	0.340862	0.0680987	0.0930217	-0.3311	0.196907
AT1G78520	AT1G78520	unknown protein	0.855178	0.749737	0.904456	0.981603	0.148241	0.0931725	0.589595	0.759031	0.00216474	0.121486	-0.0250439	0.0685839	0.066085	-0.0637778	-0.0324484	-0.141896	0.0161067	0.00827897	-0.00926339	0.0761387
AT1G78600	AT1G78600	LZF1 (LIGHT-REGULATED ZINC FINGER PROTEIN 1)	0.0181786	0.0236604	0.0789397	0.018355	0.0229	0.00382444	0.657599	0.604262	0.0241111	0.864077	0.715568	0.399467	0.403549	0.0139179	0.744365	0.270789	0.709432	0.109116	1.284	-0.185455
AT1G78610	AT1G78610	MSL6 (MECHANOSENSITIVE CHANNEL OF SMALL CONDUCTANCE-LIKE 6)	0.529219	0.302056	0.805775	0.818393	0.19305	0.00862654	0.852608	0.283248	0.871233	0.71091	1.06138	-0.277668	0.214566	0.254896	0.158911	-0.132957	0.146181	-0.267695	0.524634	0.158305
AT1G78800	AT1G78800	glycosyl transferase family 1 protein	0.732231	0.00188038	0.241642	0.74347	0.42498	0.208213	0.327403	0.149734	0.171621	0.931044	0.42244	0.00838996	-0.0889374	-0.026626	0.125244	0.128795	0.152691	-0.26471	0.400564	0.269427
AT1G78830	AT1G78830	curculin-like (mannose-binding) lectin family protein	0.499902	0.0440533	0.00471787	0.689273	0.645858	0.0618483	0.241507	0.47782	0.694841	0.254482	0.401235	-0.118434	0.114106	0.0754627	0.269371	-0.484471	0.212236	0.0683727	1.41634	-0.245132
AT1G78860	AT1G78860	curculin-like (mannose-binding) lectin family protein	0.255735	0.307924	0.00539521	0.611742	0.836177	0.114546	0.835988	0.289153	0.07869	0.540565	0.137548	-0.106242	-0.00144706	-0.0687413	0.0882805	-0.52928	-0.304043	-0.0556999	-0.116906	-0.0344115
AT1G78870	AT1G78870	UBC35 (UBIQUITIN-CONJUGATING ENZYME 35)	0.916449	0.16111	0.716308	0.985803	0.180268	0.307049	0.3524	0.304795	0.0249762	0.00600353	-0.283748	-0.0205233	0.164592	-0.732113	0.0693004	-0.791436	-0.154501	-0.540197	0.700675	-0.689439
AT1G78880	AT1G78880	balbiani ring 1-related / BR1-related	0.675482	0.0991023	0.575329	0.96518	0.778099	0.00365272	0.836427	0.131745	0.468242	0.255498	-0.282523	0.105153	0.0308499	0.200711	0.0455023	-0.802671	0.084326	0.276789	1.33678	-0.261582
AT1G78890	AT1G78890	unknown protein	0.663781	0.406154	0.898412	0.807387	0.0339557	0.0086199	0.155989	0.29427	0.189107	0.197143	-0.501502	-0.170572	-0.443632	-0.486951	0.0457294	-0.890457	-0.113751	-0.334832	0.291118	-0.460473
AT1G78920	AT1G78920	AVP2 (ARABIDOPSIS VACUOLAR H+-PYROPHOSPHATASE 2)	0.390617	0.317582	0.232911	0.735725	0.368947	0.271571	0.150517	0.00644392	0.364782	0.849606	-0.189223	-0.151423	-0.421676	-0.00306193	-0.050622	-0.424927	-0.398622	-0.360422	0.860201	-0.579061
AT1G78995	AT1G78995	unknown protein	0.200697	0.749864	0.339765	0.364444	0.807611	0.11182	0.129768	0.192723	0.149834	0.00131955	-0.350419	-0.362739	-0.076706	-0.807156	-0.278309	-0.412988	-0.354188	-0.488131	-0.122242	-0.806644
AT1G79010	AT1G79010	NADH-ubiquinone oxidoreductase 23 kDa subunit, mitochondrial (TYKY)	0.795518	0.299521	0.360505	0.316477	0.112612	0.000934013	0.163173	0.0810319	0.0283697	0.0629894	-0.581826	-0.162501	-0.434723	-0.287955	0.241412	-0.615718	-0.507342	-0.585316	0.665642	-0.790682
AT1G79050	AT1G79050	DNA repair protein recA	0.991823	0.254399	0.963533	0.111084	0.00915739	0.665372	0.12667	0.30337	0.24564	0.265283	-0.0901078	-0.0362365	-0.487923	0.151873	0.40533	-0.427727	-0.0182459	-0.288101	0.437438	-0.38407
AT1G79270	AT1G79270	ECT8 (evolutionarily conserved C-terminal region 8)	0.594506	0.073497	0.18172	0.966216	0.00522246	0.0539169	0.0502117	0.561682	0.181997	0.913906	-0.463044	0.137674	0.680817	-0.084666	0.0737496	0.104868	0.257989	0.128606	1.05386	0.759844
AT1G79370	AT1G79370	CYP79C1	0.882734	0.936975	0.813943	0.44658	0.564888	0.893188	0.00133168	0.959823	0.288264	0.809829	-0.00332042	0.0118219	0.0190194	0.059212	-0.0158464	0.270998	0.0555858	0.0328451	-0.0605466	0.189714
AT1G79380	AT1G79380	copine-related	0.307761	0.0175862	0.401484	0.675273	0.785188	0.00936407	0.805373	0.402685	0.923051	0.833727	0.547118	-0.413068	-0.132543	-0.0611952	-0.0232416	-0.234567	-0.264394	-0.294659	0.794791	-0.184436
AT1G79410	AT1G79410	AtOCT5 (Arabidopsis thaliana ORGANIC CATION/CARNITINE TRANSPORTER5)	0.140553	0.85927	0.300941	0.891259	0.133516	0.02475	0.420449	0.00749979	0.0266554	0.010328	-0.443856	-0.468763	-0.321155	-0.527956	0.0884617	-0.72123	-0.224806	-0.514212	-0.148511	-0.303606
AT1G79490	AT1G79490	EMB2217 (embryo defective 2217)	0.713822	0.57798	0.589578	0.751865	0.839891	0.000902369	0.720115	0.746531	0.532133	0.77705	0.244854	-0.108695	0.0562411	0.0982508	0.109703	-0.0763742	0.167466	-0.0269414	0.098005	-0.110629
AT1G79550	AT1G79550	PGK (PHOSPHOGLYCERATE KINASE)	0.388943	0.594467	0.0244749	0.789474	0.00836059	0.401135	0.173881	0.0545741	0.275021	0.702704	-0.194648	-0.242804	-0.550731	0.0539811	0.108341	-0.593385	-0.378732	-0.571378	0.556141	-0.578124
AT1G79570	AT1G79570	protein kinase family protein	0.672918	0.988668	0.505215	0.989309	0.736229	0.125145	0.302007	0.278968	0.187826	0.00145024	0.56691	-0.248825	-0.0799047	0.674846	0.101553	-0.00446178	0.142531	0.133478	0.219434	-0.532412
AT1G79640	AT1G79640	ATP binding / kinase/ protein kinase/ protein serine/threonine kinase/ protein tyrosine kinase	0.208233	0.0871804	0.0553754	0.630144	0.414449	0.893758	0.284403	0.00227556	0.139733	0.390249	0.0182798	-0.605856	-0.288744	-0.137494	0.00449176	-0.466681	-0.293267	-0.476229	-0.249956	-0.402824
AT1G79660	AT1G79660	unknown protein	0.00881936	0.229074	0.556071	0.136571	0.050824	0.0915391	0.615261	0.266847	0.307239	0.703418	0.145456	0.220593	0.100894	-0.00725944	0.609186	0.165101	0.261302	0.286716	0.583863	0.249936
AT1G79700	AT1G79700	ovule development protein, putative	0.0243366	0.210805	0.00325214	0.105983	0.0764915	0.509472	0.129945	0.0397785	0.314626	0.114668	0.159433	0.340931	0.383177	0.188716	0.405938	-0.366731	0.469815	0.481079	0.435336	0.369735
AT1G79720	AT1G79720	aspartyl protease family protein	0.0821956	0.231122	0.599947	0.00198063	0.136298	0.0552593	0.885563	0.858283	0.914634	0.613865	0.618268	0.0733933	0.161993	0.164011	0.674522	-0.0819293	0.210207	-0.0630794	0.443974	0.0995606
AT1G79750	AT1G79750	ATNADP-ME4 (NADP-malic enzyme 4)	0.349172	0.654844	0.187831	0.173141	0.415829	0.100375	0.00337514	0.669251	0.139066	0.206557	-0.325812	-0.530971	0.0787059	0.151118	0.493136	-0.598467	-0.307022	-0.190068	0.391981	-0.48488
AT1G79850	AT1G79850	RPS17 (RIBOSOMAL PROTEIN S17)	0.596431	0.209579	0.136129	0.55332	0.307173	0.0682508	0.00123939	0.908592	0.703362	0.534777	-0.326795	-0.134566	0.142731	-0.177729	-0.0853679	-0.13402	-0.244585	0.00509764	-0.305346	-0.314594
AT1G79890	AT1G79890	helicase-related	0.818225	0.509787	0.736903	0.0061331	0.163282	0.871478	0.357902	0.653015	0.716287	0.0524147	-0.025133	-0.0876514	-0.158191	0.147017	-0.226429	-0.00343449	0.0460913	-0.107226	-0.17162	0.219532
AT1G79920	AT1G79920	ATP binding	0.106195	0.285417	0.177187	0.0576683	0.023181	0.161056	0.935149	0.0469386	0.00905903	0.946011	0.118458	-0.294678	0.117764	-0.070319	-0.201221	-0.552132	-0.349007	-0.431553	0.768861	-0.252038
AT1G79930	AT1G79930	HSP91	0.00273236	0.470993	0.413782	0.522465	0.772098	0.550528	0.865515	0.280284	0.241853	0.892844	-0.0568989	-0.109871	-0.0443826	-0.0639262	0.20989	-0.695503	-0.330417	-0.262077	0.265049	-0.0734169
AT1G80050	AT1G80050	APT2 (ADENINE PHOSPHORIBOSYL TRANSFERASE 2)	0.11749	0.11985	0.296619	0.234996	0.00765068	0.0170964	0.0142401	0.28633	0.780803	0.112881	-0.707452	-0.356955	-0.544086	-0.430821	-0.130779	-0.0599183	-0.248295	-0.195745	-0.366948	-0.878524
AT1G80120	AT1G80120	unknown protein	0.172542	0.580847	0.0424629	0.00190133	0.0648107	0.139911	0.128589	0.186723	0.0133578	0.0564641	0.481468	0.271964	0.606325	0.547815	1.25448	0.54142	0.540375	0.605131	0.491087	0.232944
AT1G80280	AT1G80280	hydrolase, alpha/beta fold family protein	0.0900814	0.808318	0.0241728	0.174424	0.249546	0.58242	0.00878804	0.0854225	0.0507868	0.0957515	-0.269814	-1.06346	-0.622873	-0.656521	-0.430327	-1.46508	-1.18491	-1.23887	-0.152033	-0.913972
AT1G80320	AT1G80320	oxidoreductase, 2OG-Fe(II) oxygenase family protein	0.0511388	0.297034	0.326011	0.00717561	0.807674	0.0704748	0.0393477	0.302315	0.853302	0.0313697	-0.0766673	-0.101518	-0.0336887	0.0867184	0.27518	0.016496	-0.0491437	-0.0639251	-0.246547	0.267151
AT1G80380	AT1G80380	phosphoribulokinase/uridine kinase-related	0.132137	0.690131	0.784586	0.241	0.0892747	0.39653	0.815125	0.0372385	0.951171	0.00868795	0.0590805	-0.471893	-0.435644	0.221905	0.391454	-0.24019	-0.138583	-0.378257	0.209533	-0.274005
AT1G80570	AT1G80570	F-box family protein (FBL14)	0.194481	0.815966	0.320973	0.248494	0.672244	0.372899	0.475762	0.00560231	0.282861	0.627529	-0.115902	-0.208712	0.0814519	-0.100604	0.115211	-0.269114	-0.128406	-0.217594	-0.0789626	-0.198241
AT1G80590	AT1G80590	WRKY66	0.576249	0.384824	0.187571	0.835746	0.174489	0.587618	0.816557	0.639342	0.718028	0.000230969	-0.0486943	0.0755522	-0.135611	0.218226	-0.0415788	0.0669554	0.116158	-0.00958788	-0.224707	0.0853267
AT1G80700	AT1G80700	unknown protein	0.359304	0.0658611	0.35262	0.0854615	0.766802	0.516893	0.911668	0.743608	0.774085	0.00301327	0.0855989	0.0108376	-0.0618021	-0.171075	-0.18901	-0.0139125	0.102812	0.0911976	0.569368	-0.0617544
AT1G80750	AT1G80750	60S ribosomal protein L7 (RPL7A)	0.12693	0.0420378	0.614466	0.165318	0.782344	0.485892	0.299424	0.875594	0.174295	0.00322666	-0.103753	0.352845	-0.0652118	-0.538399	-0.305793	-0.6243	0.157452	0.0200658	0.981551	-0.459429
AT1G80830	AT1G80830	NRAMP1 (NATURAL RESISTANCE-ASSOCIATED MACROPHAGE PROTEIN 1)	0.315752	0.533764	0.216039	0.349939	0.0909746	0.0452733	0.0676772	0.000213804	0.0166323	0.01788	-0.486578	-0.340312	-0.189354	-0.624951	-0.243521	-0.931749	-0.394139	-0.679112	0.332945	-0.886448
AT1G80900	AT1G80900	magnesium transporter CorA-like family protein (MGT1) (MRS2)	0.207339	0.680457	0.428092	0.354935	0.981425	0.577049	0.600451	0.00294151	0.205425	0.799094	0.0462962	-0.174553	-0.00739027	-0.0617615	0.280008	-0.228912	-0.15381	-0.259808	0.0410683	-0.143539
AT2G01029	AT2G01029	transposable element gene	0.16905	0.624358	0.626	0.00120518	0.893725	0.760521	0.46295	0.186228	0.106831	0.816293	-0.0173985	-0.0380139	-0.0264152	0.0857075	-0.387041	0.28556	0.08054	-0.177536	-0.182077	0.172729
AT2G01270	AT2G01270	AtQSOX2 (quiescin-sulfhydryl oxidase 2)	0.347049	0.319876	0.952244	0.541141	0.719725	0.202572	0.221668	0.578765	0.743436	0.00423524	0.188374	-0.315744	0.0665085	0.439368	0.257236	-0.255933	-0.028575	-0.26062	0.36273	-0.250163
AT2G01450	AT2G01450	ATMPK17	0.93009	0.0496607	0.437284	0.0119775	0.00686515	0.0432409	0.626727	0.861852	0.17523	0.384819	0.636242	-0.0743907	0.354684	0.178175	0.576139	0.125402	0.140034	-0.148663	1.26598	-0.305865
AT2G01490	AT2G01490	phytanoyl-CoA dioxygenase (PhyH) family protein	0.845839	0.282513	0.79288	0.950005	0.664863	0.115736	0.675767	0.677093	0.385437	0.00236567	-0.31553	0.01742	0.0449328	-0.534524	0.108047	-0.529173	0.107093	0.021755	0.965905	-0.213943
AT2G01560	AT2G01560	unknown protein	0.0511896	0.374401	0.912709	0.161824	0.969354	0.0908911	0.00700788	0.972007	0.743274	0.322309	0.139786	0.164629	-0.0138959	0.00906331	-0.107459	0.0772959	0.0144239	0.024707	-0.0959797	-0.0801945
AT2G01570	AT2G01570	RGA1 (REPRESSOR OF GA1-3 1)	0.00641493	0.714289	0.373128	0.0463821	0.94402	0.417355	0.419689	0.864705	0.935026	0.188864	-0.107477	-0.362359	0.0128078	0.231246	1.07817	-0.245693	-0.481438	-0.150499	0.2589	-0.5619
AT2G01910	AT2G01910	ATMAP65-6	0.404677	0.045051	0.783861	0.260861	0.00404244	0.136475	0.255144	0.303827	0.290109	0.958166	0.712858	0.427261	0.466625	-0.0503807	-0.386687	0.396352	0.0500996	0.467155	1.35622	0.570513
AT2G01913	AT2G01913	unknown protein	0.0258187	0.715496	0.540792	0.917588	0.151498	0.0163569	0.855528	0.00761935	0.201102	0.097756	-0.306238	-0.284968	-0.253198	-0.204186	-0.0161935	-0.268871	-0.0754596	-0.178108	-0.144643	-0.0040101
AT2G02070	AT2G02070	AtIDD5 (Arabidopsis thaliana Indeterminate(ID)-Domain 5)	0.901437	0.168028	0.00636589	0.247452	0.758115	0.188949	0.086319	0.485537	0.105669	0.113127	0.373515	-0.0658702	0.118293	0.601437	0.662248	0.0853621	0.436664	0.120655	0.938983	0.437969
AT2G02120	AT2G02120	PDF2.1	0.537319	0.64032	0.483043	0.089852	0.99143	0.670356	0.477112	0.898911	0.00842815	0.550722	-0.0461326	-0.072192	-0.0253274	-0.060609	0.212898	-0.152611	-0.0472437	0.00536144	0.0274481	-0.0285935
AT2G02220	AT2G02220	PSKR1 (PHYTOSULFOKIN RECEPTOR 1)	0.965065	0.821601	0.750647	0.572335	0.00588449	0.490515	0.0977556	0.842266	0.208753	0.943924	-0.0297427	-0.0446698	0.364577	-0.016745	-0.00998096	-0.57264	0.070569	-0.0838753	0.1247	0.22789
AT2G02480	AT2G02480	STI (STICHEL)	0.415854	0.229968	0.992241	0.383897	0.592387	0.00299484	0.67715	0.995794	0.344665	0.60425	0.332254	0.129437	0.167538	0.146854	0.174238	0.210516	0.0177995	0.0715068	0.147543	0.0728276
AT2G02610	AT2G02610	DC1 domain-containing protein	0.511705	0.40373	0.762269	0.0242169	0.839363	0.637512	0.0066749	0.89431	0.618219	0.283861	-0.0230116	0.0760387	-0.0322191	-0.0184256	-0.091527	0.0467854	-0.00816385	0.022331	0.0342172	-0.0599021
AT2G02710	AT2G02710	PLPB (PAS/LOV PROTEIN B)	0.0740334	0.162083	0.00507957	0.181317	0.0139358	0.0790953	0.55265	0.0832719	0.0970635	0.785066	0.327197	0.693334	0.679048	-0.0757913	0.5588	0.00655687	0.877086	0.527133	1.00943	0.143992
AT2G02750	AT2G02750	pentatricopeptide (PPR) repeat-containing protein	0.313778	0.455863	0.10884	0.20589	0.55301	0.737851	0.996484	0.535841	0.535483	0.00250869	0.0399156	-0.0395784	-0.0782183	0.158754	0.152407	0.15873	0.105511	0.0995479	-0.153157	0.0184445
AT2G02780	AT2G02780	leucine-rich repeat transmembrane protein kinase, putative	0.727239	0.351806	0.991926	0.461663	0.675079	0.0085105	0.226178	0.180901	0.873268	0.812357	0.336533	0.0373695	0.0542418	0.100177	0.0918713	0.00782547	-0.0071656	0.203023	0.11575	-0.204315
AT2G02960	AT2G02960	zinc finger (C3HC4-type RING finger) family protein	0.525147	0.777368	0.784184	0.00206902	0.259433	0.473491	0.0353907	0.718453	0.999642	0.202496	0.173563	-0.223168	0.110618	0.399807	0.644074	-0.222725	-0.102227	-0.136769	0.253345	0.222884
AT2G03290	AT2G03290	protein transmembrane transporter	0.838904	0.246851	0.921092	0.147276	0.610105	0.88598	0.543104	0.048366	0.00461066	0.772398	-0.00440262	-0.00322809	0.0211792	0.00886271	0.049394	-0.141529	-0.00475878	0.119038	0.0748084	0.0524792
AT2G03420	AT2G03420	unknown protein	0.713801	0.652292	0.981978	0.672738	0.812728	0.00633681	0.413726	0.264754	0.213174	0.0630037	-0.393847	0.0789503	-0.153352	-0.585212	-0.111547	-0.416712	-0.0267624	-0.623046	0.266822	-0.299298
AT2G03505	AT2G03505	glycosyl hydrolase family protein 17	0.410675	0.909287	0.358649	0.493746	0.378787	0.267887	0.332552	0.548309	0.775952	0.00349849	-0.102138	-0.117615	0.0288982	-0.41933	0.0434314	0.00276893	-0.101054	0.0401465	-0.0351494	-0.16824
AT2G03510	AT2G03510	band 7 family protein	0.858715	0.0364067	0.0926559	0.00734053	0.530356	0.233515	0.320641	0.235292	0.66125	0.0892917	0.249968	-0.0724439	-0.197811	-0.505845	-0.628969	-0.214883	-0.136486	-0.379171	0.682833	-0.449408
AT2G03670	AT2G03670	CDC48B	0.00551463	0.060779	0.0910738	0.900843	0.419456	0.0950686	0.610342	0.593531	0.624874	0.398461	-0.213175	0.258522	0.191851	0.200409	0.109394	-0.28183	0.403244	-0.0948926	0.470762	-0.0834162
AT2G03760	AT2G03760	ST	0.941845	0.792141	0.686474	0.471684	0.718173	0.00750619	0.385052	0.231356	0.124941	0.267161	-0.781437	-0.0588772	-0.0165174	-0.420261	0.117425	-0.197118	-0.111382	-0.477168	0.0518735	-0.217618
AT2G03890	AT2G03890	phosphatidylinositol 3- and 4-kinase family protein	0.0600861	0.672089	0.00293494	0.202443	0.0140655	0.0917449	0.220282	0.0127903	0.187261	0.453979	-0.443277	-0.883677	-0.844534	-0.362309	-0.537009	-0.830275	-0.522339	-0.978281	0.389898	-0.794346
AT2G04280	AT2G04280	unknown protein	0.00649392	0.0265607	0.24399	0.532839	0.568694	0.119213	0.762026	0.168389	0.428018	0.569321	0.254422	0.384115	0.0110186	0.143771	-0.116418	-0.0677096	0.144636	0.15277	1.32147	-0.146479
AT2G04400	AT2G04400	indole-3-glycerol phosphate synthase (IGPS)	0.786148	0.442372	0.581873	0.367886	0.860336	0.391316	0.436145	0.0580674	0.457297	0.00418118	-0.245069	-0.124104	-0.10657	-0.726146	-0.120495	-0.0672465	-0.349548	-0.525202	0.492505	-0.535793
AT2G04470	AT2G04470	transposable element gene	0.20514	0.944608	0.962421	0.80333	0.549844	0.579878	0.00304974	0.783659	0.278776	0.791735	-0.038529	0.09765	0.0500237	0.00334685	0.00393616	0.00423416	0.0102307	0.0429562	-0.0148486	0.103395
AT2G04495	AT2G04495	unknown protein	0.264705	0.899479	0.329541	0.141723	0.654747	0.651289	0.481293	0.960301	0.201103	0.00164047	-0.0116953	-0.150689	0.00542562	-0.0711473	0.0606749	-0.00607933	-0.122326	0.0347007	-0.0174915	-0.0282644
AT2G04520	AT2G04520	eukaryotic translation initiation factor 1A, putative / eIF-1A, putative / eIF-4C, putative	0.0939107	0.931819	0.547158	0.31838	0.592857	0.0931094	0.0831023	0.356728	0.502296	0.00375896	-0.403873	0.153247	0.182792	-0.594326	-0.361406	-0.695854	0.0984755	0.181262	0.270817	-0.627861
AT2G04540	AT2G04540	3-oxoacyl-(acyl-carrier-protein) synthase II, putative	0.355393	0.303355	0.150752	0.881834	0.114307	0.000611417	0.313242	0.057056	0.268113	0.654992	-0.54207	-0.295607	-0.0920256	-0.119638	0.0225255	-0.470124	-0.217889	-0.396593	-0.217998	-0.299723
AT2G04720	AT2G04720	pseudogene	0.194953	0.897065	0.979539	0.732569	0.00102907	0.526674	0.360828	0.0889657	0.418773	0.9497	0.0630524	0.168757	0.129908	0.0274066	-0.044101	0.630906	0.0105461	-0.0432066	-0.0171925	-0.0352818
AT2G04850	AT2G04850	auxin-responsive protein-related	0.736573	0.299785	0.49617	0.111682	0.587799	0.0303372	0.535647	0.145434	0.466544	0.00880152	0.280179	0.040828	0.085373	0.24616	0.280937	-0.0614076	0.152443	0.112389	0.184713	0.0549404
AT2G04980	AT2G04980	transposable element gene	0.0678986	0.551643	0.782459	0.486591	0.746236	0.0756682	0.00610263	0.026004	0.110865	0.768176	0.0755097	-5.52258e-05	-0.0271422	0.0165795	-0.134205	0.0866343	0.0196761	-0.00755965	0.0222857	-0.0809645
AT2G05250	AT2G05250	DNAJ heat shock N-terminal domain-containing protein	0.772442	0.0570637	0.935855	0.802789	0.541564	0.00390109	0.907533	0.021106	0.0691405	0.460182	0.326848	0.0308937	-0.164846	0.271232	0.142727	0.0236498	-0.0170926	0.137826	0.562578	0.0193085
AT2G05500	AT2G05500	unknown protein	0.00513277	0.752999	0.370637	0.823226	0.445262	0.0615718	0.44871	0.180208	0.14478	0.721974	0.0928682	-0.0436536	0.0056175	0.0499277	-0.0190522	0.0732691	0.10889	-0.0547823	-0.0606101	0.101935
AT2G05690	AT2G05690	transposable element gene	0.480979	0.399723	0.878034	0.712434	0.222302	0.755175	0.510718	0.594929	0.200063	0.00276841	-0.0211674	0.0888129	-0.0562031	0.147736	-0.00509185	0.142515	-0.000519383	0.0656813	-0.103977	0.0581931
AT2G05715	AT2G05715	pseudogene	0.00822715	0.502287	0.922125	0.939476	0.529713	0.987569	0.529859	0.837031	0.0342056	0.78015	0.00611674	-0.0512655	-0.174304	-0.0515482	-0.0282821	-0.0652871	0.00674998	0.00286058	-0.0842462	-0.0558205
AT2G05730	AT2G05730	pseudogene	0.742067	0.0797016	0.532683	0.00920066	0.709649	0.772409	0.68823	0.949957	0.399259	0.959069	-0.00205381	-0.0156714	0.0212101	0.0303955	0.0746169	0.215159	0.0141055	0.0263541	-0.0511846	0.012079
AT2G05810	AT2G05810	armadillo/beta-catenin repeat family protein	0.151267	0.0284536	0.631989	0.152249	0.655135	0.00308693	0.0849354	0.860172	0.569224	0.505515	0.301895	-0.30918	-0.227843	0.197842	0.670404	-0.0690032	0.0203503	-0.143503	-0.334094	-0.446045
AT2G05845	AT2G05845	transposable element gene	0.958005	0.000770629	0.115452	0.664595	0.728711	0.676951	0.674066	0.41396	0.0795751	0.267593	-0.0249272	0.0331669	-0.0342356	-0.0372575	0.00684575	-0.0739706	0.0704947	0.0612229	-0.144717	0.0529565
AT2G05900	AT2G05900	SDG11 (SET DOMAIN-CONTAINING PROTEIN 11)	0.408725	0.338101	0.0737351	0.701001	0.563525	0.716649	0.731325	0.0093834	0.137257	0.586271	-0.00744851	-0.0818948	0.157039	-0.0590532	-0.0477967	0.433038	-0.0531763	0.113179	-0.14125	0.0501465
AT2G05915	AT2G05915	unknown protein	0.263132	0.338486	0.781861	0.428966	0.00394757	0.776079	0.0365777	0.322478	0.736317	0.645506	0.0413066	0.311779	-1.44081	0.312228	-0.200254	-0.0126074	0.247351	-0.449373	-0.892354	-0.728469
AT2G05940	AT2G05940	protein kinase, putative	0.162059	0.431975	0.18483	0.178173	0.169543	0.0367565	0.36559	0.000706485	0.240781	0.0123094	0.134696	-0.454722	0.0652802	-0.942613	-0.210555	-0.516527	-0.304908	-1.06124	0.420173	-0.40468
AT2G06050	AT2G06050	OPR3 (OPDA-REDUCTASE 3)	0.464558	0.00507162	0.544017	0.0119758	0.0791532	0.263869	0.322295	0.0390375	0.843076	0.600632	0.396494	-0.221169	0.611432	0.0703978	1.08044	-0.219675	-0.333639	0.431949	1.22658	-0.46587
AT2G06255	AT2G06255	ELF4-L3 (ELF4-Like 3)	0.172821	0.100371	0.940232	0.537448	0.479123	0.00127187	0.527755	0.260361	0.336737	0.61381	-0.209221	-0.121932	0.058936	-0.0726773	0.149651	0.506236	0.0137406	0.182065	-0.32178	0.196738
AT2G06370	AT2G06370	transposable element gene	0.356582	0.296897	0.17078	0.798065	0.346348	0.163052	0.0768918	0.872761	0.00496388	0.139969	0.089915	0.0869535	-0.0535111	-0.0827712	-0.0122249	-0.0841158	0.0459494	0.0197699	-0.104056	-0.053716
AT2G06850	AT2G06850	EXGT-A1 (ENDOXYLOGLUCAN TRANSFERASE)	0.179127	0.273651	0.0930243	0.23979	0.236885	0.0864108	0.00267165	0.505013	0.548654	0.906045	0.443077	0.340891	0.15021	0.0279607	0.390532	-0.729736	0.252745	0.120714	0.66694	0.391781
AT2G07070	AT2G07070	transposable element gene	0.259446	0.0817508	0.0238573	0.55893	0.00406485	0.970261	0.927402	0.384501	0.635496	0.623538	0.00649495	0.158646	-0.184636	0.0653408	-0.0921395	0.00932931	0.0932989	-0.0025053	-0.125073	0.0394411
AT2G07180	AT2G07180	protein kinase, putative	0.920085	0.20874	0.916172	0.0561887	0.260039	0.00673781	0.774925	0.460068	0.073292	0.0412801	-0.542528	-0.0599776	0.306232	-0.39242	-0.247177	-0.905249	-0.0490419	-0.22216	0.821256	-0.14976
AT2G07215	AT2G07215	unknown protein	0.936383	0.418114	0.981685	0.598806	0.774256	0.115611	0.764944	0.319606	0.402836	0.00950415	-0.667021	0.0230486	-0.149211	0.460972	-0.376202	0.52158	0.00927325	0.459354	-0.553281	-0.366867
AT2G07330	AT2G07330	transposable element gene	0.308294	0.67382	0.557629	0.785461	0.00822213	0.504896	0.476622	0.857244	0.607383	0.443958	0.111348	0.106963	0.0950923	0.254529	-0.0707036	0.185546	0.11541	0.044444	-0.130963	0.236056
AT2G07340	AT2G07340	prefoldin-related KE2 family protein	0.988734	0.231493	0.949469	0.50505	0.319512	0.00780593	0.0632523	0.983515	0.622788	0.86995	-0.251467	-0.0484473	-0.277131	-0.114367	-0.19056	0.116026	-0.0270045	0.0118274	-0.564722	-0.345973
AT2G07470	AT2G07470	transposable element gene	0.710532	0.384418	0.00679264	0.769568	0.901307	0.812071	0.543149	0.788129	0.0468538	0.987387	-0.0102769	0.0726152	-0.0176591	0.0495864	0.00822193	-0.137687	0.0795147	0.0214773	-0.128883	0.154986
AT2G07709	AT2G07709	pseudogene	0.101898	0.815204	0.437261	0.424778	0.994755	0.00733968	0.0143848	0.574563	0.556113	0.586148	-0.650572	-0.411548	-0.0481296	0.129136	-0.130149	-0.172261	-0.153127	-0.0359095	0.00854595	-0.425597
AT2G07719	AT2G07719	unknown protein	0.666685	0.691618	0.0571689	0.806065	0.707789	0.00544662	0.983088	0.0725039	0.367695	0.297819	-0.324503	0.0511124	0.00355229	-0.0515004	0.029733	-0.143705	0.118528	0.177552	-0.0476305	-0.0490228
AT2G07722	AT2G07722	unknown protein	0.0225935	0.00558608	0.0864557	0.983606	0.264525	0.0964884	0.742379	0.56944	0.486585	0.696202	0.296204	0.330468	0.281377	-0.181515	0.0769852	-0.30557	0.840071	-0.0689427	1.1512	-0.0148641
AT2G09589	AT2G09589	transposable element gene	0.481348	0.646727	0.367521	0.516233	0.432943	0.878478	0.146195	0.000424285	0.353586	0.306204	0.0210381	0.0960341	-0.0368864	0.0694948	0.0356121	0.00222957	0.0528536	0.10008	-0.0754143	0.195787
AT2G09820	AT2G09820	transposable element gene	0.768482	0.779881	0.577234	0.994929	0.00958853	0.335	0.145041	0.325164	0.022834	0.920763	-0.0392017	0.0459555	-0.19913	0.0341688	-0.0351006	-0.115749	0.0412128	0.0740898	-0.00674241	-0.0752447
AT2G09956	AT2G09956	transposable element gene	0.960897	0.916482	0.779183	0.824458	0.783061	0.881363	0.495383	0.0162634	0.00910949	0.629669	0.0366356	0.0191783	0.015393	0.0495986	-0.014173	0.172572	-0.00696642	-0.0708157	-0.0283415	0.097991
AT2G10070	AT2G10070	transposable element gene	0.625762	0.452594	0.468335	0.339741	0.864838	0.142297	0.533638	0.504423	0.584777	0.00533181	0.0761621	0.0413835	-0.0145773	-0.0696275	-0.0593507	0.00167466	0.0327043	0.0502035	-0.0457324	-0.119559
AT2G10380	AT2G10380	transposable element gene	0.301967	0.465757	0.344993	0.638099	0.676171	0.00468632	0.442831	0.214006	0.30856	0.758181	-0.145875	-0.116602	-0.000529766	0.0719183	0.116312	0.509968	-0.120469	0.245724	-0.307238	0.264001
AT2G10895	AT2G10895	transposable element gene	0.00304487	0.0237794	0.787709	0.548942	0.62615	0.150835	0.470514	0.834323	0.259252	0.230149	-0.13364	0.306144	0.039946	-0.139277	-0.240217	-0.212038	0.0278085	0.00825948	0.126337	-0.0344297
AT2G11015	AT2G11015	unknown protein	0.0807373	0.357713	0.632411	0.590446	0.950482	0.264545	0.00270955	0.31291	0.593127	0.524032	0.134771	-0.134543	-0.0107955	0.0709173	-0.0593761	0.259436	-0.0129458	-0.0094177	-0.106435	-0.129301
AT2G11090	AT2G11090	transposable element gene	0.660465	0.167536	0.00349976	0.924626	0.613408	0.928325	0.318103	0.750695	0.589122	0.412732	-0.0131491	0.103011	-0.0609597	0.1075	-0.0232822	-0.0421318	0.0894022	-0.00739704	-0.108741	0.124953
AT2G11230	AT2G11230	transposable element gene	0.34841	0.618988	0.362695	0.338025	0.14295	0.550291	0.861882	0.00388272	0.72277	0.0302962	-0.0125482	-0.0138806	0.0844613	-0.0656441	-0.102676	0.162096	0.0380537	0.132051	-0.0610449	0.0252663
AT2G11380	AT2G11380	transposable element gene	0.596194	0.00994024	0.519823	0.569729	0.946666	0.713603	0.644215	0.634809	0.0256473	0.135933	0.0275158	0.176924	-0.0047335	-0.0601631	0.00461076	-0.100425	-0.0268655	0.000939052	0.0617749	0.0552922
AT2G11490	AT2G11490	transposable element gene	0.21755	0.352268	0.859035	0.775815	0.682721	0.902243	0.622842	0.125442	0.00933772	0.87789	0.0117796	0.167803	-0.0453774	0.0231757	-0.0458909	0.219377	0.02107	-0.0237016	-0.0666432	-0.00366564
AT2G11610	AT2G11610	transposable element gene	0.119466	0.903251	0.490757	0.921473	0.00473629	0.0687227	0.850605	0.882426	0.028574	0.142	0.0383826	-0.10861	0.0814282	-0.0608541	-0.0261047	-0.0007426	0.0352738	0.0153273	-0.0334984	0.0215393
AT2G11640	AT2G11640	transposable element gene	0.771597	0.453164	0.183529	0.00536579	0.971844	0.247692	0.160197	0.199792	0.261009	0.51279	-0.0143716	0.111319	-0.00877233	0.0626724	0.0733001	0.0400351	0.0270684	-0.0293408	0.030412	-0.103332
AT2G11810	AT2G11810	MGDC	0.279313	0.385956	0.395293	0.0345562	0.243303	0.0488596	0.0188575	0.0226567	0.0153361	0.00558352	0.399692	0.0210705	0.176298	0.555213	0.825515	0.702006	0.209546	0.31326	-0.268344	0.592645
AT2G11890	AT2G11890	adenylate cyclase	0.00305739	0.844515	0.508847	0.520845	0.420218	0.18713	0.252287	0.770319	0.524639	0.613387	-0.568716	0.286195	-0.28563	-0.229059	-0.211135	-0.475076	-0.228053	0.0451034	0.30956	-0.650142
AT2G12140	AT2G12140	transposable element gene	0.233852	0.386204	0.200897	0.950903	0.00914102	0.623912	0.31554	0.757186	0.235381	0.221812	-0.0132357	-0.0402052	-0.145835	0.101924	-0.0346214	-0.01502	0.0737939	0.0399078	-0.244944	0.122067
AT2G12150	AT2G12150	transposable element gene	0.30858	0.256983	0.97471	0.00433086	0.132289	0.22596	0.294379	0.33629	0.575126	0.434642	0.0555853	0.273939	-0.236918	0.166716	-0.539973	0.213897	0.0141663	0.207381	-0.377894	0.24236
AT2G12530	AT2G12530	transposable element gene	0.972771	0.711012	0.63408	0.924933	0.508473	0.437082	0.231981	0.580368	3.85e-05	0.837223	0.0421635	0.019042	0.0174769	-0.00166101	-0.00894866	0.1477	-0.0429993	-0.0126631	0.0270504	0.150985
AT2G12720	AT2G12720	transposable element gene	0.329919	0.572163	0.661884	0.00455609	0.421908	0.0215728	0.637743	0.963059	0.551449	0.530293	-0.119318	0.183892	-0.0854702	0.145696	-0.196635	0.149902	-0.0722497	0.043282	-0.143051	0.00294817
AT2G12770	AT2G12770	transposable element gene	0.0174712	0.303378	0.978563	0.733652	0.654282	0.387687	0.481004	0.463628	0.00403859	0.064911	-0.0283143	0.189584	-0.0406197	0.126565	-0.00796963	0.166097	0.00935977	-0.0110411	-0.202443	0.0734084
AT2G13080	AT2G13080	transposable element gene	0.751949	0.457516	0.4752	0.798459	0.225787	0.726346	0.396181	0.688534	0.542487	0.00898398	-0.041888	0.0674895	-0.0974961	0.159983	-0.0702739	0.146079	0.0873239	0.0262479	-0.258045	0.246936
AT2G13190	AT2G13190	transposable element gene	0.00635699	0.254795	0.856799	0.0631183	0.744227	0.740061	0.759455	0.198183	0.173193	0.356132	-0.0233823	-0.134017	-0.0638365	0.132581	-0.246146	0.231233	0.0257098	0.0894792	-0.226388	0.0716353
AT2G13200	AT2G13200	transposable element gene	0.0162235	0.301022	0.749741	0.298242	0.779155	0.00736169	0.647904	0.231122	0.772226	0.411133	-0.0731056	-0.0983483	-0.0358867	0.0959072	-0.158684	0.0766612	-0.0139798	-0.057805	-0.168661	-0.011815
AT2G13610	AT2G13610	ABC transporter family protein	0.480077	0.200942	0.62563	0.669102	0.0507198	0.00917885	0.530344	0.513132	0.456379	0.320723	0.326144	0.109726	0.488986	0.279304	0.0170467	-0.390159	0.274993	-0.129272	0.308331	0.319913
AT2G13620	AT2G13620	ATCHX15	0.63659	0.532814	0.713365	0.274995	0.959442	0.426381	0.302936	0.565163	0.000269185	0.162507	-0.0580526	0.0905286	-0.0253677	0.16073	-0.147299	0.193507	0.0717709	0.109514	-0.176378	0.179755
AT2G13640	AT2G13640	Golgi GDP mannose transporter (GONST1)	0.314668	0.616474	0.692135	0.35342	0.00487635	0.346188	0.125076	0.905154	0.528432	0.803136	0.0833148	-0.000172753	-0.115721	0.016515	-0.0881928	-0.00481073	0.0319508	0.0256184	-0.0446276	-0.0444941
AT2G13650	AT2G13650	GONST1 (Golgi Nucleotide Sugar Transporter 1)	0.25363	0.496442	0.784408	0.511401	0.631434	0.359106	0.692046	0.156914	0.209779	0.00208473	-0.247362	-0.282214	0.0559241	-0.725779	0.290103	-0.455083	-0.166807	-0.421569	0.383226	-0.128133
AT2G13710	AT2G13710	transposable element gene	0.287805	0.60474	0.853375	0.709714	0.270388	0.00486673	0.906264	0.448778	0.567064	0.704407	0.02761	0.175552	0.0187602	0.0437189	-0.051611	0.236589	0.0120837	0.0948315	-0.056401	0.0310812
AT2G13860	AT2G13860	transposable element gene	0.284507	0.511715	0.776397	0.366579	0.980654	0.00167645	0.658677	0.151147	0.326617	0.785695	0.26606	0.30727	-0.0316686	0.175982	-0.82923	0.924595	0.17844	0.559099	-0.484179	0.317332
AT2G14300	AT2G14300	transposable element gene	0.692557	0.911043	0.454911	0.0726599	0.00451005	0.221341	0.912266	0.0346106	0.214301	0.0763961	0.0765194	0.0521555	0.0497873	-0.0498591	0.046289	0.122822	0.0131023	0.074548	-0.0287112	0.027581
AT2G14370	AT2G14370	transposable element gene	0.0735257	0.00813574	0.487959	0.287645	0.873658	0.255931	0.986311	0.632365	0.221887	0.80315	0.0222461	-0.0915454	0.00927642	0.0471239	-0.102022	0.253128	-0.0423832	0.0489246	-0.134129	0.0324768
AT2G14560	AT2G14560	LURP1 (LATE UPREGULATED IN RESPONSE TO HYALOPERONOSPORA PARASITICA)	0.24975	0.618491	0.750631	0.0205961	0.232757	0.000359234	0.067817	0.0168772	0.0251603	0.0194991	-1.40932	-0.642545	-0.661966	-1.32199	-1.33667	-1.4888	-0.183535	-1.60645	0.192025	-0.825887
AT2G14580	AT2G14580	ATPRB1	0.0602931	0.612857	0.173381	0.0268269	0.749964	0.00638487	0.300452	0.168765	0.0338996	0.0598194	-0.14244	-0.218411	-0.0342567	-0.130656	0.0776247	-0.209132	-0.03992	-0.0816185	-0.121088	-0.089777
AT2G14610	AT2G14610	PR1 (PATHOGENESIS-RELATED GENE 1)	0.410935	0.71049	0.144926	0.232827	0.932893	0.0616911	0.0470335	0.772012	0.00750242	0.0907726	-0.579088	-0.427313	-0.121618	-1.11349	-0.726346	0.175789	-0.616036	0.0959782	0.122575	-1.41989
AT2G14660	AT2G14660	unknown protein	0.533687	0.729968	0.326404	0.929039	0.76645	0.0836512	0.549475	0.00820181	0.814101	0.950331	-0.117254	-0.0830963	0.0875486	-0.0367744	0.0275209	-0.0694863	-0.0616618	0.294623	-0.138961	0.137398
AT2G14774	AT2G14774	transposable element gene	0.879729	0.92148	0.53131	0.000905398	0.737053	0.686236	0.896868	0.501198	0.254217	0.521904	-0.0362024	0.0567222	-0.0299297	0.121297	-0.446569	0.244423	0.0796801	0.0812074	-0.0244403	0.0611989
AT2G14910	AT2G14910	unknown protein	0.911331	0.655464	0.593603	0.00324412	0.359668	0.159523	0.92169	0.729028	0.562917	0.442513	0.296701	-0.102048	0.237006	-0.174697	0.386841	0.0458054	0.0645719	-0.06339	0.46875	-0.176986
AT2G14935	AT2G14935	LCR40 (Low-molecular-weight cysteine-rich 40)	0.522598	0.488325	0.753672	0.964159	0.00724619	0.952355	0.96951	0.438592	0.945784	0.66864	0.00513034	0.0617533	-0.0718685	0.0648686	-0.00978762	0.0313706	-0.0052365	0.0810953	-0.147443	0.0120707
AT2G15090	AT2G15090	KCS8 (3-KETOACYL-COA SYNTHASE 8)	0.330421	0.00555832	0.0166307	0.0108732	0.128348	0.106458	0.649947	0.14685	0.860448	0.019191	0.986003	0.368261	0.443672	0.877918	1.18556	-0.264205	0.915263	0.441218	2.07575	0.228012
AT2G15190	AT2G15190	transposable element gene	0.333696	0.469064	0.0911151	0.74289	0.349353	0.00402723	0.185154	0.259351	0.402377	0.797501	0.0670674	0.0979105	-0.0662779	0.0137844	-0.00866128	-0.0144047	-0.0362148	0.0614493	-0.0384174	-0.0173559
AT2G15290	AT2G15290	TIC21 (TRANSLOCON AT INNER MEMBRANE OF CHLOROPLASTS 21)	0.640153	0.0342345	0.0506024	0.811535	0.59381	0.473488	0.275689	0.2283	0.375548	0.00564505	-0.50382	0.0922809	-0.161482	-0.425703	0.151507	-0.567675	-0.566493	-0.323715	-0.449714	-0.454431
AT2G15327	AT2G15327	unknown protein	0.594613	0.178257	0.898537	0.38137	0.272142	0.691228	0.100904	0.317239	0.471464	0.00379979	0.0361753	-0.024219	-0.0850705	0.105818	-0.109094	0.292904	0.00390904	-0.0269118	-0.24932	0.1995
AT2G15390	AT2G15390	FUT4	0.55812	0.884581	0.76808	0.00623769	0.227674	0.0115666	0.436585	0.0697935	0.646757	0.0135419	-0.739352	-0.162491	0.231515	-0.990729	-0.669917	-0.246752	-0.126771	-0.808498	0.138282	-0.29418
AT2G15420	AT2G15420	myosin heavy chain-related	0.00510607	0.354641	0.657609	0.530257	0.921477	0.702091	0.561815	0.328496	0.23078	0.562257	0.0593981	-0.0470003	-0.0494824	0.331099	-0.418078	0.313612	0.269193	0.340603	-0.603622	0.412074
AT2G15700	AT2G15700	transposable element gene	0.736105	0.55819	0.353074	0.559879	0.529228	0.252357	0.900377	0.821878	0.00953616	0.279762	-0.061916	0.0416766	0.0122396	0.0486835	0.0161618	-0.0704079	-0.0914498	0.016185	-0.119289	0.0568574
AT2G15760	AT2G15760	calmodulin-binding protein	0.254775	0.236047	0.733752	0.105144	0.0375154	0.0691451	0.653968	0.784554	0.487262	0.00856591	-0.09411	-0.206788	0.271234	-0.239222	0.0742925	0.460262	0.02696	-0.0121663	-0.328634	-0.0464669
AT2G16250	AT2G16250	leucine-rich repeat transmembrane protein kinase, putative	0.928264	0.326715	0.499137	0.961039	0.0795359	0.187997	0.10593	0.566602	0.0519032	0.000831298	0.278649	-0.0546132	0.297445	0.363002	0.0775277	0.434426	0.086958	-0.0253772	-0.33619	0.233668
AT2G16280	AT2G16280	KCS9 (3-KETOACYL-COA SYNTHASE 9)	0.139449	0.0655708	0.00498658	0.525225	0.602955	0.476179	0.0927245	0.264964	0.0230127	0.405661	0.312941	0.495942	0.00529913	0.248737	-0.135507	0.780698	0.71481	0.372658	1.09863	0.578495
AT2G16310	AT2G16310	pseudogene	0.987924	0.98561	0.274887	0.988414	0.286474	0.18875	0.513332	0.62597	0.887667	0.00489542	0.116586	0.0171511	0.0688934	-0.0153026	-0.0241612	0.023488	-0.0508378	0.042826	-0.0326411	-0.0154783
AT2G16320	AT2G16320	transposable element gene	0.0182572	0.196818	0.435542	0.000879588	0.651475	0.549784	0.473363	0.126602	0.182176	0.909159	-0.088576	0.108503	-0.0339016	0.0481406	-0.188434	0.207471	-0.0511871	0.144587	-0.140419	0.0257276
AT2G16365	AT2G16365	F-box family protein	0.00386876	0.404549	0.459195	0.872644	0.379058	0.144237	0.238251	0.400944	0.799343	0.390494	0.401853	0.590645	0.22305	0.139751	0.106164	0.141415	0.246701	0.258032	0.378695	0.443771
AT2G16370	AT2G16370	THY-1 (THYMIDYLATE SYNTHASE 1)	0.71123	0.554312	0.566161	0.766187	0.234691	0.00665872	0.075503	0.0296306	0.141505	0.213942	-0.48894	-0.142109	-0.240203	-0.329937	0.013435	-0.590026	-0.211767	-0.815041	0.217719	-0.509319
AT2G16380	AT2G16380	SEC14 cytosolic factor family protein / phosphoglyceride transfer family protein	0.64176	0.0760123	0.215725	0.89191	0.948004	0.00810223	0.473969	0.738689	0.527945	0.564352	0.138898	-0.212123	0.0198437	-0.181852	0.0572983	-0.266922	-0.252937	-0.054384	0.511209	-0.294528
AT2G16405	AT2G16405	transducin family protein / WD-40 repeat family protein	0.879464	0.105012	0.619675	0.710515	0.267115	0.00283927	0.851631	0.835399	0.930698	0.859672	0.237706	0.000318749	0.253433	0.072905	0.194504	-0.111139	0.142433	-0.0382253	0.597231	-0.055619
AT2G16530	AT2G16530	3-oxo-5-alpha-steroid 4-dehydrogenase family protein / steroid 5-alpha-reductase family protein	0.952452	0.729636	0.517144	0.919511	0.76892	0.0147013	0.745107	0.0856412	0.0575652	0.00306969	-0.91754	-0.0296856	-0.0222581	-0.693015	0.119403	-0.757634	-0.461135	-0.575631	0.145081	-0.0887779
AT2G16670	AT2G16670	transposable element gene	0.377662	0.175238	0.349821	0.228753	0.502778	0.01229	0.401646	0.533877	0.273188	0.00129131	0.870582	0.137751	-0.0751166	0.689432	-0.314895	0.457979	-0.0723916	0.0827133	-0.435742	0.228731
AT2G16710	AT2G16710	hesB-like domain-containing protein	0.34092	0.727786	0.984873	0.489255	0.312491	0.2959	0.312956	0.819185	0.618357	0.00203054	-0.137355	0.133737	0.122507	-0.340162	0.163531	-0.199393	-0.0247599	-0.049618	0.142292	-0.392913
AT2G16830	AT2G16830	pseudogene	0.441651	0.627085	0.580998	0.456903	0.00938798	0.834226	0.304093	0.777635	0.99749	0.356109	0.0200741	-0.0392928	-0.185966	0.162703	-0.171578	0.0923329	0.166584	0.0567269	-0.141289	0.376301
AT2G16900	AT2G16900	unknown protein	0.591274	0.00245909	0.993002	0.618829	0.804211	0.38951	0.936529	0.0340015	0.956494	0.0516767	0.160671	-0.105386	-0.0452874	-0.418178	0.178386	-0.138457	0.00227773	-0.307189	-0.280499	-0.068896
AT2G16960	AT2G16960	importin beta-2 subunit family protein	0.967617	0.75826	0.578394	0.768532	0.567687	0.466075	0.501565	0.904038	0.00814794	0.487547	-0.0774507	0.0268067	-0.0338847	0.083659	-0.0336773	-0.0173913	-0.0210663	0.0308531	-0.0373227	-0.0411949
AT2G16980	AT2G16980	tetracycline transporter	0.405819	0.0720243	0.888785	0.969049	0.819938	0.0759394	0.130894	0.878975	0.508496	0.00776474	-0.195098	0.00215645	-0.0376236	0.12404	-0.0208231	0.0639916	-0.00379017	0.016058	-0.103172	-0.0414192
AT2G17033	AT2G17033	pentatricopeptide (PPR) repeat-containing protein	0.646913	0.821476	0.775866	0.00511507	0.98098	0.225173	0.213652	0.0903406	0.263941	0.123072	-0.426986	0.09685	-0.0539412	-0.537686	-0.537414	-0.769849	-0.110561	-1.32745	0.284885	-0.606109
AT2G17050	AT2G17050	disease resistance protein (TIR-NBS-LRR class), putative	0.824663	0.468532	0.717013	0.690344	0.87494	0.00353042	0.879161	0.264156	0.555486	0.647001	0.159981	-0.0030732	0.0274729	0.13539	-0.198492	0.216957	-0.0452089	0.201947	-0.294389	0.0799486
AT2G17130	AT2G17130	IDH2 (ISOCITRATE DEHYDROGENASE SUBUNIT 2)	0.244187	0.980672	0.642059	0.914245	0.0464096	0.313722	0.476458	0.00744817	0.210157	0.280196	-0.059697	-0.455046	-0.290043	-0.260749	0.106697	-0.263783	-0.113741	-0.428619	-0.0417485	-0.162646
AT2G17140	AT2G17140	unknown protein	0.854324	0.126009	0.727168	0.736314	0.891885	0.00410269	0.449134	0.813835	0.610309	0.808037	0.187185	-0.073243	-0.0448571	0.0856578	-0.0837073	0.350734	0.0693708	0.0118093	0.1468	-0.0490666
AT2G17220	AT2G17220	protein kinase, putative	0.1001	0.617903	0.985547	0.00556681	0.997496	0.303186	0.48899	0.921857	0.140608	0.530848	0.240028	0.121319	-0.0529764	-0.193033	-0.625161	0.370863	-0.0533625	-0.102415	0.584149	0.0818321
AT2G17265	AT2G17265	HSK (HOMOSERINE KINASE)	0.544379	0.622899	0.673252	0.00490892	0.0972924	0.322175	0.107198	0.131058	0.287933	0.767887	-0.267779	-0.19928	-0.441268	0.0269998	0.56427	-0.672675	-0.0983413	-0.525257	0.267191	-0.525948
AT2G17320	AT2G17320	pantothenate kinase-related	0.0669213	0.132319	0.669322	0.413514	0.62597	0.0610091	0.234233	0.241712	0.0087719	0.0208323	-0.670705	-0.204411	-0.0811616	-0.488056	-0.0866082	-0.516731	-0.145172	-0.212553	-0.332382	-0.30143
AT2G17360	AT2G17360	40S ribosomal protein S4 (RPS4A)	0.511393	0.441861	0.984563	0.490899	0.124138	0.310181	0.0342635	0.00858848	0.560975	0.108915	-0.0141669	-0.406606	-0.557872	-0.372175	-0.23423	-0.340853	-0.0249098	-0.873805	0.374317	-0.710185
AT2G17420	AT2G17420	NTRA (NADPH-DEPENDENT THIOREDOXIN REDUCTASE A)	0.593786	0.115909	0.215663	0.943829	0.00390547	0.57611	0.289661	0.766331	0.876721	0.787556	-0.1216	-0.257141	-0.941357	0.0747195	0.0403847	-0.172832	-0.490905	-0.0438366	0.868641	0.053364
AT2G17450	AT2G17450	RHA3A	0.513642	0.00792464	0.0889271	0.484227	0.759566	0.0336243	0.875781	0.0420913	0.216005	0.608564	-0.665883	0.247281	0.0559288	-0.296338	-0.140134	0.0996875	-0.418005	0.27221	-0.183022	-0.202004
AT2G17480	AT2G17480	MLO8 (MILDEW RESISTANCE LOCUS O 8)	0.0462928	0.0496962	0.420559	0.325466	0.00446046	0.0578967	0.456477	0.229904	0.752799	0.876911	1.23121	0.622207	0.659549	-0.100092	0.628378	-0.300488	0.250936	0.347342	1.23912	0.498669
AT2G17630	AT2G17630	phosphoserine aminotransferase, putative	0.826961	0.535261	0.88911	0.472753	0.212463	0.131973	0.436776	0.00852606	0.113639	0.441591	-0.251917	-0.121522	-0.505196	-0.384823	0.312092	-0.944339	0.0415538	-0.776924	-0.0569281	-0.347578
AT2G17740	AT2G17740	DC1 domain-containing protein	0.197758	0.91432	0.10706	0.9068	0.819178	0.755144	0.31272	0.885567	0.0574658	0.00071893	-0.0266415	-0.327429	0.081952	-1.17955	-0.0649235	-0.531084	-0.337909	-0.0271303	-0.080478	-0.234985
AT2G17980	AT2G17980	ATSLY1	0.32641	0.030655	0.513631	0.467445	0.0922071	0.00136562	0.332625	0.0896517	0.741938	0.213453	0.863592	0.367135	0.211051	0.386964	-0.0387816	0.07161	0.204267	0.436966	1.41619	0.116931
AT2G18030	AT2G18030	peptide methionine sulfoxide reductase family protein	0.847504	0.992427	0.773905	0.983346	0.907841	0.222613	0.852947	0.429729	0.559944	0.0049574	-0.172428	-0.0104417	0.0137907	-0.210825	0.0637379	-0.0321407	0.0450061	-0.301421	0.0847181	-0.0594984
AT2G18050	AT2G18050	HIS1-3 (HISTONE H1-3)	0.155994	0.814869	0.545786	0.879776	0.540579	0.154295	0.410322	0.501461	0.0145714	0.00169607	0.140716	-0.315677	0.0937262	-0.767489	0.0783149	-0.990904	-0.236284	-0.128416	0.0520433	-0.371287
AT2G18080	AT2G18080	EDA2 (embryo sac development arrest 2)	0.443357	0.545635	0.894133	0.0093229	0.212085	0.655442	0.0896619	0.0716188	0.509275	0.0640808	0.021089	0.0800525	-0.0645488	0.131538	0.076458	0.00842749	-0.00326842	0.194111	-0.0544747	0.134786
AT2G18690	AT2G18690	unknown protein	0.373114	0.477134	0.308182	0.0774069	0.681133	0.192092	0.376214	0.499246	0.777441	0.00469162	-0.193375	-0.288337	0.118765	-1.70554	0.313868	-0.073402	-0.559829	-0.163567	0.354688	-0.344494
AT2G18700	AT2G18700	ATTPS11	0.215779	0.0186221	0.0735232	0.371928	0.768656	0.00887202	0.81586	0.0223269	0.831203	0.858835	0.369999	0.43867	0.154167	0.0792848	0.539032	-0.199002	0.342446	0.541961	1.03361	-0.0720191
AT2G18790	AT2G18790	PHYB (PHYTOCHROME B)	0.553439	0.0377939	0.0961264	0.0875852	0.3677	0.000278383	0.196963	0.0169761	0.160462	0.0105828	0.997776	0.13363	0.357637	0.644851	0.893636	0.244879	0.455279	0.586059	1.56841	0.362385
AT2G18915	AT2G18915	LKP2 (LOV KELCH PROTEIN 2)	0.36197	0.116933	0.259452	0.230563	0.807785	0.0518603	0.333469	0.727218	0.700598	0.00414403	0.345258	-0.48657	0.0467963	0.40683	0.326657	-0.286439	0.128244	0.103184	0.311166	0.0429779
AT2G18970	AT2G18970	unknown protein	0.00334758	0.800668	0.668212	0.949733	0.282232	0.53362	0.490812	0.115663	0.075073	0.871387	0.0499969	-0.112367	0.196357	0.000247839	0.0310439	0.0831132	-0.0454612	0.231091	-0.102704	0.249125
AT2G19080	AT2G19080	metaxin-related	0.672155	0.525571	0.887691	0.717954	0.360905	0.102022	0.736198	0.728211	0.0148121	0.00956411	-0.318996	0.149701	0.252406	-0.632672	0.23375	-0.448507	0.0697961	-0.216849	0.544051	-0.147182
AT2G19190	AT2G19190	FRK1 (FLG22-INDUCED RECEPTOR-LIKE KINASE 1)	0.165109	0.305626	0.86102	0.279295	0.407012	0.447346	0.456011	0.12754	0.356119	0.000917428	0.0423787	-0.0991155	0.143828	-0.606068	0.0238736	-0.120613	-0.00259591	-0.0472378	0.10954	-0.01565
AT2G19260	AT2G19260	ELM2 domain-containing protein / PHD finger family protein	0.938129	0.0642309	0.866037	0.787741	0.803693	0.000427909	0.794484	0.712273	0.503617	0.925396	0.47603	-0.0476566	0.0592509	0.00536947	0.0654903	-0.178507	-0.00576318	-0.038645	0.210904	0.0602089
AT2G19270	AT2G19270	unknown protein	0.37381	0.115713	0.012061	0.720839	0.00899056	0.213644	0.492892	0.150896	0.165966	0.652857	-0.17716	0.0659258	0.623215	-0.138128	0.181564	-0.365466	0.0711393	0.334694	0.76446	0.0736154
AT2G19400	AT2G19400	protein kinase, putative	0.975329	0.510896	0.0077687	0.0879561	0.52793	0.142469	0.453223	0.140533	0.519394	0.527327	-0.282127	-0.0295212	-0.0713648	-0.0944218	-0.0899697	-0.192953	-0.176665	-0.294801	-0.120095	0.00702489
AT2G19500	AT2G19500	CKX2 (CYTOKININ OXIDASE 2)	0.540794	0.838965	0.554882	0.826889	0.546381	0.00920895	0.398264	0.186811	0.0503936	0.538134	0.26663	0.208071	-0.0529004	-0.00490542	-0.0456854	-0.0741668	0.0995779	0.0988617	-0.031986	0.118926
AT2G19540	AT2G19540	transducin family protein / WD-40 repeat family protein	0.166027	0.329702	0.25844	0.471091	0.0246929	0.529955	0.00937923	0.627191	0.645629	0.539576	-0.124704	-0.415242	-0.573911	0.118191	0.168218	-0.11248	-0.258344	-0.276239	0.535215	-0.829877
AT2G19600	AT2G19600	ATKEA4	0.607336	0.55801	0.505011	0.852947	0.95783	0.411115	0.226643	0.00682711	0.0482461	0.4218	-0.0284701	-0.184802	-0.0588371	-0.375965	0.137654	-0.670274	-0.237466	-0.751065	0.349666	-0.551142
AT2G19680	AT2G19680	mitochondrial ATP synthase g subunit family protein	0.368709	0.179286	0.679362	0.829796	0.636689	0.0714252	0.320081	0.249041	0.24975	0.000279004	-0.332649	0.139114	-0.168572	-0.427892	0.140284	-0.578242	0.10944	-0.294084	0.456878	-0.361908
AT2G19800	AT2G19800	MIOX2 (MYO-INOSITOL OXYGENASE 2)	0.0236797	0.516736	0.0990523	0.117742	0.0960593	0.000722273	0.706515	0.0497382	0.75909	0.619395	0.365843	0.347574	0.276354	-0.0181634	0.140914	0.168704	0.643025	0.195003	0.101537	0.0945526
AT2G20160	AT2G20160	MEO (MEIDOS)	0.0335861	0.238295	0.0036183	0.451667	0.45414	0.212831	0.989866	0.598232	0.183445	0.268427	-0.0673632	-0.15717	0.00884423	0.0932335	0.14307	-0.0328218	0.0894962	0.0611589	-0.167443	0.0183894
AT2G20230	AT2G20230	unknown protein	0.953797	0.145704	0.549284	0.632857	0.0057878	0.726311	0.373221	0.0470455	0.555827	0.250644	-0.0952167	-0.0518723	0.219093	0.197365	0.121416	0.0025471	-0.164368	0.387214	0.878648	-0.117049
AT2G20370	AT2G20370	MUR3 (MURUS 3)	0.614621	0.613764	0.0695565	0.434841	0.801731	0.148349	0.528604	0.918137	0.339086	0.000784306	0.430718	-0.224042	-0.118464	0.426382	0.26067	-0.0700608	0.214311	-0.143377	0.487569	0.0531818
AT2G20400	AT2G20400	myb family transcription factor	0.154531	0.740592	0.702784	0.503887	0.476583	0.00790089	0.570641	0.129014	0.121087	0.836052	-0.0655255	-0.324753	-0.253719	-0.0581454	0.27121	-0.4615	-0.0844401	-0.131081	0.0649963	-0.217313
AT2G20420	AT2G20420	succinyl-CoA ligase (GDP-forming) beta-chain, mitochondrial, putative / succinyl-CoA synthetase, beta chain, putative / SCS-beta, putative	0.806434	0.124141	0.0530808	0.00233953	0.0862183	0.616521	0.385122	0.267416	0.289981	0.0546838	-0.204987	-0.082736	-0.435437	-0.450353	-0.686666	-0.445085	-0.392923	-0.32022	1.05551	-0.441665
AT2G20430	AT2G20430	RIC6 (ROP-INTERACTIVE CRIB MOTIF-CONTAINING PROTEIN 6)	0.477709	0.236537	0.721541	0.516028	0.743289	0.00640983	0.631264	0.777658	0.0980997	0.801392	0.111452	0.10929	0.0873418	0.101837	-0.298217	0.443883	0.150581	0.119442	-0.579772	0.254984
AT2G20690	AT2G20690	lumazine-binding family protein	0.853267	0.00223269	0.662784	0.300077	0.231668	0.0446741	0.191303	0.291946	0.284172	0.0838787	-0.651393	-0.0930775	0.115099	-0.46023	-0.216172	-1.11543	-0.110081	-0.497741	-0.151569	-0.456029
AT2G20740	AT2G20740	unknown protein	0.39549	0.586621	0.741492	0.00472981	0.945876	0.116406	0.937631	0.614932	0.870116	0.840868	-0.222751	-0.20049	-0.0205893	0.0262856	0.626477	-0.144861	-0.114605	-0.108241	-0.138481	0.0253029
AT2G20750	AT2G20750	ATEXPB1 (ARABIDOPSIS THALIANA EXPANSIN B1)	0.238698	0.0368141	0.068317	0.0458263	0.98623	0.00810504	0.661658	0.0110447	0.23721	0.129793	-0.953801	-0.160381	-0.0266272	-0.371326	-0.377385	-0.638245	-0.560517	-0.836903	-0.473881	-0.225245
AT2G20980	AT2G20980	MCM10	0.0413298	0.903905	0.0542692	0.00399176	0.147991	0.0100022	0.0576862	0.0527431	0.61916	0.31821	-0.280644	-0.384099	-0.169979	-0.123483	-0.189916	-0.183123	-0.23157	-0.3297	-0.0611334	-0.275748
AT2G21185	AT2G21185	unknown protein	0.723068	0.609771	0.301662	0.607144	0.536757	0.00753261	0.727586	0.542658	0.266197	0.166872	-0.434674	0.145919	0.0870099	-0.407779	-0.0425521	0.278318	-0.282542	0.22434	0.168991	-0.108054
AT2G21210	AT2G21210	auxin-responsive protein, putative	0.39273	0.845848	0.168994	0.105616	0.545468	0.00504407	0.0834836	0.624835	0.0900307	0.0120213	-0.895656	-0.393486	-0.248126	-1.04345	-0.779304	-0.844201	-0.583697	-0.283823	0.241399	-1.07186
AT2G21280	AT2G21280	SULA	0.105444	0.815609	0.132034	0.383938	0.0651069	0.177215	0.0981549	0.00983761	0.143082	0.651954	-0.241372	-0.846984	-0.552064	-0.140555	0.21834	-0.656259	-0.799566	-0.9906	0.0251446	-0.969839
AT2G21340	AT2G21340	antiporter/ drug transporter	0.0269393	0.110946	0.885073	0.303791	0.757955	0.710143	0.876715	0.00922156	0.972657	0.176879	0.0215689	0.209693	0.0821539	0.359915	0.437957	-0.136721	0.0131051	0.170422	0.958032	-0.149754
AT2G21370	AT2G21370	xylulose kinase, putative	0.614796	0.439905	0.43195	0.141259	0.345787	0.715732	0.301868	0.00513957	0.646611	0.35331	-0.111394	-0.334424	-0.346248	0.277468	0.572788	-0.168834	-0.407347	-0.875609	0.458185	-0.541992
AT2G21480	AT2G21480	protein kinase family protein	0.21669	0.910289	0.14984	0.488899	0.00974566	0.331518	0.0331879	0.961915	0.355847	0.683053	-0.0805709	0.108189	-0.122665	0.0560485	0.0347826	-0.014036	0.101769	0.0230685	-0.0191416	0.17077
AT2G21520	AT2G21520	transporter	0.433124	0.0525439	0.634769	0.629968	0.120635	0.000822787	0.768139	0.482545	0.468081	0.504797	0.628589	0.189439	0.241154	-0.285746	0.324574	-0.602794	-0.184919	-0.393711	1.11075	-0.125664
AT2G21860	AT2G21860	violaxanthin de-epoxidase-related	0.535904	0.918934	0.60839	0.950071	0.00400163	0.440841	0.899664	0.052018	0.505343	0.368939	0.0944172	-0.370311	-0.547705	0.196675	0.0455039	-0.236823	-0.147207	-0.399858	0.179781	-0.0254205
AT2G22120	AT2G22120	protein binding / zinc ion binding	0.922806	0.561508	0.57701	0.030084	0.137512	0.00951858	0.376357	0.530247	0.270971	0.257693	-0.242422	-0.0357721	-0.136468	-0.178394	0.633436	-0.35091	-0.204279	-0.0753153	0.185214	-0.29159
AT2G22170	AT2G22170	lipid-associated family protein	0.350075	0.7347	0.0507429	0.325036	0.343049	0.640909	0.177184	0.511594	0.0042259	0.734123	-0.126132	0.115845	-0.352977	0.106006	0.541843	-0.721968	-0.517245	0.0861004	-0.065456	-0.797911
AT2G22340	AT2G22340	unknown protein	0.17842	0.420638	0.945059	0.0353209	0.331821	0.230166	0.336305	0.00324832	0.327192	0.028156	-0.0408747	0.0715843	0.0301644	0.202353	-0.143693	0.330034	0.00714816	0.17728	-0.24594	0.330936
AT2G22480	AT2G22480	PFK5 (PHOSPHOFRUCTOKINASE 5)	0.420592	0.178344	0.338683	0.774904	0.014615	0.00811811	0.664982	0.170237	0.571147	0.0991531	-0.099894	-0.0816944	0.277231	-0.343755	0.0414028	-0.326973	0.0777479	-0.505057	0.402234	-0.0183103
AT2G22770	AT2G22770	NAI1	0.00696094	0.177298	0.958401	0.0878014	0.134611	0.52859	0.076081	0.015863	0.668259	0.481716	-0.0508675	0.130247	0.16031	0.00593489	0.136299	0.179859	0.0243382	0.192282	-0.240766	-0.115983
AT2G22860	AT2G22860	ATPSK2 (PHYTOSULFOKINE 2 PRECURSOR)	0.0972672	0.420972	0.544291	0.361214	0.73557	0.20638	0.240389	0.00128953	0.49777	0.0883176	0.222316	0.644304	-0.0818564	0.588872	-0.125244	0.219555	0.276205	0.44809	-0.354161	0.825408
AT2G22920	AT2G22920	serine carboxypeptidase S10 family protein	0.4927	0.360387	0.800126	0.218325	0.832577	0.00519112	0.137666	0.473643	0.119939	0.377074	-0.714873	0.0346976	-0.0539401	-0.111326	0.158538	-0.27094	-0.0898579	-0.100991	-0.438705	-0.181084
AT2G22930	AT2G22930	glycosyltransferase family protein	0.65854	0.675877	0.40823	0.00129567	0.105555	0.39242	0.443603	0.926987	0.0418245	0.491188	-0.0847925	-0.0519543	0.147161	-0.034101	0.35353	-0.137554	0.0698344	0.0296135	-0.000746913	-0.120369
AT2G22960	AT2G22960	serine carboxypeptidase S10 family protein	0.913754	0.536941	0.76767	0.962128	0.330088	0.209911	0.18821	0.539421	0.20447	0.00503118	-0.16535	0.0280161	-0.146665	-0.0967986	-0.0314977	-0.0105089	0.0245566	0.065805	0.0134409	-0.106429
AT2G23090	AT2G23090	unknown protein	0.84102	0.53509	0.569153	0.949791	0.774584	0.125756	0.484067	0.0115805	0.00356987	0.959357	-0.360975	-0.0122795	0.0848349	-0.041877	0.0336491	-0.42689	0.0882986	0.426922	0.070842	-0.330399
AT2G23220	AT2G23220	CYP81D6	0.9523	0.53157	0.89732	0.730515	0.519472	0.143415	0.0064018	0.992603	0.616421	0.0351929	0.11235	0.0176681	0.0249446	0.141282	-0.0432868	-0.00138517	0.00873301	0.0299315	-0.176453	0.178927
AT2G23350	AT2G23350	PAB4 (POLY(A) BINDING PROTEIN 4)	0.0628103	0.740139	0.26949	0.745533	0.00710443	0.681802	0.0148967	0.396334	0.274437	0.442819	0.0747675	-0.696486	-0.952622	0.212519	0.215465	-0.664792	-0.40295	-0.568654	0.0937344	-1.31808
AT2G23480	AT2G23480	transposable element gene	0.00433393	0.53157	0.664226	0.726786	0.593825	0.214042	0.585465	0.0874651	0.72724	0.774502	-0.0876102	0.236025	0.0560448	0.000710121	0.0219645	0.122451	-0.01298	0.142576	-0.238057	0.124887
AT2G23520	AT2G23520	catalytic/ pyridoxal phosphate binding	0.825137	0.187007	0.558904	0.818224	0.602205	0.000695903	0.488386	0.707556	0.0440364	0.600794	0.820114	0.0305795	0.154437	0.152538	-0.0252631	0.187544	0.156633	-0.171365	0.431624	0.0345476
AT2G23540	AT2G23540	GDSL-motif lipase/hydrolase family protein	0.636298	0.487378	0.675948	0.139674	0.00276299	0.0465705	0.362913	0.902385	0.0850561	0.0289985	0.175586	-0.0949023	0.235438	-0.0739469	0.0791524	-0.218412	-0.00336526	0.0502788	-0.116158	-0.0487369
AT2G23570	AT2G23570	MES19 (METHYL ESTERASE 19)	0.968075	0.0879648	0.117006	0.0716089	0.251298	0.0187588	0.104799	0.223733	0.00848732	0.499524	0.105587	0.0149543	0.0343338	0.00879271	0.0480264	-0.0829416	0.061486	0.0936827	-0.0756519	-0.0789413
AT2G23740	AT2G23740	nucleic acid binding / transcription factor/ zinc ion binding	0.573732	0.0986483	0.873927	0.951405	0.871981	0.00612908	0.933867	0.566612	0.72235	0.580519	0.813694	0.13439	-0.0850429	0.383443	0.0700038	0.0636307	-0.0245724	0.10488	0.774134	-0.00877833
AT2G23760	AT2G23760	BLH4 (BEL1-LIKE HOMEODOMAIN 4)	0.882065	0.163901	0.693829	0.649301	0.811034	0.00804308	0.532097	0.771468	0.229492	0.413325	0.114803	0.00304857	0.0172459	0.079678	0.158105	0.130709	0.10596	-0.0546855	-0.0143723	0.0981095
AT2G23840	AT2G23840	HNH endonuclease domain-containing protein	0.152267	0.0769417	0.213892	0.00152365	0.0153884	0.105885	0.618471	0.566051	0.737262	0.57073	0.313468	0.649141	0.747585	0.108072	0.599983	-0.0146899	0.597533	0.102843	0.642825	0.266331
AT2G23850	AT2G23850	pseudogene	0.538351	0.7158	0.314951	0.923438	0.852888	0.318568	0.471245	0.910521	0.0062087	0.576745	0.0700177	-0.0155697	0.000789643	-0.0155657	-0.0371001	-0.223361	-0.164527	0.0367592	0.0321099	-0.0898746
AT2G24100	AT2G24100	unknown protein	0.178036	0.356704	0.10573	0.311646	0.0623013	0.765802	0.0288319	0.0073453	0.857178	0.0595551	-0.0127106	-0.496131	-0.249463	-0.60124	-0.256579	-0.0693503	-0.283581	-0.724114	-0.378459	-0.500439
AT2G24180	AT2G24180	CYP71B6 (CYTOCHROME P450 71B6)	0.119034	0.150179	0.322249	0.799119	0.699974	0.328195	0.212085	0.00800101	0.210425	0.0430248	-0.0351009	-0.444453	0.0977025	-0.666655	0.147	-0.843603	-0.292273	-0.84333	0.91787	-0.703034
AT2G24270	AT2G24270	ALDH11A3	0.858576	0.212266	0.170983	0.255169	0.760193	0.327973	0.143934	0.166882	0.294924	0.000207605	0.307075	-0.126242	-0.00991969	0.442019	0.404095	0.161808	0.12772	0.284502	0.565843	0.0791853
AT2G24350	AT2G24350	RNA recognition motif (RRM)-containing protein	0.319052	0.703367	0.298514	0.527334	0.389863	0.0173889	0.0075184	0.875809	0.89919	0.135962	0.320057	0.0733389	0.208789	0.284243	0.116985	-0.0210529	0.215331	-0.0165357	-0.113843	0.315387
AT2G24395	AT2G24395	chaperone protein dnaJ-related	0.772219	0.888214	0.860902	0.383462	0.114757	0.144219	0.1415	0.574048	0.123693	0.00653325	-0.25139	0.0149875	-0.160462	-0.470988	-0.0972713	-0.463448	0.018184	-0.104697	-0.104744	0.0667927
AT2G24400	AT2G24400	auxin-responsive protein, putative / small auxin up RNA (SAUR_D)	0.0533224	0.543614	0.894323	0.000481999	0.326838	0.53623	0.645604	0.54675	0.0471471	0.861622	0.036267	0.10154	-0.104709	0.0144392	-0.287073	0.163505	0.000887934	0.0964248	-0.142008	0.0702459
AT2G24530	AT2G24530	unknown protein	0.589723	0.202752	0.624818	0.979293	0.258563	0.510199	0.00742803	0.844795	0.676458	0.702251	0.053116	0.0546214	0.160826	0.0521987	0.0540372	-0.0490014	0.07425	-0.0508693	0.273959	0.0693229
AT2G24540	AT2G24540	AFR (ATTENUATED FAR-RED RESPONSE)	0.212149	0.157613	0.71935	0.776992	0.741343	0.00342991	0.557136	0.219761	0.15253	0.86406	-0.302969	0.159737	0.100526	-0.101146	-0.0174528	0.456278	0.101897	0.128314	-0.806095	0.134991
AT2G24640	AT2G24640	UBP19 (UBIQUITIN-SPECIFIC PROTEASE 19)	0.267082	0.172147	0.882746	0.237022	0.658578	0.00692683	0.682547	0.963526	0.27295	0.838346	0.500661	0.132398	0.147818	0.0511906	0.284912	0.261807	-0.00335845	0.0286277	0.216725	0.067694
AT2G24762	AT2G24762	AtGDU4 (Arabidopsis thaliana GLUTAMINE DUMPER 4)	0.446269	0.0932601	0.346157	0.492377	0.676181	0.00599582	0.804784	0.159674	0.431652	0.345313	-0.663759	0.183993	0.202997	-0.434068	0.304925	-0.528483	-0.141778	0.0839238	-0.174404	-0.26295
AT2G24850	AT2G24850	TAT3 (TYROSINE AMINOTRANSFERASE 3)	0.00942797	0.150853	0.438125	0.799301	0.262544	0.146227	0.261537	0.987872	0.633999	0.45839	-0.436503	-0.432966	0.283517	-0.112868	0.0603471	0.339889	-0.389012	-0.0282779	0.591209	-0.220605
AT2G25040	AT2G25040	pseudogene	0.909495	0.484096	0.939826	0.928424	0.656889	0.400567	0.000450761	0.445686	0.757221	0.148667	0.0629633	0.0436015	-0.0300069	-0.0361545	-0.0240595	0.0177217	-0.00254291	0.0576561	-0.0729475	-0.120814
AT2G25140	AT2G25140	CLPB4 (CASEIN LYTIC PROTEINASE B4)	0.189004	0.156402	0.299176	0.584688	0.216249	0.00569027	0.920837	0.152008	0.415424	0.911767	0.346281	-0.651362	-0.475611	-0.0230131	-0.235061	-0.549402	-0.449568	-0.35364	0.569557	0.0688072
AT2G25270	AT2G25270	unknown protein	0.0368687	0.624611	0.431624	0.881268	0.279275	0.0372848	0.0591743	0.000123869	0.0655889	0.138111	-0.352135	-0.571709	-0.357379	-0.366391	0.0130246	-0.652115	-0.290118	-0.865842	0.104294	-0.469612
AT2G25370	AT2G25370	zinc finger protein-related	0.221934	0.52374	0.440273	0.193406	0.653506	0.00260981	0.174974	0.885639	0.795026	0.253954	0.0928748	-0.0451735	-0.0327189	0.0794684	-0.157712	0.0708629	0.0941052	0.0271594	-0.186721	0.310108
AT2G25620	AT2G25620	protein phosphatase 2C, putative / PP2C, putative	0.789589	0.021387	0.630678	0.648048	0.031339	0.0905335	0.710168	0.0780181	0.00198035	0.218125	-0.621166	-0.0840296	0.236721	-0.408906	0.188818	-0.613996	0.0342225	-0.22502	-0.47064	-0.241852
AT2G25625	AT2G25625	unknown protein	0.482547	0.580043	0.981433	0.00148212	0.0241237	0.0102528	0.0922078	0.266024	0.523591	0.883218	-0.365507	-0.297965	0.248387	0.00348668	0.361741	-0.0718459	-0.0300404	-0.15871	0.13059	-0.254275
AT2G25650	AT2G25650	DNA-binding storekeeper protein-related	0.226624	0.0548796	0.757114	0.00466789	0.106602	0.172963	0.0702182	0.159204	0.413175	0.715591	0.627794	0.455462	0.301522	0.113851	-0.244995	-0.100756	0.0355688	0.512475	1.12619	0.279677
AT2G25770	AT2G25770	unknown protein	0.682382	0.804773	0.932787	0.0995699	0.895504	0.35792	0.177735	0.240419	0.465686	0.00378021	-0.0789833	0.0595336	0.00102999	0.148732	0.056521	0.35586	0.0214293	0.0885967	-0.0365961	0.162803
AT2G25800	AT2G25800	unknown protein	0.639113	0.485193	0.0396421	0.0624039	0.444585	0.00234903	0.849464	0.405087	0.177143	0.0355093	0.652272	0.0852072	0.177624	0.739558	0.555949	0.139168	0.288739	0.0692981	0.570584	-0.0656075
AT2G25850	AT2G25850	nucleotidyltransferase family protein	0.946862	0.557235	0.297612	0.0881684	0.231171	0.0056958	0.51498	0.333162	0.922006	0.797818	0.284045	-0.068509	-0.169487	-0.0479871	-0.344737	-0.105079	-0.611798	-0.233067	-0.0697539	-0.119418
AT2G26020	AT2G26020	PDF1.2b (plant defensin 1.2b)	0.828458	0.980749	0.051526	0.221735	0.725562	0.91926	0.557957	0.791952	0.566817	0.00748974	0.0132579	0.0497865	-0.0407446	-1.40779	0.0905437	-0.0164134	-0.112277	0.0396495	-0.0150633	0.158387
AT2G26190	AT2G26190	calmodulin-binding family protein	0.90022	0.0501919	0.334939	0.0393618	0.00385105	0.347655	0.712925	0.16131	0.499947	0.405506	0.196823	-0.0758682	0.779766	-0.296774	-0.482055	-0.37872	0.27045	-0.410653	1.27383	-0.172368
AT2G26200	AT2G26200	unknown protein	0.139958	0.880889	0.91525	0.832059	0.00559297	0.209114	0.451528	0.447126	0.616777	0.530109	0.366493	0.235414	-0.2561	0.189977	-0.00358326	0.0876644	0.0046521	-0.209028	0.135021	-0.200055
AT2G26230	AT2G26230	uricase / urate oxidase / nodulin 35, putative	0.15036	0.273121	0.953096	0.341826	0.703286	0.405856	0.509819	0.139666	0.000441449	0.101606	-0.183284	-0.28291	-0.0735497	-0.453449	0.225732	-0.375952	-0.0300536	-0.180555	0.553801	-0.259322
AT2G26240	AT2G26240	unknown protein	0.597036	0.389497	0.0818607	0.081503	0.282338	0.00874592	0.192647	0.367291	0.117012	0.193737	-0.679	-0.234505	-0.409162	-0.440495	-0.431591	-0.551063	-0.459868	-0.339244	0.0119833	-0.510348
AT2G26250	AT2G26250	KCS10 (3-KETOACYL-COA SYNTHASE 10)	0.602433	0.00517455	0.3251	0.794061	0.772533	0.506566	0.168358	0.211077	0.565969	0.0578726	0.10552	0.0985367	-0.0627251	0.350552	0.0472505	-0.954552	0.0746401	0.201891	0.765107	0.227002
AT2G26360	AT2G26360	binding	0.867085	0.838929	0.379398	0.586029	0.760012	0.00539167	0.275543	0.0880405	0.841609	0.193692	-0.358375	-0.0178878	-0.00827933	-0.318569	0.188571	-0.0356805	-0.238543	0.226652	0.109673	0.0908504
AT2G26570	AT2G26570	unknown protein	0.459619	0.0886037	0.260703	0.20492	0.56955	0.00875764	0.963743	0.996984	0.543147	0.837353	0.575299	-0.350008	-0.108746	-0.0587251	-0.394948	-0.495141	-0.439663	-0.0755529	0.876601	0.00224764
AT2G26600	AT2G26600	glycosyl hydrolase family 17 protein	0.201145	0.0718528	0.825943	0.682127	0.0088512	0.0960512	0.667952	0.412936	0.503971	0.351749	0.270284	0.0967528	0.45532	-0.410784	-0.031362	-0.478522	0.0250675	-0.338656	0.668447	-0.161686
AT2G26690	AT2G26690	nitrate transporter (NTP2)	0.195875	0.301566	0.0699973	0.193733	0.0612464	0.567915	0.227563	0.00162464	0.480841	0.020061	0.0778161	0.112351	0.340556	0.473248	0.425307	-0.585463	0.549263	0.388754	0.794261	0.124625
AT2G26695	AT2G26695	binding / zinc ion binding	0.323204	0.699169	0.30676	0.561644	0.454442	0.00249858	0.0669836	0.702765	0.825694	0.692558	-0.27143	0.266103	0.113405	0.0222681	0.113515	-0.0704667	0.23112	-0.088631	-0.052339	0.285834
AT2G26740	AT2G26740	ATSEH (Arabidopsis thaliana soluble epoxide hydrolase)	0.10605	0.340408	0.956871	0.00515976	0.07804	0.124031	0.882018	0.17301	0.82707	0.105028	0.0913097	0.303506	0.254809	0.263135	0.967058	-0.178024	0.0374459	0.169164	0.641619	-0.0607232
AT2G26770	AT2G26770	plectin-related	0.649376	0.137553	0.352249	0.00812912	0.447599	0.908253	0.629027	0.0540098	0.291375	0.160542	-0.0166652	-0.10468	-0.113715	-0.484215	-0.353533	-0.361827	-0.177067	-0.668527	0.716793	-0.308285
AT2G26800	AT2G26800	hydroxymethylglutaryl-CoA lyase, putative / 3-hydroxy-3-methylglutarate-CoA lyase, putative / HMG-CoA lyase, putative	0.95698	0.24042	0.21673	0.0978043	0.369435	0.777081	0.0796782	0.51023	0.0645055	0.00843347	0.0291134	-0.0312374	0.051143	0.208742	0.382481	-0.0237602	0.151907	0.0721232	-0.0213062	-0.00623397
AT2G27010	AT2G27010	CYP705A9	0.357367	0.236732	0.97659	0.651221	0.946405	0.329389	0.465485	0.973265	0.571325	0.00988852	-0.0654838	0.0946107	-0.00408693	0.405527	0.0169438	0.187824	0.0280534	0.0295595	-0.740909	0.351597
AT2G27310	AT2G27310	F-box family protein	0.00873796	0.528798	0.799626	0.0146889	0.0369009	0.0759629	0.0181642	0.360641	0.542209	0.0477606	-0.375566	0.104381	0.295981	-0.517806	0.636019	0.156791	-0.0991772	0.208455	-0.00521378	-0.513211
AT2G27340	AT2G27340	unknown protein	0.0433727	0.954072	0.560486	0.221756	0.974649	0.151998	0.60455	0.26744	0.00161101	0.107155	-0.224788	-0.265849	-0.00856366	-0.223231	0.199403	-0.480193	-0.0869317	-0.159295	0.000471953	-0.151593
AT2G27390	AT2G27390	proline-rich family protein	0.742712	0.271074	0.695394	0.69718	0.542995	0.901145	0.636902	0.25541	0.749438	0.00449321	-0.024387	0.0491622	0.106953	-0.871365	-0.00117995	-0.0530383	0.0844455	-0.103184	-0.182226	-0.0648832
AT2G27402	AT2G27402	unknown protein	0.631877	0.6252	0.122625	0.360446	0.369699	0.178736	0.829135	0.00795608	0.0812388	0.410702	-0.0482979	0.068907	-0.0670643	-0.0341842	0.0506283	-0.0929493	0.0572881	-0.725889	-0.411059	0.00372886
AT2G27420	AT2G27420	cysteine proteinase, putative	0.734044	0.00511147	0.122203	0.474208	0.181064	0.406752	0.23424	0.549433	0.981506	0.140567	0.163416	-0.0542596	-0.331663	-0.277263	-0.103622	0.0104296	-0.203504	0.124696	-0.323319	-0.545625
AT2G27430	AT2G27430	binding	0.00654153	0.211326	0.987417	0.606086	0.257996	0.579382	0.133516	0.0807372	0.469691	0.439386	0.0572271	-0.166185	0.0524811	0.0721736	-0.110719	0.107697	0.017575	0.103318	-0.21427	-0.0558744
AT2G27490	AT2G27490	ATCOAE	0.86552	0.053096	0.555745	0.00723273	0.457436	0.341722	0.239892	0.816191	0.992348	0.886331	-0.249735	0.00434098	0.113412	-0.080766	0.728237	-0.226065	0.0387058	-0.0366782	-0.324703	0.0956163
AT2G27530	AT2G27530	PGY1 (PIGGYBACK1)	0.321451	0.93129	0.120245	0.00606909	0.0713663	0.307675	0.0280504	0.101206	0.475751	0.279528	-0.219567	-0.383331	-0.689141	-0.466559	-0.587959	-0.446776	-0.478662	-0.490312	0.183936	-0.860465
AT2G27710	AT2G27710	60S acidic ribosomal protein P2 (RPP2B)	0.521075	0.601281	0.139113	0.158008	0.0961514	0.168875	0.185638	0.657713	0.180372	0.00173473	-0.545168	-0.119655	-0.598353	-0.636955	-0.912808	-0.753362	-0.271061	-0.299985	0.594209	-0.857942
AT2G27790	AT2G27790	nucleic acid binding / nucleotide binding	0.168533	0.942851	0.534015	0.00940267	0.0671502	0.33209	0.934536	0.909446	0.722581	0.268969	-0.117603	-0.151098	0.151851	-0.145374	0.120912	0.102359	-0.0339158	0.0516412	-0.0456397	0.034023
AT2G27820	AT2G27820	PD1 (PREPHENATE DEHYDRATASE 1)	0.612851	0.103108	0.721853	0.0981714	0.00624827	0.295625	0.0430957	0.0604585	0.805408	0.721139	-0.2326	-0.194346	-0.357046	-0.202011	0.485141	-0.20223	-0.0999025	-0.433678	-0.414965	-0.637929
AT2G27840	AT2G27840	HDT4	0.34114	0.528228	0.948261	0.524063	0.335346	0.197605	0.124165	0.435109	0.190417	0.00390334	-0.655072	0.611569	-0.313156	-0.877865	-0.150226	-0.897238	-0.0572064	-0.316856	0.389142	-0.730163
AT2G28000	AT2G28000	CPN60A (CHAPERONIN-60ALPHA)	0.225409	0.461558	0.829879	0.112567	0.13905	0.288205	0.0007004	0.200391	0.349142	0.454654	0.157321	-0.352358	-0.370763	0.219863	-0.210267	-0.793046	-0.101381	-0.231606	0.546353	-0.422905
AT2G28085	AT2G28085	auxin-responsive family protein	0.803072	0.475128	0.628598	0.883763	0.414688	0.0841663	0.785664	0.383131	0.00510298	0.602601	-0.108057	-0.00484934	0.0419049	-0.0197625	-0.0165051	0.00897536	0.0648142	0.137436	-0.175012	0.0475695
AT2G28170	AT2G28170	ATCHX7	0.972842	0.162986	0.425727	0.00437501	0.868591	0.635959	0.543872	0.144772	0.248533	0.580049	0.0485384	0.0229751	-0.0261354	0.0813284	-0.109053	0.0902567	-0.104568	-0.0295483	-0.190865	0.10367
AT2G28305	AT2G28305	unknown protein	0.987843	0.551606	0.846824	0.00601922	0.138023	0.196269	0.184277	0.0908946	0.272941	0.240286	0.0534328	-0.0599468	0.213272	-0.185303	0.621505	-0.400366	-0.0866549	-0.535434	-0.169596	-0.391366
AT2G28320	AT2G28320	pleckstrin homology (PH) domain-containing protein / lipid-binding START domain-containing protein	0.158406	0.246274	0.731888	0.880377	0.796123	0.502322	0.779233	0.0073171	0.74014	0.42975	0.151911	-0.487493	-0.10946	0.0942185	-0.00467026	-0.239377	0.009553	-0.480418	-0.206494	-0.140031
AT2G28340	AT2G28340	zinc finger (GATA type) family protein	0.267073	0.754977	0.888226	0.00824361	0.446646	0.414221	0.682653	0.489454	0.208761	0.827085	-0.0290082	0.0871741	-0.0439336	0.0422758	0.0726879	0.108001	0.0096671	0.049332	0.00213815	0.0186469
AT2G28360	AT2G28360	unknown protein	0.726815	0.73868	0.437135	0.863184	0.777673	0.016596	0.38679	0.920887	0.460208	0.0085377	0.847116	0.073601	0.0822406	0.402787	0.108514	0.0788776	0.323802	-0.0528147	0.0461868	0.216368
AT2G28400	AT2G28400	unknown protein	0.138337	0.906444	0.0129889	0.0128403	0.00222981	0.156206	0.0532032	0.0110872	0.98238	0.33712	0.373519	0.634251	0.918135	-0.37735	1.00272	-0.0412623	0.560907	0.499464	0.197627	0.320353
AT2G28800	AT2G28800	ALB3 (ALBINO 3)	0.385433	0.206483	0.924354	0.392546	0.846108	0.494178	0.497758	0.00255497	0.368368	0.175384	0.110236	-0.265374	-0.0963299	-0.44529	-0.104683	-0.299603	-0.0562555	-0.436298	0.641871	-0.461588
AT2G28830	AT2G28830	binding / structural constituent of ribosome / ubiquitin-protein ligase	0.373126	0.176919	0.881077	0.787968	0.549997	0.00817518	0.487702	0.484094	0.470011	0.977422	0.400375	-0.124155	0.0636629	0.0150594	0.059853	-0.149478	0.00849764	-0.0469699	-0.203089	0.0507617
AT2G28890	AT2G28890	PLL4 (POLTERGEIST LIKE 4)	0.617963	0.066734	0.0489556	0.064566	0.00761991	0.595655	0.821352	0.564655	0.225816	0.285884	0.0392634	-0.138658	0.412732	-0.261894	-0.182539	0.2558	0.291889	-0.144231	0.561938	-0.0634336
AT2G28940	AT2G28940	protein kinase family protein	0.11557	0.867747	0.4599	0.473991	0.860056	0.0300826	0.372513	0.00121322	0.451161	0.0232476	-0.449259	-0.564462	0.0429745	-0.598542	0.113442	-0.263164	-0.242621	-0.551358	-0.117057	-0.330648
AT2G29120	AT2G29120	ATGLR2.7	0.900208	0.0249169	0.522936	0.305371	0.990207	0.0605662	0.813454	0.652474	0.688813	0.000717886	0.400758	-0.0796356	0.0215638	0.227569	-0.127918	0.17803	0.168947	0.0741913	0.885991	0.0885132
AT2G29165	AT2G29165	transposable element gene	0.831588	0.354724	0.738986	0.532791	0.00785836	0.299345	0.0426246	0.130161	0.478289	0.407805	0.0565982	0.00216371	0.0767267	-0.0319943	-0.0860749	0.227813	-0.0156863	0.275917	-0.206059	0.173115
AT2G29270	AT2G29270	pseudogene	0.787256	0.354743	0.368937	0.905419	0.414329	0.332291	0.570675	0.887272	0.565755	0.00857582	-0.0497703	0.0483334	0.0346795	-0.0484719	-0.0410656	0.09041	0.0475328	0.0229684	-0.25846	-0.0163593
AT2G29300	AT2G29300	tropinone reductase, putative / tropine dehydrogenase, putative	0.00429609	0.888872	0.759633	0.27483	0.336528	0.322305	0.628122	0.0112903	0.874697	0.770668	0.136481	0.355203	0.11005	0.0238429	0.331838	-0.0409871	0.0724853	0.328017	-0.0361025	0.111772
AT2G29370	AT2G29370	tropinone reductase, putative / tropine dehydrogenase, putative	0.836712	0.135411	0.491652	0.480189	0.842893	0.00142217	0.0169221	0.502668	0.990151	0.382644	0.201858	0.0512877	-0.00577044	-0.0530893	-0.122527	0.0681426	-0.0247	0.101427	-0.379171	0.19632
AT2G29460	AT2G29460	ATGSTU4 (ARABIDOPSIS THALIANA GLUTATHIONE S-TRANSFERASE TAU 4)	0.834464	0.424049	0.334143	0.0578557	0.152512	0.264343	0.482124	0.190655	0.784482	0.00010791	-0.160023	0.0417422	0.0987829	-1.02408	0.0795887	-0.00388498	-0.146685	-0.140574	-0.193609	-0.0745455
AT2G29540	AT2G29540	ATRPC14 (RNA POLYMERASE 14 KDA SUBUNIT)	0.145364	0.323329	0.149724	0.762486	0.391943	0.163314	0.266366	0.557071	0.426091	0.000782278	-0.389992	0.473377	0.196771	-0.374434	0.220747	-0.315382	0.375479	-0.20443	0.261387	-0.310199
AT2G29580	AT2G29580	zinc finger (CCCH-type) family protein / RNA recognition motif (RRM)-containing protein	0.36515	0.26368	0.311987	0.00545899	0.0876842	0.0269965	0.0367799	0.043862	0.0997824	0.0214687	0.273919	0.251885	0.367048	0.427589	0.295413	0.00977739	0.2219	0.421998	0.741696	0.350005
AT2G29650	AT2G29650	PHT4	0.87613	0.239337	0.791902	0.361117	0.00340858	0.383126	0.847923	0.879477	0.966783	0.611858	0.180386	-0.0559527	0.429937	0.0845083	0.279396	-0.253751	0.0613197	-0.0631436	0.773112	-0.255534
AT2G30130	AT2G30130	ASL5	0.398448	0.253117	0.0529532	0.225123	0.0083873	0.558696	0.0317	0.907837	0.507678	0.886562	0.0269261	0.129989	0.0894174	0.0283952	0.0516282	0.304913	-0.0603034	0.010512	-0.089461	0.150254
AT2G30200	AT2G30200	[acyl-carrier-protein] S-malonyltransferase/ binding / catalytic/ transferase	0.244528	0.428442	0.442779	0.214698	0.215848	0.34617	0.130606	0.00202209	0.0146557	0.827616	-0.124708	-0.368893	-0.252548	-0.00445642	-0.218751	-0.638069	-0.399777	-0.775271	0.548624	-0.942146
AT2G30260	AT2G30260	U2B'' (U2 small nuclear ribonucleoprotein B)	0.490841	0.131291	0.692248	0.486399	0.433867	0.17194	0.474594	0.853327	0.206476	0.00188519	-0.224356	0.171362	0.161805	-0.561091	-0.0221371	-1.07543	0.080476	-0.147258	0.721704	-0.345812
AT2G30390	AT2G30390	FC2 (FERROCHELATASE 2)	0.359188	0.766301	0.334967	0.375583	0.00736941	0.467104	0.304499	0.035045	0.189182	0.609106	-0.137922	-0.440296	-0.525166	-0.163191	-0.0908593	-0.652338	-0.378673	-0.793056	0.0498817	-0.443231
AT2G30400	AT2G30400	OFP2 (OVATE FAMILY PROTEIN 2)	0.268432	0.395886	0.779472	0.896961	0.181611	0.403212	0.639076	0.0442245	0.408747	0.00989609	-0.0177042	0.211008	0.0456607	-0.0393202	-0.0368564	-0.0162494	0.0131428	-0.000637387	-0.384038	0.073274
AT2G30420	AT2G30420	ETC2	0.497638	0.134048	0.265985	0.895822	0.00228412	0.454058	0.344683	0.13299	0.821253	0.14505	-0.0437516	-0.0506434	-0.205611	0.1667	-0.0530445	0.0972779	0.168886	0.361759	-0.423687	0.155816
AT2G30695	AT2G30695	unknown protein	0.494944	0.958719	0.219985	0.304758	0.195242	0.0164255	0.0725997	0.0441305	0.0208055	0.00759023	-0.438909	-0.291685	-0.305926	-0.694785	-0.176442	-0.664885	-0.407173	-0.7745	-0.0871596	-0.515566
AT2G30750	AT2G30750	CYP71A12 (cytochrome P450, family 71, subfamily A, polypeptide 12)	0.850872	0.779243	0.350995	0.315384	0.908947	0.0701323	0.28282	0.162754	0.447699	0.00393732	-0.140205	-0.00803293	-0.0517037	-1.77133	0.0383261	-0.367754	-0.492387	-0.445538	-0.132818	-0.371451
AT2G30760	AT2G30760	unknown protein	0.00210713	0.217171	0.965045	0.112388	0.677258	0.112651	0.0460858	0.799596	0.0770207	0.127513	-0.107699	-0.0412494	-0.0599821	0.109735	-0.173918	0.253625	0.0198134	0.0546621	-0.250799	0.287528
AT2G30770	AT2G30770	CYP71A13 (cytochrome P450, family 71, subfamily A, polypeptide 13)	0.722358	0.513861	0.531381	0.521448	0.399631	0.406913	0.715067	0.739497	0.249527	0.000667511	-0.154448	0.0471136	0.382128	-1.92304	-0.357936	1.02837	-0.462148	0.143895	-0.350866	-0.435571
AT2G30830	AT2G30830	2-oxoglutarate-dependent dioxygenase, putative	0.209836	0.22487	0.747808	0.987519	0.273342	0.00276566	0.418257	0.425431	0.359696	0.537491	0.220283	0.0544059	0.0822571	0.150247	0.0140823	0.400222	0.0469224	0.103518	-0.341218	0.288673
AT2G30840	AT2G30840	2-oxoglutarate-dependent dioxygenase, putative	0.0607048	0.983416	0.134202	0.00544446	0.652406	0.077385	0.269255	0.247766	0.170921	0.596239	0.0328803	0.0376926	0.028064	-0.0184227	0.110127	-0.0499968	-0.103191	-0.0129983	-0.0545757	-0.0695589
AT2G30860	AT2G30860	ATGSTF9 (GLUTATHIONE S-TRANSFERASE PHI 9)	0.00387912	0.392568	0.932618	0.810295	0.368576	0.683664	0.399858	0.146741	0.741467	0.198485	-0.00122678	-0.155034	0.0740993	-0.10998	0.0552551	-0.139797	-0.00169975	-0.155638	0.332303	-0.137487
AT2G30870	AT2G30870	GSTF10 (HALIANA GLUTATHIONE S-TRANSFERASE PHI 10)	0.76195	0.517134	0.219811	0.237823	0.48002	0.362471	0.102389	0.137064	0.251139	0.00255311	-0.446885	-0.123998	-0.272582	-0.927188	-0.240249	-0.734253	-0.443119	-0.531946	0.66172	-1.3418
AT2G31083	AT2G31083	CLE5 (CLAVATA3/ESR-RELATED 5)	0.770058	0.55329	0.344038	0.776202	0.000579642	0.0399464	0.347561	0.735531	0.169917	0.299234	-0.0888996	0.045788	-0.170621	-0.0659512	-0.00541111	-0.0987079	0.0798645	0.00464142	-0.0736952	0.164135
AT2G31120	AT2G31120	NA	0.0492601	0.67466	0.00492685	0.595447	0.0966918	0.425822	0.132211	0.0544935	0.393921	0.0693035	0.0961429	0.395235	0.280711	0.604768	0.280481	0.37691	0.400721	0.616776	-0.0231675	0.375113
AT2G31200	AT2G31200	ADF6 (ACTIN DEPOLYMERIZING FACTOR 6)	0.804693	0.752858	0.553596	0.967487	0.708082	0.00583354	0.246374	0.695853	0.397467	0.0777373	-0.173317	-0.00352225	0.0779482	-0.383067	0.0546935	-0.214389	0.172609	-0.120927	0.0439824	-0.264363
AT2G31350	AT2G31350	GLX2-5 (GLYOXALASE 2-5)	0.70262	0.254889	0.855531	0.150796	0.00311111	0.949637	0.917628	0.292875	0.160338	0.144942	0.00694897	-0.125433	0.22374	-0.267233	0.380223	-0.382553	0.0488024	-0.214864	0.342955	0.0455208
AT2G31360	AT2G31360	ADS2 (16:0Delta9 Arabidopsis desaturase 2)	0.0382757	0.129281	0.0588214	0.0146994	0.355487	0.052424	0.00267318	0.059037	0.0868035	0.0409079	0.747561	0.600889	0.113117	0.331095	0.701306	0.358501	0.613394	0.620885	0.765421	0.527239
[truncated: 2,014 more rows]

## Sheet: B-TFs
List of 244 transcription factors (TFs) whose expressions were altered, during heat stress in the 10 ecotypes.
[truncated: 246 more rows]

[truncated: 1 more sheets: C-TEs]
