# Supplementary material for: Genome scale transcriptional response diversity among ten ecotypes of Arabidopsis thaliana during heat stress
Source: Front Plant Sci. 2013 Dec 26;4:532. doi: 10.3389/fpls.2013.00532 (PMC3872818; doi:10.3389/fpls.2013.00532)
Supplement: Table S2 — Results of Gene Set Enrichment Analysis (GSEA) using BinGO software. [file DataSheet2.XLSX]

## Sheet: Sheet1
Selected statistical test : Hypergeometric test
Selected correction : Benjamini & Hochberg False Discovery Rate (FDR) correction
Selected significance level : 0.05
Testing option : Use whole annotation as reference set
No annotations were retrieved for the following entities:
AT4G19880	AT1G61350	AT3G45520	AT3G53780	AT1G14030	AT1G75220	AT5G46873	AT2G31810	AT1G14230	AT4G39260	AT5G41450	AT4G06570	AT4G06575	AT3G60955	AT5G22050	AT4G37290	AT3G25180	AT1G09130	AT2G01910	AT1G34640	AT4G00370	AT5G04660	AT1G28600	AT5G03270	AT4G26965	AT1G22335	AT3G05180	AT3G43723	AT1G22330	AT5G55610	AT1G54790	AT1G53260	AT4G06584	AT3G05560	AT5G20080	AT1G02630	AT5G37290	AT3G24720	AT4G06552	AT5G52820	AT4G07530	AT2G30600	AT2G47485	AT2G01029	AT5G25320	AT1G01110	AT2G21520	AT1G09150	AT2G15700	AT2G34810
AT4G03926	AT5G32161	AT3G42860	AT5G27390	AT4G13590	AT5G17080	AT1G36290	AT3G04600	AT3G32023	AT4G04407	AT5G44020	AT1G79110	AT3G02170	AT5G02150	AT1G18770	AT1G51580	AT2G05845	AT5G16320	AT1G64350	AT2G06370	AT3G52527	AT2G14935	AT5G23990	AT5G08310	AT5G35780	AT4G03120	AT4G00510	AT1G61740	AT1G44075	AT1G64150	AT2G09956	AT4G08138	AT1G19140	AT3G61210	AT1G36927	AT5G53250	AT1G71020	AT3G23060	AT4G07810	AT2G43040	AT1G63980	ATCG00050	AT5G16960	AT5G66050	AT3G45360	AT1G38380	AT1G43910	AT1G03870	AT1G29570	AT4G09380
AT4G25570	AT5G55950	AT3G62860	AT1G78490	AT5G06530	AT3G21100	AT1G75400	AT3G27960	AT4G20130	AT5G20190	AT2G30140	AT1G41835	AT4G19180	AT4G07430	AT2G23850	AT4G09425	AT4G12730	AT1G79380	AT4G01430	AT3G31810	AT4G03415	AT1G35610	AT3G33071	AT3G18145	AT2G20230	AT2G37510	AT4G20360	AT4G19170	AT1G26180	AT2G23840	AT2G16365	AT3G10840	AT3G26180	AT5G29571	AT5G48880	AT1G07350	AT1G42150	AT5G29574	AT5G12950	AT5G13410	AT3G17780	AT4G36960	AT1G57720	AT5G25460	AT1G22410	AT3G16000	AT3G32894	AT4G05560	AT5G09820	AT5G55730
AT1G47880	AT1G30360	AT2G24100	AT2G25270	AT4G18970	AT5G32215	AT4G03837	AT4G21910	AT1G73800	AT4G33140	AT1G11055	AT1G61660	AT4G07935	AT3G56650	AT5G19730	AT4G33350	AT3G33205	AT1G30900	AT5G25045	AT1G25210	AT3G23550	AT2G12150	AT5G54060	AT2G13200	AT4G03825	AT4G25450	AT2G36630	AT4G07946	AT5G44130	AT3G56680	AT1G12500	AT5G54030	AT5G38383	AT1G52020	AT1G24580	AT4G32285	AT3G50790	AT2G25040	AT4G03800	AT5G63450	AT5G64580	AT1G69980	AT5G45270	AT5G16450	AT2G17220	AT1G31090	AT1G78610	AT4G24810	AT5G38370	AT4G22190
GO-ID	p-value	corr p-value	x	n	X	N	Description	Genes in test set
50896	8.5205e-25	1.676e-21	576	3207	2725	22304	response to stimulus	AT3G26810|AT3G63190|AT1G52400|AT5G12030|AT4G37490|AT3G16350|AT2G19190|AT1G42990|AT5G25350|AT4G35770|AT2G37660|AT5G65940|AT2G14580|AT4G35090|AT1G02920|AT5G60890|AT2G31610|AT5G26990|AT1G27730|AT2G02220|AT4G28720|AT2G30860|AT3G13790|AT5G10270|AT1G74910|AT1G63460|AT4G27320|AT5G17970|AT4G12550|AT3G07720|AT3G21210|AT2G28830|AT1G13260|AT2G17050|AT2G26740|AT5G22360|AT2G04450|AT5G37260|AT5G39510|AT4G23570…
42221	2.9361e-16	2.8877e-13	321	1710	2725	22304	response to chemical stimulus	AT3G48450|AT3G26810|AT1G52400|AT4G30960|AT5G12030|AT1G59900|AT3G16350|AT1G42990|AT5G25350|AT4G35770|AT5G65940|AT4G23810|AT2G14580|AT2G33860|AT4G35090|AT1G19050|AT5G52640|AT1G02920|AT4G25480|AT5G60890|AT5G26990|AT1G27730|AT1G30260|AT3G50970|AT1G36370|AT4G28720|AT2G30860|AT1G14790|AT2G37180|AT1G74910|AT1G63460|AT3G11020|AT4G39640|AT1G80840|AT4G27320|AT4G12550|AT3G07720|AT4G17615|AT1G64380|AT2G36530…
6950	6.036e-16	3.9576e-13	341	1853	2725	22304	response to stress	AT3G63190|AT1G52400|AT4G30960|AT5G12030|AT2G45790|AT2G32680|AT3G16350|AT1G42990|AT2G19190|AT4G35770|AT2G37660|AT1G19250|AT5G65940|AT4G23810|AT4G35090|AT1G51660|AT5G52640|AT1G02920|AT4G25480|AT5G60890|AT3G17210|AT5G26990|AT1G27730|AT2G02220|AT1G51760|AT1G66200|AT3G50970|AT3G01480|AT2G30860|AT3G13790|AT2G37180|AT1G63460|AT1G77280|AT3G11020|AT4G39640|AT3G03250|AT1G80840|AT4G27320|AT5G17970|AT3G21210…
9607	8.1822e-15	4.0236e-12	132	550	2725	22304	response to biotic stimulus	AT3G26810|AT3G63190|AT1G52400|AT2G40460|AT5G40020|AT2G19190|AT1G42990|AT2G37660|AT5G64290|AT1G19250|AT4G23810|AT1G51660|AT2G14610|AT5G52640|AT1G02920|AT5G60890|AT3G17210|AT3G16400|AT2G29650|AT3G01480|AT3G50970|AT2G30860|AT5G10270|AT5G61210|AT1G14790|AT5G01650|AT5G12170|AT1G80840|AT4G27320|AT1G33960|AT5G38900|AT1G51090|AT1G19570|AT2G04450|AT5G12860|AT4G38630|AT3G46530|AT3G26830|AT3G01420|AT3G11480…
51707	2.2395e-14	8.0477e-12	127	528	2725	22304	response to other organism	AT3G26810|AT3G63190|AT1G52400|AT2G40460|AT5G40020|AT2G19190|AT2G37660|AT5G64290|AT1G19250|AT4G23810|AT1G51660|AT5G52640|AT1G02920|AT2G14610|AT5G60890|AT3G17210|AT3G16400|AT2G29650|AT3G01480|AT3G50970|AT2G30860|AT5G10270|AT5G61210|AT1G14790|AT5G01650|AT1G80840|AT5G12170|AT4G27320|AT1G33960|AT5G38900|AT1G51090|AT1G19570|AT2G04450|AT5G12860|AT3G46530|AT3G01420|AT3G26830|AT3G11480|AT5G44510|AT2G44950…
9628	2.4548e-14	8.0477e-12	231	1168	2725	22304	response to abiotic stimulus	AT1G52400|AT4G30960|AT2G45790|AT5G12030|AT4G37490|AT3G16350|AT5G65940|AT4G35090|AT1G02920|AT5G52640|AT4G25480|AT2G31610|AT5G26990|AT1G27730|AT1G66200|AT3G50970|AT2G37180|AT3G11020|AT3G03250|AT4G17615|AT2G36530|AT1G67090|AT2G26740|AT5G22360|AT3G61430|AT5G37260|AT5G39510|AT4G38630|AT5G13930|AT4G08920|AT3G51910|AT2G41100|AT5G20830|AT4G36990|AT1G30440|AT1G08830|AT2G47730|AT1G04220|AT1G71030|AT3G49120…
51704	2.2901e-12	6.4352e-10	149	694	2725	22304	multi-organism process	AT3G26810|AT3G63190|AT2G40460|AT1G52400|AT5G40020|AT1G72150|AT2G19190|AT2G37660|AT1G19250|AT5G64290|AT4G23810|AT1G51660|AT2G14610|AT5G52640|AT1G02920|AT5G60890|AT3G17210|AT3G16400|AT2G29650|AT3G50970|AT3G01480|AT3G07330|AT2G30860|AT5G10270|AT5G61210|AT1G14790|AT5G01650|AT5G12170|AT1G80840|AT1G33960|AT4G27320|AT5G38110|AT2G20430|AT5G38900|AT1G51090|AT1G19570|AT2G04450|AT5G12860|AT1G61400|AT2G47470…
44281	5.4006e-12	1.3279e-09	234	1248	2725	22304	small molecule metabolic process	AT4G34740|AT1G80560|AT5G49650|AT4G39650|AT1G52400|AT5G53120|AT2G45790|AT5G65940|AT1G13280|AT2G33290|AT5G49330|AT3G55010|AT5G10170|AT4G33790|AT1G32380|AT1G18640|AT3G48110|AT3G10280|AT5G60890|AT3G58140|AT4G26200|AT1G36370|AT1G72680|AT4G39120|AT4G39640|AT3G17810|AT2G38670|AT3G18680|AT1G30530|AT3G25570|AT2G30200|AT3G13682|AT1G07420|AT5G13930|AT5G08640|AT1G60600|AT2G04540|AT4G08920|AT2G38230|AT5G25030…
44283	4.7591e-11	1.0401e-08	133	622	2725	22304	small molecule biosynthetic process	AT4G34740|AT1G80560|AT5G53120|AT2G45790|AT1G13280|AT1G06000|AT5G49330|AT3G55010|AT5G10170|AT4G33790|AT1G31860|AT1G32380|AT1G18640|AT5G60890|AT3G10280|AT1G64200|AT4G26200|AT1G72680|AT4G39120|AT2G04400|AT3G59060|AT3G17810|AT2G15090|AT2G38670|AT3G18680|AT1G30530|AT3G25570|AT2G30200|AT1G31180|AT1G07420|AT3G30775|AT5G08640|AT5G13930|AT1G60600|AT2G04540|AT1G13210|AT1G08510|AT2G38230|AT2G20690|AT5G23330…
9266	4.4144e-10	8.6832e-08	86	359	2725	22304	response to temperature stimulus	AT3G17390|AT5G63770|AT4G27670|AT3G24500|AT5G12030|AT5G65940|AT1G01120|AT5G49910|AT3G09350|AT4G35090|AT5G52640|AT3G11170|AT4G25480|AT3G53990|AT5G01600|AT1G56070|AT1G05260|AT1G27730|AT2G45660|AT3G50970|AT4G38680|AT2G40350|AT2G18790|AT5G20250|AT3G11020|AT5G02490|AT2G38170|AT5G57560|AT3G22370|AT5G56030|AT4G17615|AT2G36530|AT1G79930|AT4G09650|AT5G57050|AT1G67090|AT5G02810|AT2G38760|AT5G59720|AT3G47520…
44271	1.2798e-09	2.2886e-07	88	378	2725	22304	cellular nitrogen compound biosynthetic process	AT4G34740|AT1G80560|AT3G17390|AT4G30190|AT1G09240|AT1G09830|AT5G53120|AT3G55010|AT1G78600|AT1G18640|AT1G32380|AT1G31860|AT5G60890|AT1G64200|AT3G16400|AT1G11790|AT5G34930|AT4G39120|AT1G71100|AT2G40490|AT3G03780|AT2G04400|AT4G38800|AT4G14880|AT3G17810|AT2G38670|AT3G18680|AT5G54810|AT3G51820|AT3G25570|AT1G31180|AT1G08250|AT3G30775|AT3G21110|AT1G66520|AT2G01350|AT2G43750|AT3G62030|AT3G26830|AT1G13210…
10035	8.2767e-09	1.3567e-06	95	434	2725	22304	response to inorganic substance	AT3G48450|AT4G27670|AT3G09440|AT5G12030|AT1G59900|AT3G16350|AT5G19140|AT1G09570|AT5G49910|AT3G09270|AT4G35090|AT5G52640|AT1G02920|AT5G67300|AT5G01600|AT1G04820|AT1G36370|AT1G11840|AT2G30860|AT1G48000|AT1G74910|AT4G13780|AT1G78870|AT4G33540|AT3G03780|AT5G62790|AT2G41680|AT5G12170|AT1G09780|AT1G52760|AT3G27820|AT3G07720|AT4G14880|AT2G36530|AT1G79930|AT5G24380|AT1G19570|AT4G20890|AT5G24770|AT2G33590…
9987	1.0347e-08	1.5656e-06	1034	7393	2725	22304	cellular process	AT2G01270|AT5G49650|AT5G22060|AT5G12030|AT1G72150|AT5G25350|AT5G65940|AT1G13280|AT5G49330|AT5G10170|AT1G12140|AT1G32380|AT4G35350|AT1G07430|AT5G60890|AT2G31610|AT2G18230|AT5G39500|AT2G30860|AT4G39120|AT4G20070|AT2G20430|AT1G70290|AT4G10450|AT2G40120|AT3G25570|AT1G07420|AT5G39510|AT4G23570|AT5G09900|AT5G13930|AT3G26830|AT2G17980|AT5G20830|AT2G01290|AT4G34620|AT2G44490|AT4G23300|AT5G23330|AT3G55130…
8152	2.2993e-08	3.2306e-06	960	6834	2725	22304	metabolic process	AT2G01270|AT5G49650|AT5G22060|AT1G69100|AT5G12030|AT5G25350|AT5G11920|AT5G65940|AT1G13280|AT5G49330|AT5G10170|AT1G12140|AT1G32380|AT4G35350|AT1G07430|AT2G31610|AT5G60890|AT2G18230|AT3G16850|AT2G30860|AT4G39120|AT1G74910|AT4G20070|AT1G70290|AT4G10450|AT2G40120|AT3G16170|AT3G25570|AT1G07420|AT4G23570|AT5G09900|AT5G13930|AT3G26830|AT2G32030|AT5G20830|AT4G34620|AT2G20420|AT5G11940|AT2G44490|AT4G23300…
10033	1.2686e-07	1.5819e-05	183	1037	2725	22304	response to organic substance	AT3G26810|AT3G62410|AT1G74020|AT1G69530|AT3G16350|AT1G42990|AT5G25350|AT4G35770|AT1G54990|AT5G65940|AT5G19140|AT4G23810|AT5G63160|AT5G13220|AT2G14580|AT2G33860|AT3G26790|AT1G19050|AT5G60890|AT2G29420|AT1G27730|AT1G30260|AT3G50970|AT4G28720|AT1G32640|AT2G18790|AT2G41310|AT2G26690|AT1G14790|AT5G62920|AT1G80840|AT4G27320|AT5G07010|AT1G01560|AT4G12550|AT4G17615|AT1G64380|AT2G36530|AT2G28830|AT3G12560…
42180	1.2868e-07	1.5819e-05	122	630	2725	22304	cellular ketone metabolic process	AT1G80560|AT1G52400|AT2G31350|AT1G29870|AT1G19440|AT2G45790|AT1G13280|AT5G65940|AT4G33790|AT1G31860|AT1G18640|AT3G48110|AT3G10280|AT5G60890|AT3G58140|AT5G27520|AT4G26200|AT3G09810|AT1G36370|AT2G18790|AT4G39120|AT1G03000|AT5G62790|AT2G04400|AT1G76150|AT5G07010|AT3G59060|AT2G15090|AT3G18680|AT2G30200|AT1G31180|AT1G07420|AT3G02610|AT3G30775|AT5G13930|AT1G60600|AT2G04540|AT3G01420|AT1G08510|AT2G26250…
6790	1.4922e-07	1.7266e-05	45	166	2725	22304	sulfur metabolic process	AT3G17390|AT4G39650|AT3G62030|AT3G26830|AT4G39940|AT1G62540|AT2G44490|AT4G35640|AT3G09710|AT1G14810|AT1G12140|AT1G22940|AT5G60890|AT3G45640|AT1G31190|AT3G16400|AT4G26200|AT3G25900|AT2G38470|AT3G03630|AT4G14680|AT2G33070|AT1G62180|AT4G39120|AT4G39640|AT3G03780|AT2G17265|AT1G62570|AT5G09290|AT3G59060|AT4G38800|AT4G14880|AT3G57050|AT3G56490|AT4G01850|AT5G54390|AT1G19920|AT4G37770|AT3G54660|AT2G30770…
46686	1.7294e-07	1.8898e-05	65	279	2725	22304	response to cadmium ion	AT3G09440|AT1G59900|AT3G16350|AT5G49910|AT3G09270|AT1G02920|AT5G67300|AT1G04820|AT1G36370|AT1G11840|AT2G30860|AT1G48000|AT1G74910|AT4G13780|AT1G78870|AT3G03780|AT5G62790|AT5G12170|AT1G09780|AT1G52760|AT4G14880|AT2G36530|AT1G79930|AT4G20890|AT2G33590|AT2G23350|AT2G47470|AT2G17630|AT1G30580|AT3G17240|AT1G35720|AT1G13060|AT1G18080|AT2G43750|AT1G53850|AT1G70730|AT5G20830|AT4G21680|AT5G19780|AT4G24460…
43436	2.9821e-07	2.7829e-05	119	620	2725	22304	oxoacid metabolic process	AT1G80560|AT1G52400|AT2G31350|AT1G29870|AT1G19440|AT2G45790|AT1G13280|AT5G65940|AT4G33790|AT1G31860|AT1G18640|AT3G48110|AT3G10280|AT5G60890|AT3G58140|AT5G27520|AT4G26200|AT3G09810|AT1G36370|AT2G18790|AT4G39120|AT1G03000|AT5G62790|AT2G04400|AT5G07010|AT1G76150|AT3G59060|AT2G15090|AT3G18680|AT2G30200|AT1G31180|AT1G07420|AT3G02610|AT3G30775|AT2G04540|AT3G01420|AT1G08510|AT2G26250|AT1G06130|AT5G25030…
19752	2.9821e-07	2.7829e-05	119	620	2725	22304	carboxylic acid metabolic process	AT1G80560|AT1G52400|AT2G31350|AT1G29870|AT1G19440|AT2G45790|AT1G13280|AT5G65940|AT4G33790|AT1G31860|AT1G18640|AT3G48110|AT3G10280|AT5G60890|AT3G58140|AT5G27520|AT4G26200|AT3G09810|AT1G36370|AT2G18790|AT4G39120|AT1G03000|AT5G62790|AT2G04400|AT5G07010|AT1G76150|AT3G59060|AT2G15090|AT3G18680|AT2G30200|AT1G31180|AT1G07420|AT3G02610|AT3G30775|AT2G04540|AT3G01420|AT1G08510|AT2G26250|AT1G06130|AT5G25030…
9309	3.0021e-07	2.7829e-05	43	159	2725	22304	amine biosynthetic process	AT1G80560|AT3G17390|AT1G09240|AT3G62030|AT5G53120|AT1G17745|AT2G44040|AT5G28237|AT1G14810|AT1G18640|AT1G31860|AT5G60890|AT1G11790|AT3G25900|AT3G03630|AT3G53180|AT5G34930|AT4G39120|AT5G52100|AT1G56430|AT3G55610|AT3G03780|AT2G17265|AT5G46180|AT2G04400|AT2G27820|AT3G18000|AT4G38800|AT4G14880|AT2G38670|AT3G18680|AT3G57050|AT5G54810|AT4G01850|AT3G25570|AT1G31180|AT1G08250|AT3G30775|AT4G35630|AT4G26900…
9611	3.1805e-07	2.7829e-05	38	133	2725	22304	response to wounding	AT5G47240|AT5G63770|AT1G51400|AT3G11480|AT1G74020|AT4G35770|AT5G13220|AT1G04220|AT3G45640|AT1G76650|AT2G37040|AT1G27730|AT2G02220|AT1G51760|AT3G24550|AT2G06050|AT5G09810|AT1G51680|AT4G16740|AT1G32640|AT1G07640|AT3G13790|AT2G26690|AT5G20230|AT5G01650|AT1G80840|AT5G44420|AT2G47800|AT5G08790|AT1G19640|AT1G72450|AT5G24770|AT5G50200|AT1G74950|AT1G52030|AT2G24850|AT5G13930|AT1G76680
6082	3.254e-07	2.7829e-05	119	621	2725	22304	organic acid metabolic process	AT1G80560|AT1G52400|AT2G31350|AT1G29870|AT1G19440|AT2G45790|AT1G13280|AT5G65940|AT4G33790|AT1G31860|AT1G18640|AT3G48110|AT3G10280|AT5G60890|AT3G58140|AT5G27520|AT4G26200|AT3G09810|AT1G36370|AT2G18790|AT4G39120|AT1G03000|AT5G62790|AT2G04400|AT5G07010|AT1G76150|AT3G59060|AT2G15090|AT3G18680|AT2G30200|AT1G31180|AT1G07420|AT3G02610|AT3G30775|AT2G04540|AT3G01420|AT1G08510|AT2G26250|AT1G06130|AT5G25030…
15979	3.4462e-07	2.8245e-05	34	113	2725	22304	photosynthesis	AT3G62410|AT3G54050|AT3G27690|AT1G15820|AT5G51545|AT4G28660|AT2G20890|AT1G64770|AT2G47940|AT1G12000|AT5G01600|AT4G04640|AT1G76550|AT1G27730|AT3G03630|AT1G31330|AT2G18790|AT5G52100|AT4G11960|AT4G33520|AT4G02770|AT3G60370|AT1G29930|AT5G11450|AT4G09650|AT5G47110|AT2G05100|AT2G34430|AT5G66190|AT3G05410|AT4G18370|AT3G16140|AT1G50250|AT1G60600
10038	7.1612e-07	5.6345e-05	75	350	2725	22304	response to metal ion	AT3G09440|AT1G59900|AT3G16350|AT5G19140|AT5G49910|AT3G09270|AT1G02920|AT5G01600|AT5G67300|AT1G04820|AT1G36370|AT1G11840|AT2G30860|AT1G48000|AT1G74910|AT4G13780|AT1G78870|AT3G03780|AT5G62790|AT5G12170|AT1G09780|AT1G52760|AT3G07720|AT4G14880|AT2G36530|AT1G79930|AT5G24380|AT1G19570|AT4G20890|AT5G24770|AT2G33590|AT2G23350|AT2G47470|AT1G30580|AT2G17630|AT3G17240|AT1G35720|AT1G13060|AT1G18080|AT2G43750…
9314	9.0841e-07	6.8725e-05	94	471	2725	22304	response to radiation	AT3G52115|AT1G14280|AT4G27670|AT5G24470|AT3G62410|AT5G12030|AT4G37490|AT1G69530|AT1G15820|AT4G25050|AT1G09570|AT1G01120|AT1G68050|AT4G35090|AT5G53980|AT5G04410|AT1G27730|AT3G47710|AT3G62090|AT5G09810|AT2G18790|AT1G06040|AT5G11260|AT3G59060|AT3G59470|AT2G36530|AT5G63860|AT5G57050|AT1G67090|AT5G02810|AT5G59720|AT5G43760|AT5G13930|AT2G29120|AT5G06150|AT1G26945|AT1G51400|AT3G62030|AT5G63590|AT3G51910…
6631	9.8562e-07	7.1804e-05	44	171	2725	22304	fatty acid metabolic process	AT2G34770|AT2G04540|AT3G01420|AT1G08510|AT1G19440|AT2G26250|AT4G25050|AT5G65940|AT1G13280|AT1G01120|AT5G46290|AT3G25110|AT4G33790|AT3G11170|AT3G10280|AT1G04220|AT3G03480|AT3G04460|AT5G27520|AT2G11810|AT5G52920|AT2G06050|AT1G79750|AT3G25780|AT1G62640|AT1G03000|AT1G76150|AT5G07010|AT1G54630|AT2G47240|AT4G33950|AT4G13050|AT3G51840|AT2G15090|AT1G19640|AT2G16280|AT5G57800|AT2G42790|AT2G30200|AT1G07420…
9414	1.0448e-06	7.34e-05	47	188	2725	22304	response to water deprivation	AT5G59320|AT3G24500|AT1G52400|AT4G30960|AT4G08920|AT1G58440|AT1G08930|AT2G45960|AT1G56600|AT1G52890|AT3G53420|AT1G02730|AT4G25480|AT5G67300|AT5G26990|AT3G11410|AT1G05260|AT1G27730|AT2G38470|AT3G50970|AT1G32640|AT5G58670|AT1G54100|AT2G37180|AT2G18050|AT3G11020|AT2G36270|AT1G30270|AT4G34000|AT5G66400|AT2G47800|AT1G02930|AT5G56030|AT4G33950|AT4G17615|AT1G47128|AT5G59310|AT1G06770|AT5G57050|AT2G26740…
9416	1.2273e-06	8.3246e-05	91	455	2725	22304	response to light stimulus	AT1G14280|AT4G27670|AT5G24470|AT3G62410|AT5G12030|AT1G69530|AT1G15820|AT4G25050|AT1G09570|AT1G01120|AT1G68050|AT4G35090|AT5G53980|AT5G04410|AT1G27730|AT3G47710|AT3G62090|AT5G09810|AT2G18790|AT1G06040|AT5G11260|AT3G59060|AT3G59470|AT2G36530|AT5G63860|AT5G57050|AT1G67090|AT5G02810|AT5G59720|AT5G43760|AT5G13930|AT2G29120|AT1G26945|AT1G51400|AT3G62030|AT5G63590|AT3G51910|AT4G08920|AT1G52770|AT2G26250…
16053	1.4016e-06	8.8936e-05	67	307	2725	22304	organic acid biosynthetic process	AT1G80560|AT3G17390|AT2G45790|AT4G25050|AT1G13280|AT1G01120|AT5G46290|AT3G25110|AT4G33790|AT1G18640|AT3G11170|AT1G31860|AT5G60890|AT3G10280|AT1G11790|AT2G32440|AT1G79750|AT5G34930|AT4G39120|AT1G62640|AT3G03780|AT2G04400|AT2G47240|AT4G38800|AT4G14880|AT2G15090|AT3G18680|AT5G54810|AT5G57800|AT2G30200|AT1G31180|AT1G08250|AT1G07420|AT3G30775|AT1G02860|AT2G43750|AT2G04540|AT3G62030|AT1G08510|AT4G39030…
46394	1.4016e-06	8.8936e-05	67	307	2725	22304	carboxylic acid biosynthetic process	AT1G80560|AT3G17390|AT2G45790|AT4G25050|AT1G13280|AT1G01120|AT5G46290|AT3G25110|AT4G33790|AT1G18640|AT3G11170|AT1G31860|AT5G60890|AT3G10280|AT1G11790|AT2G32440|AT1G79750|AT5G34930|AT4G39120|AT1G62640|AT3G03780|AT2G04400|AT2G47240|AT4G38800|AT4G14880|AT2G15090|AT3G18680|AT5G54810|AT5G57800|AT2G30200|AT1G31180|AT1G08250|AT1G07420|AT3G30775|AT1G02860|AT2G43750|AT2G04540|AT3G62030|AT1G08510|AT4G39030…
9415	1.5226e-06	9.2314e-05	48	196	2725	22304	response to water	AT5G59320|AT3G24500|AT1G52400|AT4G30960|AT4G08920|AT1G58440|AT5G20830|AT1G08930|AT2G45960|AT1G56600|AT1G52890|AT3G53420|AT1G02730|AT4G25480|AT5G67300|AT5G26990|AT3G11410|AT1G05260|AT1G27730|AT2G38470|AT3G50970|AT1G32640|AT5G58670|AT1G54100|AT2G37180|AT2G18050|AT3G11020|AT2G36270|AT1G30270|AT4G34000|AT5G66400|AT2G47800|AT1G02930|AT5G56030|AT4G33950|AT4G17615|AT1G47128|AT5G59310|AT1G06770|AT5G57050…
6519	1.5487e-06	9.2314e-05	95	483	2725	22304	cellular amino acid and derivative metabolic process	AT1G80560|AT3G17390|AT3G24503|AT1G09240|AT4G39650|AT1G29870|AT5G53120|AT5G65940|AT1G06000|AT5G49330|AT1G78600|AT1G18640|AT1G31860|AT3G48110|AT5G65780|AT5G60890|AT3G02660|AT3G58140|AT1G11790|AT4G26200|AT1G10070|AT1G36370|AT1G72680|AT5G34930|AT4G39120|AT4G39640|AT3G03780|AT2G04400|AT3G19450|AT3G59060|AT4G38800|AT4G14880|AT2G38670|AT3G18680|AT5G54810|AT1G30530|AT4G15130|AT3G25570|AT4G37770|AT1G31180…
6952	3.5776e-06	0.00020697	117	637	2725	22304	defense response	AT3G63190|AT1G52400|AT3G23110|AT2G32680|AT2G19190|AT2G37660|AT1G19250|AT4G23810|AT3G09710|AT1G51660|AT5G41550|AT1G02920|AT5G52640|AT2G14610|AT3G17210|AT5G60890|AT3G01480|AT3G50970|AT2G30860|AT5G01650|AT1G80840|AT5G12170|AT5G17970|AT5G42500|AT4G09984|AT5G38900|AT1G51090|AT2G17050|AT1G14410|AT4G23570|AT4G16900|AT3G46530|AT2G17480|AT3G26830|AT3G11480|AT2G44950|AT5G44510|AT3G11010|AT2G44490|AT1G08830…
9308	4.1368e-06	0.00022795	75	366	2725	22304	amine metabolic process	AT1G80560|AT3G17390|AT1G09240|AT1G29870|AT5G53120|AT5G56970|AT5G65940|AT3G43670|AT1G26210|AT1G31860|AT1G18640|AT5G65780|AT3G48110|AT5G60890|AT3G02660|AT3G58140|AT1G11790|AT4G26200|AT1G10070|AT3G63110|AT1G36370|AT5G34930|AT4G39120|AT3G03780|AT2G04400|AT3G59060|AT4G38800|AT4G14880|AT2G38670|AT3G18680|AT5G54810|AT4G15130|AT3G25570|AT4G37770|AT1G31490|AT1G31180|AT1G08250|AT3G30775|AT4G08870|AT1G31690…
9642	4.1719e-06	0.00022795	24	74	2725	22304	response to light intensity	AT4G27670|AT3G62030|AT5G20230|AT1G54050|AT3G51910|AT5G12030|AT1G02340|AT2G41100|AT4G01800|AT2G06850|AT2G27820|AT1G09570|AT2G29500|AT2G26150|AT5G57050|AT5G53980|AT5G59720|AT5G04410|AT2G39460|AT2G46240|AT1G27730|AT3G47340|AT2G18790|AT3G12580
10200	4.3217e-06	0.00022975	30	104	2725	22304	response to chitin	AT1G08930|AT1G42990|AT5G47220|AT4G23810|AT2G26150|AT3G05200|AT2G21210|AT1G19050|AT3G45640|AT5G67300|AT1G27730|AT2G38470|AT4G11660|AT1G32640|AT3G55980|AT5G64660|AT2G36270|AT5G27420|AT1G80840|AT4G01250|AT1G64380|AT2G28830|AT4G37260|AT3G23230|AT2G33710|AT4G35480|AT1G62300|AT3G49530|AT4G33050|AT4G18880
9409	6.3341e-06	0.00031946	54	241	2725	22304	response to cold	AT3G17390|AT5G63770|AT5G65940|AT1G01120|AT4G35090|AT3G11170|AT4G25480|AT5G01600|AT3G53990|AT1G56070|AT1G27730|AT1G05260|AT2G45660|AT4G38680|AT3G50970|AT2G18790|AT5G20250|AT2G38170|AT5G57560|AT3G22370|AT4G17615|AT2G36530|AT4G09650|AT1G67090|AT3G47520|AT2G38760|AT5G42900|AT5G43760|AT1G35720|AT1G50460|AT3G54050|AT2G26250|AT5G20830|AT2G47730|AT1G32060|AT5G17890|AT3G45640|AT2G39460|AT3G11410|AT2G38470…
9617	6.3341e-06	0.00031946	54	241	2725	22304	response to bacterium	AT3G26810|AT3G63190|AT4G03190|AT2G19190|AT2G37660|AT1G19250|AT4G23810|AT5G52640|AT1G02920|AT5G01600|AT3G17210|AT3G01480|AT3G25070|AT2G30860|AT2G30750|AT5G02490|AT1G80840|AT1G33960|AT4G09650|AT1G02860|AT1G08450|AT3G62030|AT3G26830|AT3G57240|AT5G44510|AT5G47220|AT3G52430|AT2G44490|AT1G08830|AT2G47730|AT2G34690|AT1G32060|AT3G44880|AT3G49120|AT3G45640|AT3G26520|AT4G31750|AT2G38470|AT4G37980|AT5G08280…
32787	6.8444e-06	0.00033658	62	290	2725	22304	monocarboxylic acid metabolic process	AT2G34770|AT1G09240|AT1G52400|AT2G31350|AT1G19440|AT4G25050|AT5G65940|AT1G13280|AT1G01120|AT5G46290|AT3G25110|AT4G33790|AT3G11170|AT3G10280|AT3G04460|AT5G27520|AT3G03480|AT2G32440|AT1G79750|AT2G18790|AT1G62640|AT1G03000|AT5G62790|AT1G76150|AT5G07010|AT2G47240|AT2G15090|AT5G54810|AT5G57800|AT2G30200|AT1G07420|AT3G02610|AT1G02860|AT3G16910|AT2G04540|AT5G65690|AT3G01420|AT1G08510|AT4G39030|AT2G26250…
65008	9.0426e-06	0.00043382	105	569	2725	22304	regulation of biological quality	AT1G80830|AT2G01270|AT4G30960|AT1G69530|AT1G72150|AT1G10550|AT1G54990|AT2G33860|AT5G02260|AT4G35090|AT1G26210|AT5G27520|AT1G44350|AT3G63110|AT4G28720|AT2G18790|AT5G60920|AT1G04120|AT2G20430|AT3G09390|AT5G20960|AT2G15290|AT4G28250|AT4G38630|AT1G20925|AT5G13930|AT4G08920|AT3G45970|AT2G44950|AT4G16370|AT1G76080|AT5G62290|AT4G26690|AT3G49120|AT2G38050|AT4G09680|AT1G08980|AT2G20370|AT2G03090|AT5G08790…
8652	1.3089e-05	0.00060214	36	142	2725	22304	cellular amino acid biosynthetic process	AT1G80560|AT3G17390|AT3G62030|AT1G17745|AT2G44040|AT5G28237|AT1G14810|AT1G31860|AT1G18640|AT5G60890|AT1G11790|AT3G03630|AT3G25900|AT3G53180|AT5G34930|AT4G39120|AT5G52100|AT3G03780|AT3G55610|AT5G46180|AT2G17265|AT2G04400|AT2G27820|AT4G38800|AT4G14880|AT3G18680|AT3G57050|AT5G54810|AT4G01850|AT1G31180|AT1G08250|AT3G30775|AT4G35630|AT4G26900|AT5G23020|AT2G43750
9408	1.3163e-05	0.00060214	34	131	2725	22304	response to heat	AT4G27670|AT3G24500|AT3G51910|AT5G12030|AT1G07400|AT4G36990|AT2G29500|AT5G49910|AT3G09350|AT2G26150|AT4G10250|AT5G52640|AT2G46240|AT2G38470|AT2G40350|AT5G56010|AT1G54050|AT3G11020|AT5G02490|AT5G57560|AT5G56030|AT5G12020|AT1G79930|AT2G25140|AT3G23990|AT5G57050|AT5G53400|AT2G38760|AT5G59720|AT4G17250|AT4G38630|AT1G53540|AT1G35720|AT3G12580
44237	1.3803e-05	0.00061704	750	5407	2725	22304	cellular metabolic process	AT4G34740|AT1G80560|AT5G49650|AT5G22060|AT3G63190|AT1G52400|AT5G10930|AT5G12030|AT3G09500|AT5G59670|AT5G25350|AT5G65940|AT1G13280|AT5G49330|AT4G35090|AT3G55010|AT5G10170|AT1G12140|AT1G32380|AT1G02920|AT1G07430|AT5G60890|AT2G31610|AT3G10280|AT2G18230|AT3G58140|AT1G27730|AT2G02220|AT2G18700|AT1G14370|AT5G23480|AT4G28720|AT2G30860|AT4G39120|AT4G34730|AT3G10690|AT1G80750|AT4G20070|AT1G01230|AT1G70290…
44106	2.5128e-05	0.0010984	66	327	2725	22304	cellular amine metabolic process	AT1G80560|AT3G17390|AT1G09240|AT1G29870|AT5G53120|AT5G65940|AT1G31860|AT1G18640|AT5G65780|AT3G48110|AT5G60890|AT3G02660|AT3G58140|AT1G11790|AT4G26200|AT1G10070|AT1G36370|AT5G34930|AT4G39120|AT3G03780|AT2G04400|AT3G59060|AT4G14880|AT4G38800|AT2G38670|AT3G18680|AT5G54810|AT4G15130|AT3G25570|AT4G37770|AT1G31180|AT1G08250|AT3G30775|AT4G08870|AT2G43750|AT1G18130|AT3G62030|AT1G24909|AT1G17745|AT5G52520…
19748	3.383e-05	0.0014466	66	330	2725	22304	secondary metabolic process	AT3G17390|AT3G24503|AT1G52400|AT1G62540|AT1G06000|AT5G49330|AT3G09710|AT3G09270|AT1G78600|AT1G12140|AT1G02920|AT5G60890|AT3G16400|AT2G29420|AT4G14210|AT1G78500|AT2G32440|AT4G16740|AT2G30860|AT2G18790|AT1G72680|AT5G52570|AT1G62570|AT3G19450|AT1G02950|AT1G30530|AT5G17230|AT5G08640|AT5G13930|AT1G08450|AT1G06820|AT1G10830|AT3G26830|AT5G63590|AT4G08920|AT1G31800|AT2G44490|AT2G47730|AT1G17170|AT3G45640…
6970	6.1283e-05	0.0025647	74	388	2725	22304	response to osmotic stress	AT5G13850|AT1G55180|AT1G52400|AT4G30960|AT5G12030|AT2G45790|AT3G16350|AT3G09350|AT1G02920|AT5G67300|AT1G05260|AT1G27730|AT1G66200|AT1G48000|AT5G60920|AT1G54100|AT2G37180|AT1G04120|AT3G03250|AT2G38170|AT3G03780|AT1G06040|AT5G56030|AT5G14640|AT4G17615|AT2G36530|AT5G54810|AT5G57050|AT5G22360|AT5G24770|AT1G31180|AT2G38760|AT1G27760|AT5G37260|AT4G38630|AT1G35720|AT3G62030|AT1G50460|AT3G44110|AT5G20830…
44272	6.8321e-05	0.0027997	24	86	2725	22304	sulfur compound biosynthetic process	AT3G17390|AT3G62030|AT3G26830|AT3G03780|AT2G17265|AT1G62570|AT1G62540|AT4G38800|AT4G14880|AT3G57050|AT3G09710|AT4G01850|AT1G14810|AT1G12140|AT1G22940|AT5G60890|AT3G45640|AT3G25900|AT2G30770|AT2G38470|AT3G03630|AT3G14990|AT5G23020|AT2G43750
44255	7.8379e-05	0.0031464	76	404	2725	22304	cellular lipid metabolic process	AT2G34770|AT1G55180|AT1G52400|AT1G19440|AT1G47510|AT5G57190|AT4G25050|AT5G65940|AT1G13280|AT1G01120|AT5G46290|AT3G25110|AT5G10170|AT4G33790|AT3G11170|AT3G10280|AT3G03480|AT5G27520|AT3G04460|AT4G14210|AT1G78500|AT2G32440|AT1G79750|AT4G16740|AT1G76490|AT2G18790|AT1G62640|AT1G03000|AT5G52570|AT5G62790|AT1G76150|AT5G07010|AT2G47240|AT2G15090|AT2G38670|AT4G39800|AT4G15130|AT5G57800|AT2G30200|AT5G17230…
6725	9.4626e-05	0.0037226	59	296	2725	22304	cellular aromatic compound metabolic process	AT2G26230|AT4G34740|AT3G17390|AT3G24503|AT1G09830|AT5G56970|AT1G06000|AT5G49330|AT1G26210|AT1G78600|AT5G60890|AT1G11790|AT3G63110|AT5G34930|AT1G72680|AT2G04400|AT3G19450|AT3G17810|AT3G18680|AT5G54810|AT1G30530|AT1G08250|AT1G02860|AT1G08450|AT5G13930|AT5G08640|AT3G26830|AT5G63590|AT4G39030|AT4G08920|AT5G28237|AT1G71750|AT2G44490|AT3G10340|AT1G22940|AT1G04220|AT3G45640|AT1G71030|AT5G26660|AT2G19500…
9620	0.00011057	0.0042646	36	156	2725	22304	response to fungus	AT3G63190|AT1G52400|AT2G46440|AT2G14560|AT2G44950|AT4G20970|AT2G44490|AT1G13230|AT1G19250|AT5G64120|AT1G15010|AT4G12470|AT1G02920|AT3G49120|AT3G17210|AT2G46240|AT3G24550|AT2G38470|AT2G06050|AT3G50970|AT1G51680|AT3G25780|AT2G17265|AT1G80840|AT4G27320|AT2G31865|AT3G10985|AT5G08790|AT4G16950|AT5G38900|AT1G51090|AT1G19570|AT5G16590|AT1G11310|AT2G30770|AT2G39200
9719	0.0001194	0.0045164	138	835	2725	22304	response to endogenous stimulus	AT1G74020|AT1G69530|AT3G16350|AT5G25350|AT4G35770|AT1G54990|AT5G19140|AT5G65940|AT5G63160|AT2G14580|AT5G13220|AT3G26790|AT2G33860|AT1G19050|AT5G60890|AT1G27730|AT1G30260|AT3G50970|AT4G28720|AT1G32640|AT2G18790|AT2G41310|AT2G26690|AT5G62920|AT1G01560|AT5G07010|AT4G12550|AT4G17615|AT2G36530|AT3G12560|AT1G13260|AT1G19570|AT2G26740|AT5G37260|AT3G61900|AT4G38630|AT5G13930|AT5G53590|AT5G01810|AT4G00720…
6575	0.00014672	0.0054451	48	231	2725	22304	cellular amino acid derivative metabolic process	AT3G17390|AT3G24503|AT1G09240|AT4G39650|AT5G53120|AT5G63590|AT5G05920|AT4G08920|AT5G28237|AT1G06000|AT5G49330|AT1G78600|AT5G60890|AT1G71030|AT1G04220|AT5G26660|AT2G37040|AT4G26200|AT1G51680|AT1G72680|AT1G65840|AT1G56430|AT4G39640|AT1G58170|AT2G04400|AT3G51240|AT3G19450|AT3G59060|AT3G18000|AT2G38670|AT5G54810|AT1G32100|AT1G30530|AT2G46570|AT4G15130|AT3G25570|AT4G01850|AT1G65060|AT4G37770|AT3G54660…
9753	0.00018528	0.0067357	34	148	2725	22304	response to jasmonic acid stimulus	AT1G15520|AT1G47510|AT1G74020|AT3G16350|AT5G47220|AT4G35770|AT5G61420|AT5G13220|AT2G14580|AT5G24780|AT5G60890|AT1G71030|AT5G67300|AT1G32640|AT1G07640|AT2G18790|AT2G26690|AT2G01570|AT5G44420|AT5G07010|AT1G01060|AT5G08790|AT1G19180|AT1G19640|AT1G17380|AT1G19570|AT1G72450|AT4G37260|AT5G24770|AT1G74950|AT5G37260|AT1G70700|AT2G24850|AT5G13930
6457	0.00018834	0.0067357	40	184	2725	22304	protein folding	AT5G22060|AT3G62030|AT3G44110|AT2G44650|AT4G21180|AT5G12030|AT1G75310|AT3G14200|AT5G49910|AT4G13830|AT2G07340|AT4G13670|AT3G01480|AT5G61790|AT3G13470|AT5G56010|AT3G47650|AT5G02490|AT3G62600|AT5G23240|AT1G01230|AT2G05250|AT5G56030|AT3G47940|AT1G79930|AT2G28000|AT4G07990|AT3G09700|AT5G53400|AT3G13310|AT4G28480|AT1G76700|AT5G03030|AT4G24190|AT5G45680|AT2G42750|AT1G08450|AT5G48570|AT3G12580|AT5G17710
42440	0.00021462	0.0075386	24	92	2725	22304	pigment metabolic process	AT5G08280|AT4G34740|AT1G08520|AT5G52570|AT1G10830|AT1G09830|AT4G08920|AT1G31800|AT2G30390|AT1G03630|AT1G30530|AT1G06000|AT5G49330|AT3G51820|AT3G44880|AT1G78600|AT5G17230|AT1G80050|AT1G71030|AT4G14210|AT4G34135|AT1G08450|AT1G06820|AT4G18480
46148	0.00022107	0.0076094	21	76	2725	22304	pigment biosynthetic process	AT5G08280|AT4G34740|AT1G08520|AT5G52570|AT1G10830|AT1G09830|AT1G31800|AT2G30390|AT1G03630|AT1G30530|AT1G06000|AT5G49330|AT3G51820|AT1G78600|AT5G17230|AT1G71030|AT1G80050|AT4G14210|AT4G34135|AT1G06820|AT4G18480
42542	0.00022437	0.0076094	14	41	2725	22304	response to hydrogen peroxide	AT4G27670|AT1G54050|AT2G41680|AT5G12030|AT1G52760|AT3G27820|AT2G29500|AT3G17790|AT2G26150|AT4G35090|AT5G01600|AT5G59720|AT2G46240|AT3G12580
42742	0.00026482	0.0088289	41	193	2725	22304	defense response to bacterium	AT3G63190|AT3G62030|AT2G19190|AT5G44510|AT5G47220|AT2G37660|AT2G44490|AT3G52430|AT1G19250|AT1G08830|AT2G47730|AT4G23810|AT2G34690|AT3G44880|AT1G32060|AT5G52640|AT1G02920|AT3G49120|AT3G26520|AT3G17210|AT4G31750|AT2G38470|AT3G01480|AT3G25070|AT2G30860|AT5G08280|AT3G54560|AT1G80840|AT3G45860|AT1G02930|AT1G19180|AT4G33950|AT3G16640|AT1G70690|AT4G09650|AT5G66190|AT5G67330|AT1G02860|AT2G30770|AT4G14400…
46483	0.00027092	0.0088816	64	340	2725	22304	heterocycle metabolic process	AT2G26230|AT4G34740|AT4G30190|AT1G09240|AT1G09830|AT5G56970|AT1G06000|AT5G49330|AT1G26210|AT3G55010|AT1G78600|AT1G31860|AT5G60890|AT1G64200|AT3G63110|AT4G39120|AT2G40490|AT2G04400|AT3G17810|AT3G18680|AT5G54810|AT1G30530|AT3G51820|AT3G30775|AT3G21110|AT1G66520|AT3G01910|AT1G13210|AT3G26830|AT1G64970|AT2G38230|AT5G28237|AT1G71750|AT2G44490|AT2G38280|AT4G34720|AT3G44880|AT1G22940|AT3G45640|AT2G19500…
19438	0.00034957	0.011272	38	177	2725	22304	aromatic compound biosynthetic process	AT3G17390|AT3G24503|AT3G26830|AT5G63590|AT4G39030|AT5G28237|AT1G06000|AT5G49330|AT1G78600|AT1G22940|AT5G60890|AT1G04220|AT3G45640|AT1G71030|AT5G26660|AT1G11790|AT2G37040|AT2G38470|AT1G72680|AT5G34930|AT1G58170|AT2G04400|AT3G51240|AT3G19450|AT2G27820|AT5G54810|AT1G32100|AT1G30530|AT1G08250|AT1G02860|AT2G30770|AT3G55120|AT4G34135|AT5G41040|AT5G08640|AT5G13930|AT2G16370|AT3G14990
55114	0.00040224	0.012762	31	136	2725	22304	oxidation reduction	AT4G39330|AT2G01270|AT3G10370|AT4G08920|AT3G54050|AT2G44040|AT3G06310|AT5G66760|AT5G13440|AT1G64770|AT3G27380|AT4G04640|AT4G21580|AT4G11960|AT4G33520|AT1G71500|AT4G05390|AT3G22370|AT3G15840|AT5G42250|AT2G46570|AT5G54500|AT4G09650|AT1G22450|AT5G66190|AT4G39830|AT1G07420|AT4G25090|AT4G38890|AT1G32550|AT1G60600
97	0.00044172	0.013792	12	34	2725	22304	sulfur amino acid biosynthetic process	AT3G17390|AT4G01850|AT3G62030|AT1G14810|AT3G03780|AT2G17265|AT3G25900|AT3G03630|AT4G38800|AT4G14880|AT3G57050|AT2G43750
8610	0.00049795	0.015304	60	321	2725	22304	lipid biosynthetic process	AT1G58440|AT5G57190|AT4G25050|AT1G13280|AT5G46290|AT1G01120|AT3G25110|AT5G10170|AT4G33790|AT3G11170|AT3G10280|AT4G14210|AT1G78500|AT2G32440|AT1G79750|AT4G16740|AT1G76490|AT1G62640|AT5G52570|AT5G62790|AT5G14700|AT2G47240|AT2G15090|AT2G38670|AT4G39800|AT5G57800|AT4G15130|AT2G30200|AT5G17230|AT1G07420|AT1G06820|AT4G38570|AT2G04540|AT1G10830|AT1G08510|AT1G31800|AT2G26250|AT3G45040|AT1G25054|AT1G76090…
10224	0.0006429	0.019455	13	40	2725	22304	response to UV-B	AT1G66580|AT5G63860|AT1G51400|AT1G14320|AT5G41360|AT5G03240|AT3G51240|AT5G11260|AT1G75040|AT3G55120|AT5G13930|AT5G59920|AT3G17609
9637	0.00066228	0.019738	15	50	2725	22304	response to blue light	AT1G14280|AT4G08920|AT1G02340|AT3G27690|AT2G27820|AT3G08940|AT1G09570|AT3G15540|AT1G68050|AT2G05100|AT1G67090|AT5G04190|AT5G53980|AT5G38430|AT2G18790
9743	0.000707	0.020424	37	177	2725	22304	response to carbohydrate stimulus	AT3G62030|AT3G62410|AT1G42990|AT1G08930|AT5G47220|AT4G23810|AT2G20890|AT2G26150|AT3G05200|AT2G21210|AT1G19050|AT3G45640|AT5G67300|AT1G27730|AT2G38470|AT4G11660|AT1G32640|AT3G55980|AT5G64660|AT2G36270|AT5G27420|AT1G80840|AT4G01250|AT5G08790|AT1G64380|AT2G28830|AT4G37260|AT3G23230|AT4G38320|AT2G33710|AT4G35480|AT1G62300|AT3G49530|AT4G38630|AT3G47340|AT4G33050|AT4G18880
6633	0.00071642	0.020424	25	105	2725	22304	fatty acid biosynthetic process	AT2G04540|AT1G08510|AT4G25050|AT1G13280|AT5G46290|AT1G01120|AT3G25110|AT4G33790|AT3G11170|AT3G10280|AT5G52920|AT2G06050|AT1G79750|AT3G25780|AT1G62640|AT1G54630|AT2G47240|AT4G33950|AT4G13050|AT1G19640|AT2G15090|AT5G57800|AT2G30200|AT5G10160|AT1G07420
42398	0.00072239	0.020424	36	171	2725	22304	cellular amino acid derivative biosynthetic process	AT3G17390|AT1G09240|AT3G24503|AT5G53120|AT5G63590|AT5G28237|AT1G06000|AT5G49330|AT1G78600|AT5G60890|AT1G04220|AT1G71030|AT5G26660|AT2G37040|AT4G26200|AT1G72680|AT1G56430|AT1G58170|AT2G04400|AT3G51240|AT3G19450|AT3G18000|AT3G59060|AT2G38670|AT5G54810|AT1G32100|AT1G30530|AT4G01850|AT3G25570|AT4G37770|AT3G02470|AT3G55120|AT4G34135|AT5G41040|AT5G08640|AT5G13930
6979	0.00072684	0.020424	48	247	2725	22304	response to oxidative stress	AT4G27670|AT3G62030|AT4G08390|AT4G32320|AT3G01420|AT5G12030|AT3G53030|AT1G07400|AT1G78410|AT4G35770|AT4G08770|AT1G08830|AT3G17790|AT2G29500|AT2G26150|AT4G35090|AT4G09010|AT1G31170|AT3G45640|AT5G01600|AT2G39460|AT1G14870|AT2G37040|AT2G46240|AT1G27730|AT4G21830|AT4G33420|AT1G32640|AT1G63460|AT5G40150|AT5G20230|AT1G54050|AT4G11290|AT4G39640|AT2G41680|AT1G52760|AT3G27820|AT1G02930|AT5G54810|AT5G24770…
6520	0.0007759	0.021269	56	300	2725	22304	cellular amino acid metabolic process	AT3G17390|AT1G80560|AT1G29870|AT5G65940|AT1G31860|AT1G18640|AT5G65780|AT3G48110|AT5G60890|AT3G02660|AT3G58140|AT1G11790|AT4G26200|AT1G10070|AT1G36370|AT5G34930|AT4G39120|AT3G03780|AT2G04400|AT3G59060|AT4G14880|AT4G38800|AT3G18680|AT5G54810|AT1G31180|AT4G37770|AT1G08250|AT3G30775|AT2G43750|AT1G18130|AT3G62030|AT1G24909|AT1G17745|AT5G52520|AT2G44040|AT5G28237|AT5G25030|AT3G10340|AT1G14810|AT3G03630…
9651	0.00077854	0.021269	65	360	2725	22304	response to salt stress	AT5G13850|AT1G52400|AT4G30960|AT2G45790|AT3G16350|AT3G09350|AT1G02920|AT5G67300|AT1G05260|AT1G27730|AT1G66200|AT1G48000|AT5G60920|AT1G54100|AT1G04120|AT3G03250|AT3G03780|AT2G38170|AT1G06040|AT5G56030|AT4G17615|AT5G14640|AT2G36530|AT5G54810|AT5G24770|AT5G22360|AT1G31180|AT2G38760|AT1G27760|AT5G37260|AT4G38630|AT1G35720|AT3G62030|AT1G50460|AT3G44110|AT1G08930|AT2G45960|AT1G17880|AT1G08830|AT2G47730…
44262	0.00079178	0.021335	75	428	2725	22304	cellular carbohydrate metabolic process	AT1G63000|AT5G26570|AT5G49650|AT2G45790|AT1G62540|AT2G22480|AT4G39350|AT3G17770|AT4G26530|AT3G54270|AT3G09710|AT5G10170|AT1G12140|AT3G20040|AT1G12000|AT4G18240|AT5G60890|AT1G79550|AT3G16400|AT1G76550|AT2G18700|AT1G16980|AT4G02500|AT1G71100|AT3G03250|AT5G62790|AT1G62570|AT1G70290|AT3G23730|AT5G43300|AT5G62620|AT3G62720|AT5G33290|AT4G39800|AT1G12780|AT3G16910|AT5G03650|AT5G65690|AT3G10370|AT3G54050…
6629	0.0010369	0.027562	96	578	2725	22304	lipid metabolic process	AT2G34770|AT1G55180|AT1G52400|AT3G09300|AT1G58440|AT1G47510|AT1G19440|AT5G57190|AT4G25050|AT1G13280|AT5G65940|AT1G01120|AT5G46290|AT3G25110|AT5G37710|AT5G10170|AT4G33790|AT3G11170|AT3G10280|AT4G34920|AT3G03480|AT5G27520|AT3G04460|AT4G14210|AT1G78500|AT2G32440|AT1G79750|AT4G16740|AT1G76490|AT2G18790|AT1G06100|AT1G62640|AT1G03000|AT5G52570|AT5G62790|AT1G76150|AT5G14700|AT5G07010|AT2G47240|AT3G09560…
19684	0.001138	0.029847	17	63	2725	22304	photosynthesis, light reaction	AT5G52100|AT4G11960|AT4G33520|AT3G60370|AT3G54050|AT5G51545|AT2G20890|AT4G09650|AT5G47110|AT2G34430|AT5G66190|AT2G47940|AT1G64770|AT4G18370|AT4G04640|AT1G50250|AT1G60600
6807	0.0012675	0.032806	228	1548	2725	22304	nitrogen compound metabolic process	AT4G34740|AT1G80560|AT5G53120|AT5G08430|AT5G65940|AT3G55010|AT1G32380|AT1G18640|AT3G48110|AT5G60890|AT3G58140|AT4G26200|AT1G66200|AT5G23480|AT1G36370|AT5G16180|AT4G39120|AT4G34730|AT3G10690|AT4G20070|AT5G38110|AT3G17810|AT2G40650|AT3G18680|AT2G38670|AT5G52630|AT3G51820|AT3G25570|AT3G10270|AT1G05055|AT3G19840|AT3G26830|AT2G44490|AT5G25030|AT5G23330|AT3G53900|AT5G46280|AT3G03630|AT1G54250|AT5G14460…
5975	0.0013128	0.033537	124	782	2725	22304	carbohydrate metabolic process	AT5G49650|AT3G62410|AT2G45790|AT1G62540|AT5G11920|AT4G26530|AT1G56710|AT3G09710|AT5G10170|AT1G12140|AT3G20040|AT5G60890|AT3G16400|AT1G76550|AT5G20330|AT2G18700|AT1G16980|AT3G16850|AT1G12240|AT3G44070|AT3G03250|AT5G47780|AT5G62790|AT3G23730|AT1G70290|AT5G33290|AT4G02130|AT2G26600|AT4G17180|AT3G10370|AT3G54050|AT1G62660|AT5G20830|AT1G11730|AT3G61610|AT2G44490|AT4G26690|AT4G33770|AT5G27320|AT1G11820…
9644	0.0013751	0.034677	13	43	2725	22304	response to high light intensity	AT2G26150|AT4G27670|AT5G57050|AT1G54050|AT3G51910|AT5G12030|AT5G59720|AT5G04410|AT2G39460|AT1G27730|AT2G46240|AT2G29500|AT3G12580
9814	0.0016542	0.041188	24	105	2725	22304	defense response, incompatible interaction	AT3G46530|AT3G63190|AT5G44420|AT2G44950|AT4G16950|AT5G38900|AT2G44490|AT3G52430|AT1G19250|AT4G23810|AT5G06960|AT4G12470|AT2G34690|AT1G51660|AT3G44880|AT2G14610|AT1G02920|AT1G02860|AT1G11310|AT3G49530|AT4G14400|AT1G75040|AT3G25070|AT2G39200
34641	0.0018351	0.04487	218	1484	2725	22304	cellular nitrogen compound metabolic process	AT1G80560|AT4G34740|AT5G53120|AT5G08430|AT5G65940|AT3G55010|AT1G32380|AT1G18640|AT3G48110|AT5G60890|AT3G58140|AT4G26200|AT5G23480|AT1G36370|AT5G16180|AT4G39120|AT4G34730|AT3G10690|AT4G20070|AT5G38110|AT3G17810|AT2G40650|AT3G18680|AT2G38670|AT5G52630|AT3G51820|AT3G25570|AT3G10270|AT1G05055|AT3G19840|AT3G26830|AT5G25030|AT5G23330|AT3G53900|AT5G46280|AT3G03630|AT1G54250|AT5G14460|AT1G56430|AT4G09680…
6091	0.0018477	0.04487	39	199	2725	22304	generation of precursor metabolites and energy	AT3G10370|AT3G54050|AT2G22480|AT5G51545|AT3G42628|AT3G06310|AT4G26530|AT4G34720|AT2G20890|AT5G66760|AT1G64770|AT2G47940|AT3G20040|AT1G12000|AT1G79550|AT3G27380|AT5G08690|AT1G64200|AT4G04640|AT1G76550|AT5G52920|AT3G09810|AT5G52100|AT4G11960|AT4G33520|AT3G60370|AT5G47810|AT3G15840|AT3G22370|AT4G09650|AT2G42790|AT5G47110|AT2G34430|AT5G66190|AT4G18370|AT2G17130|AT1G50250|AT1G32550|AT1G60600
6576	0.0020681	0.04961	14	50	2725	22304	cellular biogenic amine metabolic process	AT4G15130|AT1G56430|AT1G09240|AT3G25570|AT5G53120|AT5G60890|AT4G08870|AT2G04400|AT3G02470|AT3G18000|AT5G28237|AT2G38670|AT1G65840|AT5G54810
[truncated: 205 more columns]
