# Supplementary material for: Genome scale transcriptional response diversity among ten ecotypes of Arabidopsis thaliana during heat stress
Source: Front Plant Sci. 2013 Dec 26;4:532. doi: 10.3389/fpls.2013.00532 (PMC3872818; doi:10.3389/fpls.2013.00532)
Supplement: Table S3 — List of Heat Shock Protein coding genes (Hsps). List of all the 145 Hsps with corresponding p-values and log2 fold change values during the heat stress treatment in 10 ecotypes. [file DataSheet3.XLSX]

## Sheet: Sheet1
		Log2 fold change values										p-values
tair_locus	annotations	Heat.FC_Cvi	Heat.FC_Ler	Heat.FC_Kyo.2	Heat.FC_Kas.1	Heat.FC_Eri	Heat.FC_Kond	Heat.FC_C24	Heat.FC_An.1	Heat.FC_Col	Heat.FC_Sha	P.value_Ler	P.value_Col	P.value_C24	P.value_Eri	P.value_Kyo2	P.value_Cvi	P.value_Sha	P.value_An1	P.value_Kond	P.value_Kas1
AT3G09440	heat shock cognate 70 kDa protein 3 (HSC70-3) (HSP70-3)	-1.33811	-1.29545	-1.08204	-1.51388	-1.52985	-1.20035	-2.4863	-1.32275	-0.712047	-1.85161	0.0170197	0.0347396	0.000585971	7.43e-05	0.0330708	0.0106115	0.00113279	0.00309171	0.000927926	0.000405283
AT3G14200	DNAJ heat shock N-terminal domain-containing protein	-1.30245	-1.02118	-0.903968	-1.64617	-0.70731	-1.32262	-1.8599	-1.8721	-0.918691	-0.776343	0.0160467	0.03481	0.00085731	0.0639884	0.0217007	0.00833092	0.00726789	0.000862192	0.00587518	0.00281017
AT5G02490	heat shock cognate 70 kDa protein 2 (HSC70-2) (HSP70-2)	-0.849069	-1.32532	-0.974458	-1.2199	-0.994651	-0.754929	-1.97252	-1.73948	-0.758173	-1.38178	0.0512939	0.0232677	0.000282338	0.00818548	0.0411906	0.188873	0.000667087	0.00589264	0.141772	0.00341335
AT3G12580	HSP70 (heat shock protein 70)	1.59056	0.151952	0.63518	0.414947	0.723939	0.546955	0.594555	0.296055	0.557974	1.02443	0.672729	0.088301	0.146801	0.00316489	0.00277682	0.047426	0.00297851	0.0382349	0.00895758	0.0228079
AT1G53540	17.6 kDa class I small heat shock protein (HSP17.6C-CI) (AA 1-156)	1.20091	0.574614	-0.111534	0.674969	0.48566	0.749296	1.34257	0.217501	0.318576	0.710927	0.352599	0.580174	0.0282125	0.0240324	0.428905	0.0107169	0.0101094	0.323343	0.00212321	0.000173331
AT2G29500	17.6 kDa class I small heat shock protein (HSP17.6B-CI)	1.00686	0.949776	0.278202	0.546842	0.994158	1.22222	2.15683	0.484611	1.70786	0.989375	0.0333328	0.000166268	0.0413486	0.0526068	0.0736889	0.0437389	0.0196067	0.203304	0.0271234	0.00381715
AT2G47440	DNAJ heat shock N-terminal domain-containing protein	1.20642	-0.0155469	0.384403	1.49175	0.970711	0.581099	0.717814	0.752792	1.02407	0.970895	0.970407	0.0961635	0.0562981	0.0304253	0.111739	0.0193924	0.00430816	0.104801	0.0775333	0.000112028
AT4G28480	DNAJ heat shock family protein	-0.142428	0.101164	-0.127883	-0.952058	-0.689583	-0.664098	-0.52704	-0.76587	0.247028	-0.383246	0.60404	0.87163	0.000198172	0.0346589	0.596028	0.6035	0.502145	0.120947	0.118022	0.00882981
AT1G07400	17.8 kDa class I heat shock protein (HSP17.8-CI)	0.301564	0.48206	0.48967	-0.232574	0.152153	0.146705	0.269061	-0.130695	0.462457	0.154808	0.0977091	0.0430811	0.0498699	0.376604	0.00344979	0.0563439	0.476713	0.439686	0.708331	0.139477
AT1G54050	17.4 kDa class III heat shock protein (HSP17.4-CIII)	-0.191342	-0.16688	0.105044	-0.196262	0.0385246	-0.167633	-0.135958	-0.226281	-0.183942	-0.165763	0.405004	0.747263	0.242976	0.312258	0.435624	0.253044	0.209146	0.136518	0.0940306	0.00977899
AT1G76700	DNAJ heat shock N-terminal domain-containing protein	0.35311	-0.00368664	0.0881787	-0.0126012	-0.022876	0.0822102	0.009568	0.0862952	0.271242	0.000119439	0.738202	0.137247	0.989683	0.601882	0.73934	0.00443178	0.926063	0.185539	0.584254	0.945105
AT2G05250	DNAJ heat shock N-terminal domain-containing protein	0.326848	0.0308937	-0.164846	0.271232	0.142727	0.0236498	-0.0170926	0.137826	0.562578	0.0193085	0.772442	0.0570637	0.935855	0.802789	0.541564	0.00390109	0.907533	0.021106	0.0691405	0.460182
AT2G42750	DNAJ heat shock N-terminal domain-containing protein	-0.193767	-0.0148036	0.45638	0.0175601	0.489313	-0.417486	0.076471	-0.114111	0.061414	-0.230031	0.8637	0.82619	0.622995	0.0418133	0.00378824	0.33729	0.448007	0.754782	0.108984	0.763058
AT3G09700	DNAJ heat shock N-terminal domain-containing protein	0.148532	0.0562069	0.198594	-0.0265712	0.370122	-0.181825	0.207863	0.0700158	0.248574	-0.146737	0.620546	0.459024	0.483533	0.152149	0.0707748	0.0057062	0.752214	0.897858	0.478965	0.982594
AT3G11450	DNAJ heat shock N-terminal domain-containing protein / cell division protein-related	0.745927	0.407906	0.513031	-0.755041	-0.232096	-0.440331	0.142185	0.528233	1.28781	0.22207	0.443154	0.18625	0.716575	0.298351	0.324258	0.00117655	0.361773	0.289943	0.201306	0.217402
AT3G13310	DNAJ heat shock N-terminal domain-containing protein	-0.647567	-0.159324	-0.191792	-0.472352	0.385903	-0.709749	-0.180291	-0.325021	-0.0525125	-0.454989	0.357536	0.784991	0.257797	0.346853	0.277657	0.0164799	0.0653266	0.00449511	0.158433	0.263762
AT3G23990	HSP60 (HEAT SHOCK PROTEIN 60)	0.0364598	-0.278067	-0.61492	-0.114202	-0.603126	-0.676648	-0.290055	-0.775087	0.370832	-0.944511	0.473529	0.740725	0.544109	0.0328702	0.0201576	0.666914	0.00214442	0.0453789	0.0948301	0.805501
AT3G47940	DNAJ heat shock protein, putative	0.071844	0.0204192	0.342971	0.254586	0.288701	0.0515351	0.163506	0.0579752	0.0135364	0.153677	0.466724	0.987801	0.0724304	0.0576635	0.00649268	0.72037	0.391637	0.843433	0.463941	0.118937
AT4G07990	DNAJ heat shock N-terminal domain-containing protein	0.0813859	0.152363	0.195016	-0.494544	0.0503643	-0.471997	0.190421	-0.497342	0.378933	-0.178003	0.191033	0.334178	0.32592	0.839741	0.476696	0.594755	0.552954	0.175498	0.467109	0.00538842
AT4G27670	HSP21 (HEAT SHOCK PROTEIN 21)	1.35923	0.255559	0.0311502	0.164054	0.0964198	0.0420711	0.816481	0.0346674	0.456799	0.22356	0.194947	0.0518898	0.128705	0.137632	0.135869	0.00423332	0.131831	0.949462	0.821188	0.115694
AT4G30350	heat shock protein-related	0.279445	-0.0922957	0.526471	-0.0677494	0.148841	-0.326058	-0.0345065	-0.0361602	0.87021	-0.109433	0.870818	0.124289	0.966261	0.816273	0.00051204	0.286083	0.888791	0.7357	0.725101	0.891414
AT5G03030	DNAJ heat shock N-terminal domain-containing protein	-0.0177608	-0.0663815	0.0382315	-0.0326033	0.517451	-0.254402	-0.108608	-0.114705	0.184568	-0.300789	0.917019	0.562084	0.679327	0.0049218	0.75971	0.850688	0.309609	0.706668	0.316025	0.936717
AT5G12020	HSP17.6II (17.6 KDA CLASS II HEAT SHOCK PROTEIN)	0.850361	0.245904	0.0959781	0.211421	0.222708	0.298793	0.834119	0.158497	0.0562364	0.38551	0.478373	0.725008	0.113369	0.0699242	0.219292	0.0369788	0.0664627	0.166119	0.000756409	0.134267
AT5G12030	AT-HSP17.6A (ARABIDOPSIS THALIANA HEAT SHOCK PROTEIN 17.6A)	0.434067	0.25779	0.0546904	0.0814194	0.16716	0.348127	0.449626	0.163753	0.22026	0.340453	0.479493	0.242954	0.0845095	0.0526131	0.377071	0.069271	0.00747325	0.204922	0.0859892	0.563568
AT5G21430	DNAJ heat shock N-terminal domain-containing protein	-0.223029	-0.540204	-0.515584	-0.408098	0.201613	-0.496255	-0.744677	-0.689437	-0.414353	-0.648053	0.155195	0.495048	0.0499931	0.556945	0.0186436	0.0963982	0.287743	0.00182598	0.133559	0.141028
AT5G23240	DNAJ heat shock N-terminal domain-containing protein	0.295407	0.202672	0.143219	0.104973	0.437797	0.279798	0.219022	-0.146381	1.15954	-0.143561	0.172551	0.00346755	0.20585	0.33155	0.390951	0.38943	0.758736	0.915044	0.199495	0.511824
AT5G49910	CPHSC70-2EAT SHOCK PROTEIN 70-2 (CHLOROPLAST HEAT SHOCK PROTEIN 70-2)	-0.298894	-0.638786	0.291864	-0.88714	-0.458019	-0.75868	-0.5426	-0.783828	0.55031	-0.671057	0.186983	0.600423	0.0472038	0.18744	0.700444	0.0704579	0.00548973	0.0155225	0.173466	0.229827
AT5G52640	ATHSP90.1 (HEAT SHOCK PROTEIN 90.1)	1.76205	0.0730008	0.674015	0.0125582	0.175857	0.637075	0.160585	0.249487	0.169847	1.12481	0.851713	0.993858	0.740109	0.746828	0.0204504	0.01396	0.00992976	0.197798	0.0525265	0.872511
AT5G54660	heat shock protein-related	-0.411531	-0.275181	-0.228854	-0.295757	-0.0138167	-0.262658	-0.535959	-0.458484	-1.02	-0.364266	0.698053	0.00952449	0.139729	0.700296	0.237341	0.104614	0.585709	0.0666319	0.501167	0.414753
AT5G56030	HSP81-2 (HEAT SHOCK PROTEIN 81-2)	-0.112858	-0.967387	-0.926976	-0.242486	-0.855063	-0.65672	-1.15194	-0.988666	0.0700242	-0.409557	0.145993	0.55365	0.01507	0.0148168	0.0146755	0.258041	0.389259	0.00109798	0.0971294	0.22777
AT5G59720	HSP18.2 (heat shock protein 18.2)	1.59633	0.519203	-0.127729	0.464332	0.984899	0.133186	1.6405	0.228121	1.90873	0.428656	0.0546404	0.01517	0.0670323	0.0229603	0.163929	0.0104897	0.00480883	0.0385305	0.549013	0.0240342
AT1G02650	DNAJ heat shock N-terminal domain-containing protein	0.100518	0.00116281	-0.128591	0.245316	-0.129406	0.304408	0.20758	0.237216	-0.488531	0.340549	0.800469	0.254582	0.530706	0.46818	0.260257	0.407241	0.390315	0.254542	0.106938	0.147669
AT1G09260	DNAJ heat shock N-terminal domain-containing protein	0.0397115	0.133724	-0.0838077	0.117523	0.021372	-0.0898361	0.0465424	0.103991	-0.0183613	0.0555564	0.267622	0.793203	0.428645	0.635225	0.437702	0.546562	0.739716	0.21884	0.242599	0.196636
AT1G10350	DNAJ heat shock protein, putative	-0.0939959	0.0177362	-0.0335486	-0.202571	-0.102365	-0.347256	0.0995271	-0.344219	0.247153	-0.100546	0.602228	0.240569	0.761916	0.677955	0.663756	0.589293	0.697005	0.292382	0.425888	0.136336
AT1G11660	heat shock protein, putative	0.795476	0.0213661	-0.0634085	0.39771	-0.308914	-0.126157	-0.0188356	0.168159	0.740568	-0.0102132	0.887641	0.368571	0.974616	0.325826	0.968383	0.0838165	0.739431	0.391867	0.950882	0.280224
AT1G16030	Hsp70b (heat shock protein 70B)	0.373573	0.11363	0.0913769	0.254424	0.448787	0.311404	0.0820192	0.252709	0.0872614	-0.082756	0.385737	0.239477	0.826149	0.371986	0.744734	0.0798853	0.836772	0.0244408	0.432101	0.574072
AT1G16680	DNAJ heat shock N-terminal domain-containing protein / S-locus protein, putative	0.413828	-0.239106	-0.212013	-0.130552	-0.241111	-0.17355	-0.0532892	-0.283558	0.371429	-0.12985	0.535396	0.169639	0.746748	0.401623	0.439962	0.139339	0.717514	0.35196	0.669816	0.637557
AT1G18700	DNAJ heat shock N-terminal domain-containing protein	0.0630776	0.00378636	0.189702	0.251018	-0.121993	-0.01485	0.156088	0.00113342	0.127834	-0.0477754	0.830391	0.834776	0.515194	0.450494	0.219865	0.67943	0.559991	0.551071	0.783332	0.0480742
AT1G21080	DNAJ heat shock N-terminal domain-containing protein	0.531892	0.203471	0.309351	-0.027344	0.0123769	-0.23645	-0.00492288	0.174926	0.888885	0.228664	0.0788644	0.209728	0.69934	0.622223	0.0275161	0.170342	0.396478	0.31021	0.954856	0.84276
AT1G21660	heat shock protein binding	0.0228675	0.0995917	0.09889	0.00557648	0.24182	-0.30407	-0.0644333	-0.198385	0.333196	-0.161032	0.411395	0.850813	0.856532	0.579623	0.675854	0.840656	0.952057	0.359066	0.851775	0.818099
AT1G30280	heat shock protein binding	-0.0502709	-0.268838	0.0198282	0.00424369	0.296601	-0.101137	-0.0450087	-0.165285	-0.047265	0.0812317	0.160075	0.978174	0.636892	0.126848	0.957119	0.808545	0.474538	0.0375477	0.661651	0.956557
AT1G52560	26.5 kDa class I small heat shock protein-like (HSP26.5-P)	0.554776	0.0417705	-0.00686092	0.0385229	-0.0863163	0.0431073	0.0647744	0.113173	-0.121864	0.0426702	0.900868	0.496	0.0554821	0.337702	0.946916	0.0716573	0.963843	0.375103	0.441023	0.979539
AT1G56300	DNAJ heat shock N-terminal domain-containing protein	0.241008	0.268304	0.157555	-0.193937	0.768615	-0.133428	0.155735	0.565712	0.636137	-0.249606	0.240661	0.257922	0.578113	0.0440026	0.281911	0.277313	0.644311	0.0342663	0.774217	0.235481
AT1G59725	DNAJ heat shock protein, putative	0.055598	0.123931	-0.00123346	0.0628537	-0.0523408	0.147406	0.0210228	0.128997	-0.234737	0.0538965	0.328625	0.16732	0.915029	0.829255	0.701077	0.603161	0.967135	0.163332	0.553203	0.639657
AT1G59860	17.6 kDa class I heat shock protein (HSP17.6A-CI)	-0.0619178	-0.280713	-0.00865883	-0.19224	-0.263727	-0.224143	-0.0620506	-0.0355791	-0.0896049	0.00169966	0.0217335	0.217383	0.183547	0.430734	0.957687	0.662809	0.701626	0.517939	0.0549869	0.0513105
AT1G61770	DNAJ heat shock N-terminal domain-containing protein	-0.0542446	-0.0154683	0.0215606	-0.622652	-0.522549	-0.33926	-0.0847842	-0.133294	0.823472	-0.431932	0.823609	0.157487	0.999892	0.0262674	0.762891	0.904142	0.589641	0.902615	0.621458	0.0229942
AT1G62970	DNAJ heat shock N-terminal domain-containing protein	-0.00221144	-0.0850256	-0.218685	0.183063	0.396751	-0.277276	-0.11332	-0.390257	0.169677	-0.24261	0.75033	0.746973	0.610777	0.305207	0.525088	0.981837	0.472649	0.212508	0.800034	0.454486
AT1G65280	heat shock protein binding	0.28904	-0.0587244	0.223423	0.144943	-0.193056	-0.045639	0.177389	0.283052	0.523167	0.0883004	0.876229	0.13511	0.453862	0.0855991	0.182036	0.233972	0.272676	0.0733941	0.861719	0.323407
AT1G69060	heat shock protein binding	0.829154	0.147259	0.153222	0.0148672	-0.351701	-0.157634	-0.0313004	0.0669271	0.745039	-0.0072822	0.653385	0.202297	0.998752	0.328159	0.282593	0.0297831	0.627922	0.60151	0.90317	0.974661
AT1G71000	heat shock protein binding	-0.0568962	0.03433	-0.0605664	-0.0762983	-0.0655646	-0.157799	0.0482017	-0.122484	-0.14754	0.0126272	0.928383	0.383453	0.307452	0.891323	0.531777	0.411381	0.667697	0.195847	0.205042	0.123713
AT1G72070	DNAJ heat shock N-terminal domain-containing protein	-0.109777	0.021172	0.000105877	-0.137059	0.119051	-0.228465	-0.0305743	0.000381024	0.0422597	-0.089667	0.485341	0.68176	0.382683	0.152562	0.855388	0.250343	0.535462	0.67605	0.106277	0.0574525
AT1G72416	heat shock protein binding	0.0470432	-0.32416	-0.315678	0.24157	-0.197152	0.0602479	-0.103961	0.113849	0.146292	0.285937	0.140279	0.884507	0.614949	0.660782	0.177463	0.911018	0.449534	0.355793	0.683511	0.265251
AT1G74250	DNAJ heat shock N-terminal domain-containing protein	0.469096	0.352446	0.151679	-0.0417303	-0.26112	-0.178177	-0.0280787	0.821327	1.08104	0.431537	0.354319	0.195098	0.936127	0.234586	0.241974	0.276426	0.142896	0.0832048	0.719849	0.928558
AT1G74310	ATHSP101 (ARABIDOPSIS THALIANA HEAT SHOCK PROTEIN 101)	0.355221	-0.563948	-0.678187	-0.429342	-0.492634	0.119889	-0.893285	-0.993748	-0.179418	0.220403	0.324075	0.0981329	0.0805207	0.0641364	0.0834527	0.268793	0.207301	0.0129671	0.419242	0.045814
AT1G76770	heat shock protein-related	0.0192389	0.124385	0.00683299	0.0455224	-0.0110247	-0.0453934	0.0163608	0.0587799	0.0522309	-0.0791544	0.245879	0.305678	0.398803	0.926624	0.406995	0.883773	0.116061	0.35258	0.27899	0.720097
AT1G77020	DNAJ heat shock N-terminal domain-containing protein	0.105198	-0.13052	0.0457639	-0.0926983	0.0157287	-0.0537455	-0.0378867	-0.0277364	-0.0177899	-0.0724139	0.300721	0.857588	0.703083	0.386619	0.557249	0.267516	0.604438	0.417877	0.452493	0.366215
AT1G77930	DNAJ heat shock N-terminal domain-containing protein	0.192251	-0.132848	0.257032	-0.346806	0.140882	-0.4017	0.00498779	-0.139226	0.130085	0.0191468	0.522867	0.546763	0.947062	0.597474	0.563726	0.493274	0.923695	0.373043	0.214693	0.0271549
AT1G79030	DNAJ heat shock N-terminal domain-containing protein / S-locus protein, putative	0.144642	0.13935	-0.144251	0.160575	-0.112026	0.202502	-0.0286573	0.044057	-0.213176	0.105232	0.329535	0.27059	0.964996	0.556269	0.526999	0.0393313	0.473045	0.265697	0.336372	0.405021
AT1G80030	DNAJ heat shock protein, putative	0.0407844	-0.497759	-0.651614	0.364137	0.146993	-0.314122	-0.396373	-0.443536	0.39232	-0.544697	0.270783	0.601543	0.514757	0.785094	0.161027	0.524978	0.3487	0.164377	0.585544	0.15063
AT2G01710	DNAJ heat shock N-terminal domain-containing protein	-0.187108	0.0376008	0.179186	-0.215127	0.408893	-0.209474	0.203883	-0.0655299	0.115412	-0.04805	0.793442	0.790635	0.586687	0.199745	0.274076	0.37776	0.829028	0.82084	0.756122	0.0546472
AT2G03020	heat shock protein-related	0.128683	0.139675	-0.0104402	0.0740494	-0.0130361	0.071579	0.0649005	0.0150718	-0.0119171	0.0893906	0.618949	0.663635	0.774725	0.783075	0.99878	0.0174918	0.482574	0.819836	0.881078	0.741626
AT2G05230	DNAJ heat shock N-terminal domain-containing protein	0.439411	0.193706	-0.0427515	0.235175	0.0948033	-0.199339	0.0440276	0.138855	0.653806	0.0612464	0.444977	0.0828029	0.843939	0.90108	0.924745	0.0747971	0.386034	0.0739755	0.75458	0.437034
AT2G17880	DNAJ heat shock protein, putative	-0.0333569	0.338612	0.0256039	0.250002	0.135717	0.10647	-0.0248406	0.24133	-0.102053	0.367232	0.0731077	0.44347	0.633015	0.317473	0.576804	0.415857	0.0733407	0.342753	0.628349	0.124559
AT2G18465	DNAJ heat shock N-terminal domain-containing protein	0.128575	0.142553	0.133201	-0.109368	0.34909	-0.257036	0.209493	0.0421444	0.198858	0.0222031	0.0252633	0.455073	0.56307	0.323588	0.208837	0.145487	0.97014	0.118888	0.722014	0.71653
AT2G20560	DNAJ heat shock family protein	-0.0350868	-0.241437	-0.041291	-0.237994	-0.18785	0.0268489	-0.324093	-0.367858	-0.221894	0.0298243	0.0714202	0.294079	0.0997656	0.196478	0.85904	0.753445	0.951172	0.0560764	0.765202	0.0202086
AT2G21510	DNAJ heat shock N-terminal domain-containing protein	0.0199395	0.0486502	0.054105	-0.0802303	-0.103794	0.174534	0.0338332	0.0366941	0.00401489	0.0471276	0.436655	0.418942	0.606418	0.322732	0.279574	0.718895	0.972103	0.889626	0.501513	0.0314528
AT2G22360	DNAJ heat shock family protein	0.195136	-0.378343	-0.361322	-0.250968	-0.32798	-0.254489	-0.0412685	-0.681343	0.964118	-0.740606	0.196396	0.146539	0.889945	0.271916	0.183358	0.0195609	0.234923	0.0249267	0.764371	0.518337
AT2G25560	DNAJ heat shock N-terminal domain-containing protein	0.313121	0.0952305	0.100984	0.209887	0.0232937	-0.135059	0.00916919	-0.0371265	-0.200064	-0.0788171	0.40055	0.598639	0.922732	0.878678	0.716308	0.0736518	0.655129	0.93059	0.790951	0.270088
AT2G27140	heat shock family protein	-0.06658	-0.173879	-0.026457	-0.0944461	-0.0894856	-0.206014	0.0169873	-0.092753	-0.0194857	0.0195737	0.428	0.816646	0.99965	0.800916	0.945064	0.415271	0.967998	0.113687	0.103819	0.159129
AT2G29970	heat shock protein-related	0.390706	0.0725192	-0.0111382	-0.0283285	0.114781	-0.429073	-0.0565745	-0.161581	0.506903	-0.38434	0.504602	0.211105	0.863525	0.879986	0.854299	0.279514	0.356325	0.778231	0.596895	0.915697
AT2G33210	HSP60-2 (HEAT SHOCK PROTEIN 60-2)	0.458472	0.0478988	-0.543407	0.239439	-0.27503	-0.6831	-0.115467	-0.383595	0.90406	-0.71353	0.585222	0.151289	0.903449	0.566834	0.20921	0.0272897	0.0796746	0.234846	0.459316	0.449427
AT2G33735	DNAJ heat shock N-terminal domain-containing protein	-0.20691	-0.181998	0.00230616	-0.292127	0.148927	-0.304799	-0.0740586	-0.234712	-0.139376	-0.151658	0.015647	0.848138	0.469106	0.254135	0.829084	0.0467447	0.292263	0.127609	0.212105	0.0236882
AT2G35540	DNAJ heat shock N-terminal domain-containing protein	0.235209	0.0584003	0.198373	0.00550855	0.0068452	-0.152758	-0.0066362	0.122521	0.386014	0.23291	0.149519	0.0935941	0.882096	0.600966	0.0658398	0.122559	0.10584	0.552579	0.805561	0.994643
AT2G35720	DNAJ heat shock N-terminal domain-containing protein	0.111651	-0.122678	0.0209513	0.0893861	0.0482396	-0.281464	0.119671	-0.0226391	0.782203	-0.227387	0.782367	0.0423203	0.705909	0.978773	0.942927	0.546676	0.542075	0.617074	0.664939	0.689884
AT2G35795	DNAJ heat shock N-terminal domain-containing protein	-0.0815517	0.226026	0.0279313	0.0947079	0.173923	-0.0874109	0.171078	0.121024	-0.117244	-0.115431	0.159525	0.654945	0.118831	0.525526	0.863699	0.499211	0.247807	0.24264	0.76685	0.604319
AT2G40130	heat shock protein-related	0.419012	0.321097	0.0458609	-0.0249227	0.254925	0.19656	-0.0575314	0.0886645	0.674036	-0.210382	0.377558	0.087157	0.850986	0.690666	0.865207	0.139	0.601173	0.505862	0.76926	0.947947
AT2G41000	heat shock protein binding	-0.0785419	-0.19152	0.0664783	-0.312607	0.175279	-0.28793	0.0903015	-0.188809	-0.134853	-0.108871	0.362358	0.74339	0.572615	0.151263	0.610066	0.263416	0.638236	0.127149	0.0846014	0.0990645
AT2G41520	DNAJ heat shock N-terminal domain-containing protein	0.255483	-0.153328	-0.181002	0.228022	0.0265767	-0.161863	0.0403993	-0.109417	0.467625	-0.0337443	0.722956	0.04871	0.904243	0.988972	0.366613	0.0107901	0.923769	0.432033	0.528459	0.0848717
AT2G42080	DNAJ heat shock N-terminal domain-containing protein	-0.208806	0.138872	-0.0580012	-0.0325408	0.219933	-0.398176	0.0123267	0.0239999	0.0942806	-0.100958	0.390894	0.626407	0.916534	0.58043	0.350544	0.108649	0.739068	0.953007	0.0778663	0.989347
AT3G04980	DNAJ heat shock N-terminal domain-containing protein	0.278354	-0.153913	0.176926	0.264014	-0.124125	0.168258	-0.0875866	0.311546	-0.222282	0.325132	0.566597	0.627023	0.605355	0.250462	0.30408	0.188747	0.314247	0.088414	0.0317105	0.110663
AT3G06340	DNAJ heat shock N-terminal domain-containing protein	0.501506	0.0386953	0.00838487	0.18001	0.0407699	-0.079206	0.0295141	0.13674	0.474248	-0.108234	0.697367	0.091916	0.924471	0.826175	0.993714	0.0570205	0.744176	0.0348431	0.621927	0.565383
AT3G08910	DNAJ heat shock protein, putative	0.115522	0.00400907	0.0916116	0.186783	0.298336	0.0689634	0.0776743	0.185345	0.567056	0.290396	0.722117	0.0815887	0.614799	0.144013	0.303903	0.710421	0.0361795	0.0608579	0.0771681	0.0226926
AT3G10680	heat shock protein-related	-0.0525901	-0.0812538	-0.0792154	0.145739	-0.311763	0.172632	0.315066	0.0724646	-0.455287	0.391408	0.315091	0.371259	0.488813	0.010773	0.437753	0.732391	0.315088	0.809044	0.353425	0.299804
AT3G12170	DNAJ heat shock N-terminal domain-containing protein	-0.12052	0.0581261	-0.0921519	0.00575665	-0.12016	0.0579576	0.0264324	-0.065006	-0.728847	-0.296819	0.366006	0.134466	0.92046	0.738506	0.637951	0.0110306	0.591547	0.481387	0.530098	0.933368
AT3G13860	HSP60-3A (HEAT SHOCK PROTEIN 60-3A)	-0.021973	0.256719	-0.183298	0.377377	-0.118221	-0.300444	0.188874	0.129189	-0.0773741	0.149913	0.299857	0.567499	0.569907	0.542788	0.187452	0.735618	0.629443	0.335773	0.797539	0.0965047
AT3G17830	DNAJ heat shock family protein	-0.499275	-0.138404	-0.253685	0.151604	-0.338138	0.229786	0.137791	-0.171241	-0.536892	-0.283111	0.662948	0.247691	0.79252	0.410345	0.365675	0.193135	0.85559	0.651791	0.511274	0.630246
AT3G52490	heat shock protein-related	0.176662	-0.212536	0.122099	-0.0924634	0.0992399	-0.305544	-0.0205077	-0.112775	-0.0703918	-0.170635	0.233415	0.87015	0.851916	0.403974	0.673846	0.171728	0.346779	0.20887	0.138254	0.553873
AT3G57340	DNAJ heat shock N-terminal domain-containing protein	0.274205	0.339242	0.242937	-0.424258	0.0683921	-0.361124	0.360632	-0.509966	0.616336	-0.220269	0.202497	0.211439	0.10156	0.949717	0.220983	0.358192	0.588765	0.23439	0.680947	0.301339
AT3G58020	heat shock protein binding	-0.00377596	0.00640194	0.0394033	0.0258982	-0.130119	0.0385261	0.00373568	-0.289619	-0.199648	0.066303	0.600962	0.542902	0.895832	0.407801	0.216224	0.996074	0.55522	0.167978	0.581997	0.897286
AT3G62190	DNAJ heat shock N-terminal domain-containing protein	-0.0142921	-0.147524	0.085198	0.116461	0.0133652	0.039699	-0.0769596	0.105968	-0.182255	0.047504	0.582815	0.208358	0.77396	0.825273	0.805433	0.471386	0.681355	0.318897	0.422398	0.579933
AT3G62570	DNAJ heat shock N-terminal domain-containing protein	0.367559	0.410851	0.260185	0.792162	0.679223	-0.150248	0.589555	0.477719	0.292978	0.713511	0.0844985	0.143241	0.0943211	0.195061	0.471584	0.103809	0.10464	0.136239	0.748008	0.0172466
AT4G02100	DNAJ heat shock N-terminal domain-containing protein	0.130085	-0.0521857	-0.0488834	0.34134	0.315314	-0.167285	0.232064	0.0252466	-0.0738056	0.198807	0.816636	0.743865	0.14743	0.0395627	0.776173	0.05358	0.0283536	0.932637	0.677607	0.212154
AT4G09350	DNAJ heat shock N-terminal domain-containing protein	-0.136844	0.106264	-0.1863	-0.391516	-0.0108278	-0.100605	-0.188205	-0.16906	-0.13091	-0.318305	0.315718	0.914918	0.560946	0.657314	0.442115	0.526856	0.474052	0.6358	0.775101	0.121318
AT4G10130	DNAJ heat shock N-terminal domain-containing protein	-0.148731	-0.0414277	0.0993404	-0.234491	0.00157697	-0.286959	-0.0194549	-0.0951992	0.0145755	-0.0740238	0.876539	0.869809	0.868656	0.782231	0.523371	0.27332	0.798184	0.534334	0.0747376	0.139709
AT4G12770	heat shock protein binding	0.119321	0.0285145	0.19856	0.236168	0.116703	-0.404576	-0.0405378	-0.00101906	0.969025	0.0703205	0.761394	0.0690547	0.94017	0.873677	0.377258	0.227388	0.800037	0.571665	0.66923	0.479841
AT4G12780	heat shock protein binding	-0.14461	-0.104753	-0.221797	0.129743	0.143655	-1.0002	-0.164714	0.171108	0.815593	0.120643	0.712444	0.0823437	0.648319	0.86756	0.51354	0.661331	0.556619	0.358867	0.336783	0.740837
AT4G16540	heat shock protein-related	0.145583	-0.123484	0.0399659	-0.0264637	0.157822	-0.154574	0.206725	0.00786445	-0.076697	0.0803251	0.449116	0.749212	0.0228382	0.0768621	0.463974	0.139163	0.573207	0.615568	0.138997	0.135688
AT4G16550	heat shock protein-related	-0.0502616	-0.173598	-0.145464	0.0599094	-0.0874251	0.359898	0.0715583	0.100949	-0.121689	0.0647364	0.0502464	0.62206	0.344511	0.33335	0.158345	0.575852	0.710999	0.195821	0.432691	0.733196
AT4G16560	heat shock protein-related	-0.0599133	-0.168243	-0.0464554	0.263531	-0.277455	0.413585	0.168144	0.288434	-0.43307	0.0754519	0.0138962	0.359802	0.694859	0.494331	0.894047	0.559062	0.885207	0.212162	0.424723	0.490626
AT4G16660	heat shock protein 70, putative / HSP70, putative	0.883637	0.0544136	-0.308823	-0.205807	-0.249522	-0.50141	-0.134905	-0.361472	1.25302	0.0496456	0.829792	0.0869802	0.913293	0.486331	0.743546	0.0633647	0.545197	0.584411	0.729619	0.700595
AT4G18870	heat shock transcription factor family protein	0.0114661	-0.100517	-0.0238842	0.062839	-0.235727	0.157816	-0.00532446	0.126196	-0.0299281	-0.0306421	0.434539	0.924283	0.816267	0.292925	0.791456	0.989873	0.433201	0.356602	0.534802	0.851699
AT4G19570	DNAJ heat shock N-terminal domain-containing protein	-0.0560553	-0.0269675	-0.0346101	0.112098	0.00278977	0.0327956	-0.0287182	0.0681094	-0.09379	0.0587347	0.643317	0.0339939	0.529496	0.386107	0.569008	0.378492	0.14187	0.545554	0.561715	0.447021
AT4G19580	heat shock protein binding	0.00696488	0.0403268	0.040148	0.106058	-0.00885337	0.00607311	0.0210808	0.11091	-0.0854151	0.168112	0.47268	0.486254	0.948291	0.848761	0.239015	0.993013	0.174387	0.221796	0.451322	0.403661
AT4G19590	DNAJ heat shock N-terminal domain-containing protein	0.132189	0.20343	0.0558927	-0.0124941	-0.0697901	-0.191094	0.0137749	0.0465104	-0.322851	0.120049	0.0319228	0.0913497	0.946825	0.340095	0.47365	0.299333	0.348315	0.917376	0.218309	0.457022
AT4G21870	26.5 kDa class P-related heat shock protein (HSP26.5-P)	0.0850142	0.0710383	0.0103892	0.0574556	0.0627116	0.115708	-0.0817235	0.350834	0.104738	0.0848268	0.832473	0.545882	0.593739	0.619259	0.810777	0.789675	0.758058	0.159632	0.678445	0.518627
AT4G24280	cpHsc70-1 (chloroplast heat shock protein 70-1)	0.0843371	-0.0832409	-0.239701	0.13223	-0.228609	-0.360134	0.101884	-0.248848	0.587077	-0.590919	0.405789	0.366095	0.221271	0.213876	0.15992	0.365092	0.267072	0.110186	0.190406	0.265194
AT4G25200	ATHSP23.6-MITO (MITOCHONDRION-LOCALIZED SMALL HEAT SHOCK PROTEIN 23.6)	0.383332	0.351804	0.00841031	0.226066	0.217251	0.343714	0.61552	0.163447	0.22598	0.329074	0.365518	0.0180614	0.126331	0.0708206	0.515695	0.0376906	0.0585093	0.025149	0.0161669	0.0939617
AT4G29920	heat shock protein-related	0.0875502	-0.138621	0.00300657	0.0197355	0.0590614	0.00136535	0.0251369	0.0217309	-0.078665	0.00831472	0.151048	0.620537	0.871487	0.0654632	0.822265	0.422284	0.81224	0.679575	0.189317	0.519728
AT4G36040	DNAJ heat shock N-terminal domain-containing protein (J11)	-0.0372111	0.622867	0.486697	0.539461	0.654049	0.415075	0.410259	0.596885	0.767296	0.0957006	0.0171816	0.0277389	0.102274	0.180343	0.0833448	0.895263	0.487171	0.0163873	0.107423	0.221252
AT4G36520	heat shock protein binding	0.271219	0.100092	-0.135909	0.000977899	-0.292065	-0.137406	-0.380236	0.32658	0.613819	-0.0394781	0.672127	0.168983	0.314882	0.382244	0.691127	0.218943	0.927167	0.407346	0.862091	0.935634
AT4G37480	DNAJ heat shock N-terminal domain-containing protein	0.0464636	-0.0754697	0.0900966	-0.0621948	-0.0267049	-0.194763	-0.0564147	-0.0324499	0.103032	-0.176073	0.531652	0.222823	0.510994	0.976174	0.585427	0.592713	0.301093	0.585444	0.0514821	0.652414
AT4G37910	mtHsc70-1 (mitochondrial heat shock protein 70-1)	0.03631	-0.167219	-0.469556	0.387581	0.0543582	-0.364843	0.179461	-0.333009	0.626093	-0.787116	0.718949	0.534794	0.431571	0.917882	0.272147	0.801863	0.0105677	0.381162	0.603444	0.115637
AT4G39150	DNAJ heat shock N-terminal domain-containing protein	0.0182969	-0.0173524	-0.260327	-0.1698	-0.304042	-0.204658	-0.0604954	-0.10256	0.292035	-0.463107	0.74256	0.323992	0.854548	0.0169823	0.311615	0.950948	0.217792	0.680742	0.914934	0.1063
AT4G39960	DNAJ heat shock family protein	0.0691727	-0.537471	-0.431782	-0.363022	-0.122043	-0.376975	0.00194024	-0.66956	0.0551387	-0.409191	0.0256149	0.0443204	0.492435	0.535041	0.324187	0.643248	0.321807	0.0244582	0.616266	0.290622
AT5G01390	DNAJ heat shock protein, putative	0.0940261	-0.175883	0.0476909	0.00367349	0.373239	-0.118877	-0.0307057	-0.158539	0.327473	-0.161984	0.522619	0.246429	0.802159	0.0830648	0.899894	0.539799	0.601861	0.143298	0.671817	0.901993
AT5G02500	HSC70-1 (HEAT SHOCK COGNATE PROTEIN 70-1)	-0.226401	0.0633932	-0.21822	-0.0535821	-0.311137	-0.362531	-0.0727925	-0.0435146	-0.0493296	-0.214051	0.788594	0.169255	0.306169	0.0172804	0.19304	0.490786	0.524829	0.288517	0.615485	0.721991
AT5G05750	DNAJ heat shock N-terminal domain-containing protein	0.192724	-0.336551	0.0287294	0.0161607	-0.11976	-0.0245583	-0.165308	0.0566141	-0.0468809	-0.00520494	0.139971	0.491104	0.556267	0.438287	0.943764	0.0849273	0.945463	0.590782	0.872388	0.672756
AT5G06110	DNAJ heat shock N-terminal domain-containing protein / cell division protein-related	0.610301	0.180381	0.116837	-0.184128	0.00526311	-0.303421	0.238011	-0.114544	0.980494	-0.212459	0.655429	0.0719435	0.34784	0.849106	0.562808	0.0219713	0.739582	0.956435	0.79934	0.702011
AT5G06410	DNAJ heat shock N-terminal domain-containing protein	-0.131787	0.0331024	0.0774878	-0.157986	0.133994	-0.185748	-0.00701334	-0.115084	0.0246201	-0.00777195	0.707507	0.85049	0.974626	0.415734	0.758818	0.031344	0.998317	0.671896	0.524174	0.213176
AT5G09540	DNAJ heat shock N-terminal domain-containing protein	-0.146763	0.0123164	0.226485	-0.090035	0.196692	-0.0100317	0.00901849	0.0428816	0.0657097	0.065285	0.498301	0.694213	0.972516	0.381632	0.303879	0.221882	0.782599	0.953765	0.923033	0.709214
AT5G12430	DNAJ heat shock N-terminal domain-containing protein	0.664679	-0.172006	-0.0811608	0.291787	-0.0789345	0.365963	0.101699	0.0624527	-0.141675	0.117235	0.574442	0.541257	0.788754	0.704998	0.728053	0.0659343	0.609413	0.574131	0.110198	0.274301
AT5G16650	DNAJ heat shock N-terminal domain-containing protein	0.0438944	0.00594661	0.163551	-0.470676	0.0521941	-0.571894	0.110134	-0.125059	0.538972	-0.504226	0.861729	0.373313	0.785806	0.805877	0.515099	0.926376	0.426814	0.790548	0.423541	0.0170399
AT5G18140	DNAJ heat shock N-terminal domain-containing protein	-0.156166	-0.463669	-0.0268548	0.0936128	0.0628208	0.124632	-0.300367	-0.141587	0.362252	-0.1725	0.217714	0.456892	0.146159	0.889173	0.990908	0.418364	0.529277	0.630433	0.572608	0.550994
AT5G18750	DNAJ heat shock N-terminal domain-containing protein	0.346796	0.159014	0.162266	0.16609	0.00884437	0.144893	0.244655	0.0719833	0.597877	0.229756	0.381778	0.0316898	0.543302	0.860202	0.638436	0.155844	0.314741	0.81297	0.146867	0.576406
AT5G20970	heat shock family protein	0.0422482	0.0178436	0.113147	-0.0769173	-0.0797752	0.117646	0.0281965	-0.29105	0.0145779	-0.0213395	0.686576	0.23386	0.930924	0.604432	0.362658	0.650879	0.817451	0.124619	0.550017	0.606546
AT5G22080	DNAJ heat shock N-terminal domain-containing protein	0.0890157	0.0741926	0.179867	-0.388331	0.014941	-0.388405	0.107031	-0.0478741	0.439567	-0.170174	0.455155	0.307788	0.288919	0.592939	0.424711	0.783911	0.570112	0.99542	0.0643655	0.189967
AT5G23590	DNAJ heat shock N-terminal domain-containing protein	0.11758	-0.0157646	0.0182714	-0.189287	0.111679	-0.236296	-0.018031	-0.188563	0.246008	-0.0781569	0.918638	0.391726	0.858623	0.651164	0.934634	0.303067	0.844147	0.0295869	0.377515	0.225261
AT5G25530	DNAJ heat shock protein, putative	0.0904291	-0.0717668	0.0241032	0.149666	-0.340114	0.394245	0.00558045	0.104551	-0.365462	0.150159	0.319097	0.285867	0.912618	0.302662	0.798703	0.443448	0.719602	0.326442	0.230401	0.671768
AT5G27240	DNAJ heat shock N-terminal domain-containing protein	0.469281	0.0298192	0.13999	0.164774	-0.088077	-0.107679	0.0576979	0.126521	0.301487	0.283135	0.784229	0.137147	0.983891	0.741632	0.67668	0.0105428	0.180493	0.721377	0.871683	0.712876
AT5G37380	DNAJ heat shock N-terminal domain-containing protein	0.240104	-0.0204855	0.361185	0.0600421	0.179652	-0.26714	-0.130046	0.133677	0.71424	-0.0332362	0.956625	0.0827616	0.539256	0.800581	0.29653	0.453655	0.887983	0.665496	0.714402	0.941485
AT5G37440	DNAJ heat shock N-terminal domain-containing protein	-0.0297033	0.160405	-0.0187242	-0.0144208	-0.158042	-0.0641162	0.12887	0.0817477	0.0224198	0.00304061	0.119087	0.366178	0.258632	0.0377053	0.822178	0.286107	0.602502	0.550029	0.337913	0.393811
AT5G37670	15.7 kDa class I-related small heat shock protein-like (HSP15.7-CI)	-0.0988278	-0.121129	-0.154851	-0.145455	0.0958892	-0.207266	-0.0221241	0.0229017	-0.630738	-0.220584	0.240497	0.227324	0.690683	0.162344	0.178928	0.397352	0.0450302	0.872223	0.137772	0.0598144
AT5G37750	heat shock protein binding / unfolded protein binding	0.0307157	-0.160328	0.0244143	0.0165343	-0.0250355	-0.107257	0.0536564	0.116165	-0.0570112	0.00363005	0.0509736	0.783743	0.437325	0.783206	0.47307	0.608833	0.907706	0.125077	0.15556	0.290105
AT5G37760	DNAJ heat shock N-terminal domain-containing protein	0.175512	0.171396	0.0124455	-0.0655596	-0.0488109	0.101493	0.0115466	0.0111545	-0.083021	0.159996	0.119548	0.831971	0.945375	0.863114	0.346034	0.0485446	0.159112	0.354317	0.397979	0.302212
AT5G47590	heat shock protein-related	0.0888588	0.122944	0.2061	0.363245	-0.285785	0.369582	0.0829346	0.444689	-0.143183	0.377674	0.534512	0.4848	0.896229	0.618645	0.633527	0.670566	0.433386	0.237776	0.409621	0.475933
AT5G47600	heat shock protein-related	0.0455433	-0.0952578	0.105388	-0.0216183	-0.051105	0.131308	0.0469801	0.0469142	-0.204496	-0.0365277	0.572258	0.295444	0.406969	0.813238	0.028026	0.699588	0.275605	0.772305	0.362979	0.38522
AT5G49060	DNAJ heat shock N-terminal domain-containing protein	0.389791	-0.0220392	0.235295	-0.293653	-0.0320392	0.13217	0.246007	-0.103727	0.218219	-0.0695053	0.976859	0.436522	0.043122	0.303126	0.404059	0.0477345	0.853029	0.745033	0.43534	0.14131
AT5G49580	DNAJ heat shock N-terminal domain-containing protein	0.486896	-0.0804892	0.0465031	0.131546	-0.195945	-0.163739	0.0563737	-0.618235	0.234693	-0.0340767	0.917345	0.862382	0.777161	0.273869	0.82309	0.0931339	0.744604	0.109168	0.808182	0.504114
AT5G51440	23.5 kDa mitochondrial small heat shock protein (HSP23.5-M)	0.388756	-0.0431559	0.0451852	-0.126772	0.0737925	0.362811	0.269626	-0.129212	0.114013	0.181452	0.759081	0.276586	0.166734	0.345963	0.174819	0.046603	0.668602	0.20453	0.134387	0.0154589
AT5G53150	heat shock protein binding / unfolded protein binding	0.115352	-0.00633292	0.32891	-0.252529	-0.167046	-0.224921	-0.22358	-0.00346684	0.798594	-0.18158	0.869649	0.0669721	0.438396	0.450272	0.411647	0.467768	0.631099	0.762955	0.978537	0.611826
AT5G56000	heat shock protein 81-4 (HSP81-4)	0.108053	-0.0828939	-0.496359	-0.296336	-0.468061	-0.573552	-0.336785	-0.327328	0.447017	-0.18998	0.885325	0.112088	0.274592	0.13192	0.0448452	0.24378	0.445731	0.0717923	0.309067	0.40591
AT5G57710	heat shock protein-related	0.343921	-0.416147	-0.0621438	0.426672	0.190299	0.0435954	-0.320655	-0.0505752	1.27292	-0.288904	0.170229	0.0998978	0.522232	0.79752	0.998182	0.225295	0.734068	0.825337	0.661568	0.440125
AT5G59610	DNAJ heat shock N-terminal domain-containing protein	-0.0772916	-0.0947106	-0.0442709	-0.1609	0.172127	-0.23528	-0.00172304	-0.0954618	0.0312955	-0.168024	0.32467	0.837838	0.886316	0.351875	0.873205	0.468464	0.463224	0.493588	0.293388	0.319711
AT5G62780	DNAJ heat shock N-terminal domain-containing protein	0.0295583	0.308582	-0.0341215	-0.0337129	-0.0063256	0.0264456	-0.00673019	-0.13121	-0.14544	0.2249	0.114648	0.102027	0.926148	0.811416	0.584804	0.361318	0.374508	0.047281	0.477742	0.132065
AT5G64360	DNAJ heat shock N-terminal domain-containing protein	-0.0968673	-0.198211	0.159681	0.0913563	0.0991815	-0.186101	0.016921	-0.0901923	-0.296058	0.00175708	0.489523	0.157641	0.91405	0.212687	0.108115	0.0827441	0.721385	0.0398734	0.254193	0.60766
