# Supplementary material for: Genome scale transcriptional response diversity among ten ecotypes of Arabidopsis thaliana during heat stress
Source: Front Plant Sci. 2013 Dec 26;4:532. doi: 10.3389/fpls.2013.00532 (PMC3872818; doi:10.3389/fpls.2013.00532)
Supplement: Table S4 — TF-TG regulatory bipartite connections predicted using NCA algorithm. TF-TG regulatory bipartite connections predicted using NCA algorithm based on their expression profiles, using Pearson correlation coefficient threshold (PCC) ≥0.80. Annotations and functional roles (TF/TG) are also provided. [file DataSheet4.XLSX]

## Sheet: ADJ_LIST_TF_TG_exp
Predicted interactions at PCC >0.8									Annotations and functional roles						Annotations of the TFs
TFid	TGid	PCC	p-value						Geneids	Role(TF/TG)	Geneids	Extgenid			TAIR locus of the TFs	Short annotations
AT1G28050	AT1G03630	0.801028	0.00535182						AT1G28050	TF	AT1G12610	DDF1			AT1G28050	AT1G28050
AT1G28050	AT1G05410	0.81277	0.00426006						AT1G46264	TF	AT1G21910	DREB26			AT1G46264	HSFB4
AT1G28050	AT1G05430	0.857499	0.00151352						AT1G70700	TF	AT1G32330	HSFA1D			AT1G70700	TIFY7
AT1G28050	AT1G13060	-0.864904	0.00123411						AT1G71030	TF	AT1G43160	RAP2.6			AT1G71030	MYBL2
AT1G28050	AT1G13460	0.865991	0.00119648						AT1G74950	TF	AT2G26150	HSFA2			AT1G74950	TIFY10B
AT1G28050	AT1G13640	0.835676	0.00260297						AT1G79700	TF	AT2G30250	WRKY25			AT1G79700	AT1G79700
AT1G28050	AT1G14170	0.871185	0.0010282						AT2G26150	TF	AT2G38340	DREB19			AT2G26150	ATHSFA2
AT1G28050	AT1G15480	0.8433	0.00217353						AT2G34720	TF	AT2G38470	WRKY33			AT2G34720	NF-YA4
AT1G28050	AT1G16320	0.913129	0.000224116						AT2G40350	TF	AT3G10800	BZIP28			AT2G40350	AT2G40350
AT1G28050	AT1G17170	0.891928	0.000522845						AT3G15540	TF	AT3G24500	MBF1C			AT3G15540	IAA19
AT1G28050	AT1G19290	0.81565	0.00401879						AT3G24500	TF	AT3G51910	HSFA7A			AT3G24500	MBF1C
AT1G28050	AT1G20790	-0.823912	0.00338104						AT3G47500	TF	AT3G63350	HSFA7B			AT3G47500	CDF3
AT1G28050	AT1G22450	0.829831	0.00297126						AT3G50750	TF	AT4G17750	HSFA1A			AT3G50750	AT3G50750
AT1G28050	AT1G23760	-0.833443	0.00273953						AT3G51910	TF	AT4G36990	HSFB1			AT3G51910	HSFA7A
AT1G28050	AT1G24150	0.820782	0.00361336						AT3G59060	TF	AT5G03720	HSFA3			AT3G59060	PIL6
AT1G28050	AT1G30640	0.897376	0.000428012						AT3G62090	TF	AT5G05410	DREB2A			AT3G62090	PIL2
AT1G28050	AT1G32550	0.816858	0.00392059						AT4G11660	TF	AT5G07100	WRKY26			AT4G11660	AT-HSFB2B
AT1G28050	AT1G33220	-0.866305	0.00118578						AT4G18880	TF	AT5G16820	HSFA1B			AT4G18880	HSF A4A
AT1G28050	AT1G44075	-0.825483	0.00326857						AT4G25480	TF	AT5G45710	RHA1			AT4G25480	DREB1A
AT1G28050	AT1G47580	0.843201	0.00217874						AT4G28190	TF	AT5G59820	ZAT12			AT4G28190	ULT1
AT1G28050	AT1G48900	0.800704	0.00538444						AT4G29080	TF	AT5G67030	ZEP			AT4G29080	PAP2
AT1G28050	AT1G50700	0.800523	0.00540277						AT4G34680	TF	AT5G67180	AT5G67180			AT4G34680	GATA-3
AT1G28050	AT1G51690	0.824716	0.0033231						AT4G36990	TF	AT1G03870	FLA9			AT4G36990	HSF4
AT1G28050	AT1G53110	0.817654	0.00385681						AT4G37260	TF	AT1G76090	SMT3			AT4G37260	MYB73
AT1G28050	AT1G53850	0.810029	0.00449917						AT4G37790	TF	AT1G10550	XTH33			AT4G37790	HAT22
AT1G28050	AT1G53970	-0.825608	0.00325976						AT5G02810	TF	AT1G22530	PATL2			AT5G02810	PRR7
AT1G28050	AT1G56540	0.827324	0.00314019						AT5G11590	TF	AT1G55530	AT1G55530			AT5G11590	TINY2
AT1G28050	AT1G58025	0.835045	0.00264104						AT5G16600	TF	AT1G72790	AT1G72790			AT5G16600	MYB43
AT1G28050	AT1G61660	0.853416	0.00168581						AT5G24470	TF	AT3G09440	HSC70-3			AT5G24470	APRR5
AT1G28050	AT1G62780	0.800208	0.00543475						AT5G25190	TF	AT3G14200	AT3G14200			AT5G25190	AT5G25190
AT1G28050	AT1G67950	0.867688	0.00113946						AT5G44190	TF	AT3G24500	MBF1C			AT5G44190	GLK2
AT1G28050	AT1G68060	0.847346	0.00196768						AT5G44260	TF	AT4G14130	XTR7			AT5G44260	AT5G44260
AT1G28050	AT1G69030	0.811136	0.00440149						AT5G47640	TF	AT4G27310	AT4G27310			AT5G47640	NF-YB2
AT1G28050	AT1G69200	0.814446	0.0041184						AT5G49330	TF	AT5G24470	APRR5			AT5G49330	AtMYB111
AT1G28050	AT1G69670	0.830036	0.00295777						AT5G57660	TF	AT5G44050	AT5G44050			AT5G57660	COL5
AT1G28050	AT1G70990	-0.806691	0.00480303						AT1G02380	TG	AT1G03210	AT1G03210
AT1G28050	AT1G71710	0.868054	0.00112744						AT1G02390	TG	AT1G60960	IRT3
AT1G28050	AT1G72880	-0.834089	0.0026995						AT1G02740	TG	AT1G79110	AT1G79110
AT1G28050	AT1G73460	0.81056	0.0044521						AT1G03055	TG	AT2G23130	AGP17
AT1G28050	AT1G74380	0.82217	0.00350895						AT1G03350	TG	AT2G33570	AT2G33570
AT1G28050	AT1G74600	0.881635	0.000742689						AT1G03630	TG	AT2G42040	AT2G42040
AT1G28050	AT1G76490	-0.832107	0.00282366						AT1G04020	TG	AT3G10720	AT3G10720
AT1G28050	AT1G77280	0.828381	0.00306815						AT1G04860	TG	AT3G27690	LHCB2.3
AT1G28050	AT1G78610	0.810308	0.00447436						AT1G04900	TG	AT3G59350	AT3G59350
AT1G28050	AT1G79410	0.816115	0.00398076						AT1G04970	TG	AT4G02130	GATL6
AT1G28050	AT2G03510	0.902363	0.000352878						AT1G05410	TG	AT4G03400	DFL2
AT1G28050	AT2G04850	0.859803	0.0014221						AT1G05430	TG	AT4G08950	EXO
AT1G28050	AT2G07330	-0.896845	0.000436648						AT1G06000	TG	AT4G16563	AT4G16563
AT1G28050	AT2G12150	-0.805241	0.00493954						AT1G06145	TG	AT4G23570	SGT1A
AT1G28050	AT2G13080	-0.818262	0.0038086						AT1G07040	TG	AT4G33490	AT4G33490
AT1G28050	AT2G16370	0.803753	0.00508249						AT1G07680	TG	AT5G02490	AT5G02490
AT1G28050	AT2G16380	0.802715	0.00518389						AT1G08070	TG	AT5G51550	EXL3
AT1G28050	AT2G16405	0.957269	1.38521e-05						AT1G08830	TG	AT1G06080	ADS1
AT1G28050	AT2G17480	0.822577	0.00347876						AT1G09740	TG	AT1G06690	AT1G06690
AT1G28050	AT2G23520	0.867218	0.00115506						AT1G10460	TG	AT1G13640	AT1G13640
AT1G28050	AT2G23540	0.837956	0.00246864						AT1G10720	TG	AT1G14520	MIOX1
AT1G28050	AT2G24180	0.80659	0.00481245						AT1G12360	TG	AT1G17620	AT1G17620
AT1G28050	AT2G26770	0.853183	0.00169608						AT1G13060	TG	AT1G19370	AT1G19370
AT1G28050	AT2G28800	0.871919	0.00100589						AT1G13460	TG	AT1G31690	AT1G31690
AT1G28050	AT2G32100	-0.865492	0.00121366						AT1G13640	TG	AT1G35140	PHI-1
AT1G28050	AT2G32280	-0.815752	0.00401046						AT1G14170	TG	AT1G44350	ILL6
AT1G28050	AT2G32880	0.87258	0.000986126						AT1G14230	TG	AT1G50460	HKL1
AT1G28050	AT2G33530	0.813462	0.00420117						AT1G15480	TG	AT1G67360	AT1G67360
AT1G28050	AT2G38400	0.902462	0.000351484						AT1G16320	TG	AT1G70290	TPS8
AT1G28050	AT2G38740	0.826215	0.00321708						AT1G16630	TG	AT2G37180	RD28
AT1G28050	AT2G40650	0.856467	0.0015558						AT1G16830	TG	AT3G12580	HSP70
AT1G28050	AT2G41310	0.810052	0.00449707						AT1G17140	TG	AT3G15260	AT3G15260
AT1G28050	AT2G45200	0.801957	0.00525887						AT1G17170	TG	AT3G19450	ATCAD4
AT1G28050	AT2G45790	0.90358	0.000336117						AT1G17580	TG	AT3G45970	ATEXLA1
AT1G28050	AT2G45990	0.844404	0.00211586						AT1G17610	TG	AT3G57240	BG3
AT1G28050	AT3G02350	0.945375	3.64564e-05						AT1G17840	TG	AT4G09040	AT4G09040
AT1G28050	AT3G07990	0.803679	0.00508964						AT1G18770	TG	AT5G08640	FLS
AT1G28050	AT3G09560	0.845297	0.00207006						AT1G19140	TG	AT5G12110	AT5G12110
AT1G28050	AT3G11964	0.867653	0.0011406						AT1G19290	TG	AT5G12470	AT5G12470
AT1G28050	AT3G13880	0.822637	0.00347432						AT1G19370	TG	AT5G13930	TT4
AT1G28050	AT3G14290	0.830459	0.00293004						AT1G19920	TG	AT5G14100	NAP14
AT1G28050	AT3G15830	-0.808027	0.0046797						AT1G20010	TG	AT5G22060	J2
AT1G28050	AT3G17790	0.826015	0.00323109						AT1G20390	TG	AT5G23210	SCPL34
AT1G28050	AT3G21870	-0.848584	0.0019076						AT1G20790	TG	AT5G24030	SLAH3
AT1G28050	AT3G22260	0.810016	0.00450027						AT1G20925	TG	AT5G44130	FLA13
AT1G28050	AT3G22370	0.850602	0.00181255						AT1G21300	TG	AT5G48220	AT5G48220
AT1G28050	AT3G23620	0.854501	0.0016387						AT1G21600	TG	AT5G54380	THE1
AT1G28050	AT3G23970	-0.826571	0.00319226						AT1G22300	TG	AT1G01120	KCS1
AT1G28050	AT3G23990	0.801606	0.00529382						AT1G22350	TG	AT1G11260	STP1
AT1G28050	AT3G25780	0.853296	0.0016911						AT1G22450	TG	AT1G14200	AT1G14200
AT1G28050	AT3G27380	0.877169	0.000856468						AT1G23660	TG	AT1G20150	AT1G20150
AT1G28050	AT3G47520	0.925835	0.000120944						AT1G23760	TG	AT1G22882	AT1G22882
AT1G28050	AT3G51450	0.819848	0.00368484						AT1G24150	TG	AT1G27730	STZ
AT1G28050	AT3G53030	0.833131	0.00275903						AT1G27900	TG	AT1G56120	AT1G56120
AT1G28050	AT3G54090	0.846187	0.00202514						AT1G28260	TG	AT1G57770	AT1G57770
AT1G28050	AT3G56390	-0.92721	0.000112412						AT1G28375	TG	AT1G58440	XF1
AT1G28050	AT3G57550	0.802901	0.00516565						AT1G30640	TG	AT1G64150	AT1G64150
AT1G28050	AT3G57970	0.865555	0.00121148						AT1G31330	TG	AT1G64170	ATCHX16
AT1G28050	AT4G02500	0.820108	0.00366488						AT1G31690	TG	AT1G65060	4CL3
AT1G28050	AT4G03020	0.823032	0.00344527						AT1G32500	TG	AT1G65840	ATPAO4
AT1G28050	AT4G07935	-0.83668	0.00254318						AT1G32550	TG	AT1G66520	pde194
AT1G28050	AT4G10480	0.839676	0.00237067						AT1G33220	TG	AT1G67750	AT1G67750
AT1G28050	AT4G12470	0.846548	0.0020071						AT1G33980	TG	AT1G68050	FKF1
AT1G28050	AT4G13650	0.854973	0.0016185						AT1G37030	TG	AT1G70990	AT1G70990
AT1G28050	AT4G13780	0.863329	0.00129008						AT1G42045	TG	AT1G71030	MYBL2
AT1G28050	AT4G13885	-0.822053	0.00351765						AT1G42260	TG	AT1G75220	AT1G75220
AT1G28050	AT4G15130	0.915799	0.000198458						AT1G44075	TG	AT2G01290	AT2G01290
AT1G28050	AT4G15200	-0.869694	0.00107462						AT1G47580	TG	AT2G01660	PDLP6
AT1G28050	AT4G17480	0.85765	0.0015074						AT1G48170	TG	AT2G03090	ATEXPA15
AT1G28050	AT4G21210	0.863074	0.00129933						AT1G48240	TG	AT2G04450	ATNUDT6
AT1G28050	AT4G21770	0.88304	0.000709297						AT1G48830	TG	AT2G16660	AT2G16660
AT1G28050	AT4G22150	0.874015	0.00094415						AT1G48900	TG	AT2G17120	LYM2
AT1G28050	AT4G28480	0.842825	0.00219867						AT1G50700	TG	AT2G20670	AT2G20670
AT1G28050	AT4G29650	-0.82832	0.00307231						AT1G51690	TG	AT2G25430	AT2G25430
AT1G28050	AT4G30490	0.81572	0.00401308						AT1G51965	TG	AT2G26150	ATHSFA2
AT1G28050	AT4G33140	0.87698	0.000861563						AT1G52600	TG	AT2G30600	AT2G30600
AT1G28050	AT4G33220	0.827427	0.00313312						AT1G52770	TG	AT2G32150	AT2G32150
AT1G28050	AT4G33495	0.925229	0.000124855						AT1G53110	TG	AT2G37040	pal1
AT1G28050	AT4G33710	-0.807999	0.00468227						AT1G53390	TG	AT2G38360	PRA1.B4
AT1G28050	AT4G33740	0.861576	0.00135456						AT1G53850	TG	AT2G39570	AT2G39570
AT1G28050	AT4G33890	0.82414	0.00336453						AT1G53970	TG	AT2G40350	AT2G40350
AT1G28050	AT4G35630	0.847967	0.00193736						AT1G56050	TG	AT3G01290	AT3G01290
AT1G28050	AT4G36400	0.845147	0.0020777						AT1G56290	TG	AT3G05910	AT3G05910
AT1G28050	AT4G36550	0.83753	0.00249339						AT1G56540	TG	AT3G07670	AT3G07670
AT1G28050	AT4G38020	0.857101	0.00152973						AT1G57990	TG	AT3G09300	ORP3B
AT1G28050	AT5G02010	0.818021	0.00382765						AT1G58025	TG	AT3G12145	FLR1
AT1G28050	AT5G04190	-0.908537	0.000273823						AT1G59890	TG	AT3G12600	atnudt16
AT1G28050	AT5G06960	0.880509	0.000770281						AT1G60600	TG	AT3G15450	AT3G15450
AT1G28050	AT5G09900	0.849594	0.00185959						AT1G60870	TG	AT3G25500	AFH1
AT1G28050	AT5G13970	0.883396	0.000701023						AT1G61660	TG	AT3G27170	CLC-B
AT1G28050	AT5G15280	0.832053	0.00282712						AT1G61740	TG	AT3G28740	CYP81D1
AT1G28050	AT5G17930	0.909696	0.000260586						AT1G61790	TG	AT3G49220	AT3G49220
AT1G28050	AT5G31909	0.813916	0.00416283						AT1G62780	TG	AT3G50790	AT3G50790
AT1G28050	AT5G35338	-0.843674	0.00215383						AT1G64460	TG	AT3G51890	AT3G51890
AT1G28050	AT5G37610	-0.801195	0.00533504						AT1G64550	TG	AT3G54500	AT3G54500
AT1G28050	AT5G38192	-0.822083	0.00351541						AT1G64970	TG	AT3G55120	TT5
AT1G28050	AT5G39940	0.89045	0.000551014						AT1G66220	TG	AT3G62030	ROC4
AT1G28050	AT5G41260	0.825032	0.00330058						AT1G67950	TG	AT3G62220	AT3G62220
AT1G28050	AT5G44780	0.839702	0.00236921						AT1G68060	TG	AT3G62660	GATL7
AT1G28050	AT5G46920	0.813802	0.00417247						AT1G68830	TG	AT3G62720	XT1
AT1G28050	AT5G50000	0.887027	0.000620506						AT1G69030	TG	AT3G62860	AT3G62860
AT1G28050	AT5G51750	0.839827	0.00236225						AT1G69200	TG	AT4G08870	AT4G08870
AT1G28050	AT5G55280	0.869968	0.00106598						AT1G69670	TG	AT4G11660	AT-HSFB2B
AT1G28050	AT5G57790	0.904134	0.000328678						AT1G70990	TG	AT4G12470	AT4G12470
AT1G28050	AT5G57910	0.932728	8.25688e-05						AT1G71020	TG	AT4G17340	TIP2;2
AT1G28050	AT5G61550	-0.805976	0.00487001						AT1G71210	TG	AT4G20070	ATAAH
AT1G28050	AT5G62820	-0.838367	0.00244497						AT1G71270	TG	AT4G23810	WRKY53
AT1G28050	AT5G63220	0.835577	0.00260889						AT1G71710	TG	AT4G24780	AT4G24780
AT1G28050	AT5G63330	0.805392	0.00492522						AT1G72880	TG	AT4G25480	DREB1A
AT1G28050	AT5G64510	0.819934	0.00367822						AT1G73150	TG	AT4G28250	ATEXPB3
AT1G28050	AT5G64760	0.823354	0.00342164						AT1G73460	TG	AT4G28660	PSB28
AT1G28050	AT5G65270	0.808423	0.00464356						AT1G74320	TG	AT4G30270	MERI5B
AT1G28050	AT5G65360	0.83225	0.00281458						AT1G74380	TG	AT4G32350	AT4G32350
AT1G28050	ATCG00770	0.902758	0.000347367						AT1G74600	TG	AT4G33050	EDA39
AT1G46264	AT1G02630	0.805114	0.00495162						AT1G75400	TG	AT4G33140	AT4G33140
AT1G46264	AT1G05205	0.802456	0.0052094						AT1G76270	TG	AT4G34290	AT4G34290
AT1G46264	AT1G09830	0.813291	0.00421564						AT1G76490	TG	AT4G34630	AT4G34630
AT1G46264	AT1G12020	0.813164	0.00422648						AT1G76650	TG	AT5G03520	ATRAB8C
AT1G46264	AT1G21460	0.92592	0.000120403						AT1G77280	TG	AT5G05270	AT5G05270
AT1G46264	AT1G29290	0.855135	0.00161164						AT1G77320	TG	AT5G08100	AT5G08100
AT1G46264	AT1G30260	0.842602	0.00221053						AT1G78500	TG	AT5G20040	IPT9
AT1G46264	AT1G31090	0.802869	0.00516871						AT1G78600	TG	AT5G20250	DIN10
AT1G46264	AT1G32120	0.840687	0.00231442						AT1G78610	TG	AT5G20700	AT5G20700
AT1G46264	AT1G36640	0.843962	0.00213882						AT1G79380	TG	AT5G22880	HTB2
AT1G46264	AT1G47510	0.820082	0.00366684						AT1G79410	TG	AT5G22920	AT5G22920
AT1G46264	AT1G48630	0.80509	0.00495397						AT1G80770	TG	AT5G24770	VSP2
AT1G46264	AT1G55140	0.857176	0.00152663						AT2G01350	TG	AT5G47610	AT5G47610
AT1G46264	AT1G61400	-0.816461	0.00395269						AT2G02780	TG	AT5G47640	NF-YB2
AT1G46264	AT1G64810	-0.860759	0.0013854						AT2G03510	TG	AT5G54800	GPT1
AT1G46264	AT1G64910	0.863807	0.00127291						AT2G04280	TG	AT5G55450	AT5G55450
AT1G46264	AT1G66080	0.84717	0.00197631						AT2G04850	TG	AT5G57560	TCH4
AT1G46264	AT1G68650	0.858953	0.00145535						AT2G05250	TG	AT5G57660	COL5
AT1G46264	AT1G78860	0.839037	0.00240677						AT2G07330	TG	AT5G57800	CER3
AT1G46264	AT2G11640	0.919289	0.000168275						AT2G12140	TG	AT5G58670	PLC1
AT1G46264	AT2G21185	0.822299	0.00349937						AT2G12150	TG	AT5G59670	AT5G59670
AT1G46264	AT2G23670	0.817846	0.0038415						AT2G13080	TG	AT5G60300	AT5G60300
AT1G46264	AT2G27840	0.810771	0.00443351						AT2G14774	TG	AT5G60950	COBL5
AT1G46264	AT2G29420	0.843112	0.00218345						AT2G15420	TG	AT5G64260	EXL2
AT1G46264	AT2G29540	0.870278	0.00105626						AT2G16370	TG	AT1G01260	AT1G01260
AT1G46264	AT2G31520	0.832268	0.00281347						AT2G16380	TG	AT1G02335	GL22
AT1G46264	AT2G32380	0.819133	0.00374024						AT2G16405	TG	AT1G03160	FZL
AT1G46264	AT2G38140	0.813882	0.0041657						AT2G17033	TG	AT1G03350	AT1G03350
AT1G46264	AT2G39840	0.895469	0.000459632						AT2G17480	TG	AT1G03420	Sadhu4-2
AT1G46264	AT3G11120	0.817993	0.00382986						AT2G17980	TG	AT1G04430	AT1G04430
AT1G46264	AT3G13674	0.807851	0.00469585						AT2G19600	TG	AT1G04800	AT1G04800
AT1G46264	AT3G26960	0.812405	0.00429136						AT2G20430	TG	AT1G04860	UBP2
AT1G46264	AT3G27800	0.855717	0.00158707						AT2G21520	TG	AT1G06000	AT1G06000
AT1G46264	AT3G29370	0.825127	0.00329381						AT2G22340	TG	AT1G06130	GLX2-4
AT1G46264	AT3G32093	0.854839	0.00162422						AT2G22860	TG	AT1G07350	AT1G07350
AT1G46264	AT3G32894	0.856395	0.00155875						AT2G23520	TG	AT1G07420	SMO2-1
AT1G46264	AT3G46210	0.886295	0.00063617						AT2G23540	TG	AT1G07750	AT1G07750
AT1G46264	AT3G47650	0.851374	0.00177714						AT2G24180	TG	AT1G09660	AT1G09660
AT1G46264	AT3G55470	0.933052	8.10222e-05						AT2G24530	TG	AT1G10830	AT1G10830
AT1G46264	AT3G56490	0.843891	0.00214253						AT2G24640	TG	AT1G11720	ATSS3
AT1G46264	AT3G61770	0.852476	0.00172745						AT2G25370	TG	AT1G12500	AT1G12500
AT1G46264	AT3G61900	0.81291	0.00424807						AT2G26230	TG	AT1G13260	RAV1
AT1G46264	AT4G11290	0.851244	0.00178305						AT2G26570	TG	AT1G13650	AT1G13650
AT1G46264	AT4G17790	0.882462	0.000722904						AT2G26600	TG	AT1G13820	AT1G13820
AT1G46264	AT4G21000	0.87423	0.000937973						AT2G26770	TG	AT1G14230	AT1G14230
AT1G46264	AT4G29300	0.852878	0.00170955						AT2G28800	TG	AT1G14320	SAC52
AT1G46264	AT4G35090	-0.817172	0.0038953						AT2G29650	TG	AT1G14790	RDR1
AT1G46264	AT4G38890	-0.81114	0.00440114						AT2G29990	TG	AT1G17140	AT1G17140
AT1G46264	AT5G03220	0.809255	0.00456838						AT2G30760	TG	AT1G17880	BTF3
AT1G46264	AT5G07225	0.851629	0.00176554						AT2G30840	TG	AT1G19140	AT1G19140
AT1G46264	AT5G09950	-0.802171	0.00523763						AT2G30870	TG	AT1G19180	JAZ1
AT1G46264	AT5G10930	0.850389	0.00182242						AT2G31740	TG	AT1G19440	KCS4
AT1G46264	AT5G11760	0.828823	0.00303839						AT2G32100	TG	AT1G19450	AT1G19450
AT1G46264	AT5G19030	0.857589	0.00150984						AT2G32190	TG	AT1G19920	APS2
AT1G46264	AT5G20885	0.846674	0.00200082						AT2G32280	TG	AT1G20030	AT1G20030
AT1G46264	AT5G25210	0.829742	0.00297715						AT2G32880	TG	AT1G20350	ATTIM17-1
AT1G46264	AT5G27320	0.927202	0.000112459						AT2G33530	TG	AT1G21600	PTAC6
AT1G46264	AT5G33234	0.885892	0.000644899						AT2G34850	TG	AT1G22335	NA
AT1G46264	AT5G34460	0.806061	0.00486198						AT2G35190	TG	AT1G23030	AT1G23030
AT1G46264	AT5G37950	-0.876898	0.000863773						AT2G36360	TG	AT1G23050	AT1G23050
AT1G46264	AT5G41685	0.828197	0.00308065						AT2G37690	TG	AT1G23360	AT1G23360
AT1G46264	AT5G42070	0.813819	0.00417104						AT2G38280	TG	AT1G23830	AT1G23830
AT1G46264	AT5G42500	0.858536	0.00147185						AT2G38400	TG	AT1G28050	AT1G28050
AT1G46264	AT5G48485	0.913342	0.000221979						AT2G38670	TG	AT1G28200	FIP1
AT1G46264	AT5G54410	0.863373	0.0012885						AT2G38740	TG	AT1G28660	AT1G28660
AT1G46264	AT5G60840	0.854653	0.00163217						AT2G39120	TG	AT1G30250	AT1G30250
AT1G46264	AT5G66240	0.856543	0.00155265						AT2G39670	TG	AT1G30530	UGT78D1
AT1G70700	AT1G01340	-0.824326	0.00335115						AT2G40650	TG	AT1G30580	AT1G30580
AT1G70700	AT1G60730	-0.932741	8.25081e-05						AT2G40980	TG	AT1G31190	IMPL1
AT1G70700	AT2G32030	-0.848744	0.00189993						AT2G41310	TG	AT1G31680	NA
AT1G70700	AT2G38230	0.833398	0.00274234						AT2G41960	TG	AT1G32640	MYC2
AT1G70700	AT2G38360	0.891989	0.000521697						AT2G42950	TG	AT1G33120	AT1G33120
AT1G70700	AT3G45860	-0.881258	0.000751856						AT2G43240	TG	AT1G33220	AT1G33220
AT1G70700	AT4G19170	0.833139	0.00275854						AT2G44650	TG	AT1G35420	AT1G35420
AT1G70700	AT4G28720	0.858015	0.00149267						AT2G45200	TG	AT1G45688	AT1G45688
AT1G70700	AT4G34290	0.811987	0.00432741						AT2G45790	TG	AT1G47128	RD21
AT1G70700	AT4G35720	0.806841	0.00478913						AT2G45990	TG	AT1G49500	AT1G49500
AT1G70700	AT5G02190	0.849785	0.00185063						AT2G47500	TG	AT1G52770	AT1G52770
AT1G70700	AT5G20960	-0.82731	0.00314115						AT2G47790	TG	AT1G53540	AT1G53540
AT1G70700	AT5G22520	-0.814643	0.00410203						AT3G01420	TG	AT1G53885	AT1G53885
AT1G70700	AT5G36925	-0.853368	0.00168794						AT3G02350	TG	AT1G53970	AT1G53970
AT1G70700	AT5G55730	0.874822	0.000921118						AT3G02560	TG	AT1G54100	ALDH7B4
AT1G70700	AT5G58250	0.855009	0.00161698						AT3G02660	TG	AT1G56070	LOS1
AT1G70700	AT5G65730	0.858673	0.00146641						AT3G04370	TG	AT1G57990	ATPUP18
AT1G71030	AT1G05085	0.851497	0.00177152						AT3G05060	TG	AT1G61100	AT1G61100
AT1G71030	AT2G01560	0.807982	0.00468382						AT3G05130	TG	AT1G61660	AT1G61660
AT1G71030	AT3G02040	-0.850817	0.00180265						AT3G05910	TG	AT1G61740	AT1G61740
AT1G71030	AT3G12600	0.875384	0.000905316						AT3G06660	TG	AT1G62510	AT1G62510
AT1G71030	AT3G27720	0.845513	0.00205911						AT3G06920	TG	AT1G64390	AtGH9C2
AT1G71030	AT3G50880	0.934002	7.66104e-05						AT3G07150	TG	AT1G64670	BDG1
AT1G71030	AT4G32480	0.814256	0.00413435						AT3G07990	TG	AT1G64770	NDF2
AT1G71030	AT5G32775	0.838604	0.00243142						AT3G08580	TG	AT1G66080	AT1G66080
AT1G71030	AT5G33285	0.884267	0.000681046						AT3G09040	TG	AT1G66180	AT1G66180
AT1G74950	AT1G01790	0.828689	0.00304738						AT3G09560	TG	AT1G67325	AT1G67325
AT1G74950	AT1G02816	-0.810778	0.0044329						AT3G10690	TG	AT1G69530	ATEXPA1
AT1G74950	AT1G03055	0.863333	0.00128993						AT3G11964	TG	AT1G69680	AT1G69680
AT1G74950	AT1G03630	0.853053	0.00170178						AT3G12550	TG	AT1G69800	AT1G69800
AT1G74950	AT1G04020	0.897671	0.000423276						AT3G12900	TG	AT1G69880	ATH8
AT1G74950	AT1G04110	0.88362	0.000695846						AT3G13220	TG	AT1G70700	TIFY7
AT1G74950	AT1G04130	0.80982	0.00451774						AT3G13510	TG	AT1G70730	AT1G70730
AT1G74950	AT1G05310	0.801317	0.00532276						AT3G13880	TG	AT1G72150	PATL1
AT1G74950	AT1G05410	0.818627	0.00377986						AT3G14190	TG	AT1G72770	HAB1
AT1G74950	AT1G06090	0.820946	0.00360094						AT3G14290	TG	AT1G74440	AT1G74440
AT1G74950	AT1G06100	0.809158	0.00457709						AT3G15830	TG	AT1G74950	TIFY10B
AT1G74950	AT1G06690	0.813234	0.00422047						AT3G16000	TG	AT1G75310	AUL1
AT1G74950	AT1G07370	0.96333	7.56785e-06						AT3G16010	TG	AT1G76080	CDSP32
AT1G74950	AT1G08530	0.813111	0.00423092						AT3G17790	TG	AT1G76160	sks5
AT1G74950	AT1G08830	-0.873651	0.000954672						AT3G17810	TG	AT1G76490	HMG1
AT1G74950	AT1G11090	0.871964	0.00100454						AT3G18000	TG	AT1G76590	AT1G76590
AT1G74950	AT1G12140	0.870009	0.00106469						AT3G19590	TG	AT1G76790	AT1G76790
AT1G74950	AT1G12780	0.831488	0.00286332						AT3G19780	TG	AT1G78010	AT1G78010
AT1G74950	AT1G13410	0.807994	0.00468268						AT3G19810	TG	AT1G80560	IMDH
AT1G74950	AT1G13750	0.832103	0.00282396						AT3G19960	TG	AT1G80770	PDE318
AT1G74950	AT1G14200	-0.86829	0.00111971						AT3G21130	TG	AT1G80840	WRKY40
AT1G74950	AT1G14520	0.825332	0.00327925						AT3G21870	TG	AT2G01150	RHA2B
AT1G74950	AT1G16690	0.824292	0.00335359						AT3G22260	TG	AT2G01220	AT2G01220
AT1G74950	AT1G16830	-0.850894	0.00179909						AT3G22370	TG	AT2G01350	QPT
AT1G74950	AT1G19080	0.814123	0.00414541						AT3G22740	TG	AT2G01670	atnudt17
AT1G74950	AT1G19140	0.920358	0.000159743						AT3G23620	TG	AT2G01850	EXGT-A3
AT1G74950	AT1G19290	0.906359	0.000300045						AT3G23700	TG	AT2G02350	SKIP3
AT1G74950	AT1G19440	0.844348	0.00211877						AT3G23970	TG	AT2G02810	UTR1
AT1G74950	AT1G19690	0.915254	0.000203512						AT3G23990	TG	AT2G03640	AT2G03640
AT1G74950	AT1G20770	0.89874	0.000406399						AT3G25480	TG	AT2G05100	LHCB2.1
AT1G74950	AT1G21600	0.89463	0.00047407						AT3G25780	TG	AT2G05140	AT2G05140
AT1G74950	AT1G22410	0.81613	0.00397957						AT3G25910	TG	AT2G05310	AT2G05310
AT1G74950	AT1G23660	-0.808576	0.00462971						AT3G25920	TG	AT2G07250	AT2G07250
AT1G74950	AT1G26640	0.805119	0.00495115						AT3G26000	TG	AT2G14900	AT2G14900
AT1G74950	AT1G26730	0.819825	0.00368662						AT3G26410	TG	AT2G17230	EXL5
AT1G74950	AT1G27630	0.912213	0.000233448						AT3G27250	TG	AT2G18230	AtPPa2
AT1G74950	AT1G28110	0.880999	0.000758195						AT3G27380	TG	AT2G18660	EXLB3
AT1G74950	AT1G31180	0.840359	0.00233258						AT3G27820	TG	AT2G18680	AT2G18680
AT1G74950	AT1G31480	0.840667	0.00231556						AT3G28590	TG	AT2G18710	SCY1
AT1G74950	AT1G32160	0.840731	0.00231201						AT3G29290	TG	AT2G20120	COV1
AT1G74950	AT1G32500	0.935142	7.15535e-05						AT3G29560	TG	AT2G20710	AT2G20710
AT1G74950	AT1G48600	0.830241	0.00294427						AT3G29781	TG	AT2G20890	PSB29
AT1G74950	AT1G50230	0.846125	0.00202826						AT3G29810	TG	AT2G21650	MEE3
AT1G74950	AT1G51680	0.858857	0.00145915						AT3G32090	TG	AT2G22475	GEM
AT1G74950	AT1G55180	0.862239	0.0013299						AT3G32917	TG	AT2G23670	YCF37
AT1G74950	AT1G55200	0.8321	0.00282413						AT3G33058	TG	AT2G25870	AT2G25870
AT1G74950	AT1G56050	0.803347	0.00512192						AT3G42252	TG	AT2G25900	ATCTH
AT1G74950	AT1G56430	0.922043	0.000146956						AT3G42715	TG	AT2G27775	AT2G27775
AT1G74950	AT1G60600	0.906826	0.000294276						AT3G44430	TG	AT2G28200	AT2G28200
AT1G74950	AT1G62570	0.800201	0.00543552						AT3G45300	TG	AT2G29420	ATGSTU7
AT1G74950	AT1G64970	0.856117	0.00157031						AT3G47520	TG	AT2G29450	ATGSTU5
AT1G74950	AT1G65710	0.86056	0.00139296						AT3G48450	TG	AT2G29500	AT2G29500
AT1G74950	AT1G66040	0.887742	0.000605485						AT3G51270	TG	AT2G29550	TUB7
AT1G74950	AT1G69030	0.801015	0.00535311						AT3G51450	TG	AT2G29990	NDA2
AT1G74950	AT1G69200	0.831602	0.00285599						AT3G52115	TG	AT2G30140	AT2G30140
AT1G74950	AT1G69220	0.829221	0.00301179						AT3G53030	TG	AT2G30440	AT2G30440
AT1G74950	AT1G71020	0.878575	0.000819362						AT3G53430	TG	AT2G30930	AT2G30930
AT1G74950	AT1G73655	0.866268	0.00118704						AT3G53750	TG	AT2G32100	OFP16
AT1G74950	AT1G74910	0.926854	0.000114575						AT3G54090	TG	AT2G32440	KAO2
AT1G74950	AT1G76730	0.895379	0.000461174						AT3G55610	TG	AT2G33530	scpl46
AT1G74950	AT1G78010	0.802135	0.00524115						AT3G56260	TG	AT2G34510	AT2G34510
AT1G74950	AT1G79410	0.842829	0.00219843						AT3G56390	TG	AT2G34720	NF-YA4
AT1G74950	AT1G79490	0.911887	0.000236842						AT3G56680	TG	AT2G34810	AT2G34810
AT1G74950	AT1G79720	0.876352	0.000878581						AT3G57550	TG	AT2G35700	ERF38
AT1G74950	AT1G79930	0.815068	0.00406673						AT3G57970	TG	AT2G35860	FLA16
AT1G74950	AT1G80280	0.864855	0.00123579						AT3G59320	TG	AT2G36410	AT2G36410
AT1G74950	AT1G80570	0.832743	0.00278339						AT3G60110	TG	AT2G36830	GAMMA-TIP
AT1G74950	AT1G80770	0.862836	0.00130799						AT3G62600	TG	AT2G37340	RSZ33
AT1G74950	AT1G80900	0.923396	0.000137246						AT4G00510	TG	AT2G37690	AT2G37690
AT1G74950	AT2G01270	0.871379	0.00102227						AT4G01026	TG	AT2G38230	PDX1.1
AT1G74950	AT2G12150	-0.890232	0.000555259						AT4G01080	TG	AT2G38470	WRKY33
AT1G74950	AT2G13650	0.894979	0.000468026						AT4G01430	TG	AT2G39330	JAL23
AT1G74950	AT2G16380	0.808281	0.0046565						AT4G02210	TG	AT2G39670	AT2G39670
AT1G74950	AT2G17130	0.898829	0.000405014						AT4G02400	TG	AT2G39870	AT2G39870
AT1G74950	AT2G18710	0.804216	0.00503766						AT4G02500	TG	AT2G40095	AT2G40095
AT1G74950	AT2G19600	0.846101	0.00202945						AT4G02940	TG	AT2G40460	AT2G40460
AT1G74950	AT2G20370	0.836285	0.00256657						AT4G03020	TG	AT2G40620	AT2G40620
AT1G74950	AT2G20430	-0.802731	0.00518231						AT4G03900	TG	AT2G41100	TCH3
AT1G74950	AT2G20980	0.819185	0.00373624						AT4G04910	TG	AT2G41140	CRK1
AT1G74950	AT2G21280	0.813074	0.00423413						AT4G06584	TG	AT2G41750	AT2G41750
AT1G74950	AT2G23350	0.831455	0.00286542						AT4G06602	TG	AT2G42770	AT2G42770
AT1G74950	AT2G23520	0.808642	0.00462367						AT4G07935	TG	AT2G43750	OASB
AT1G74950	AT2G24100	0.821576	0.0035534						AT4G08025	TG	AT2G44040	AT2G44040
AT1G74950	AT2G25270	0.887992	0.000600315						AT4G09313	TG	AT2G45790	PMM
AT1G74950	AT2G25800	0.895541	0.000458405						AT4G10480	TG	AT2G47160	BOR1
AT1G74950	AT2G26200	0.838794	0.00242057						AT4G10640	TG	AT2G47240	CER8
AT1G74950	AT2G28320	0.824357	0.00334893						AT4G11340	TG	AT2G47440	AT2G47440
AT1G74950	AT2G28830	0.803166	0.00513963						AT4G11560	TG	AT2G47800	ATMRP4
AT1G74950	AT2G29990	0.916485	0.000192235						AT4G12170	TG	AT2G47940	DEGP2
AT1G74950	AT2G30200	0.857834	0.00149996						AT4G12470	TG	AT3G02040	SRG3
AT1G74950	AT2G30390	0.857016	0.00153319						AT4G13650	TG	AT3G02170	LNG2
AT1G74950	AT2G31550	-0.800935	0.00536118						AT4G13780	TG	AT3G02410	AT3G02410
AT1G74950	AT2G32190	-0.813593	0.00419004						AT4G13885	TG	AT3G02570	MEE31
AT1G74950	AT2G32450	0.811333	0.00438427						AT4G14210	TG	AT3G03250	UGP
AT1G74950	AT2G33990	0.83009	0.00295422						AT4G14230	TG	AT3G04460	PEX12
AT1G74950	AT2G37320	0.802119	0.00524275						AT4G15130	TG	AT3G04840	AT3G04840
AT1G74950	AT2G38280	0.909416	0.000263743						AT4G15200	TG	AT3G05900	AT3G05900
AT1G74950	AT2G38670	0.805376	0.00492673						AT4G15230	TG	AT3G06150	AT3G06150
AT1G74950	AT2G38740	0.834022	0.00270365						AT4G15810	TG	AT3G07350	AT3G07350
AT1G74950	AT2G39670	0.857217	0.00152499						AT4G17480	TG	AT3G07430	emb1990
AT1G74950	AT2G40980	0.946544	3.34844e-05						AT4G17615	TG	AT3G08940	LHCB4.2
AT1G74950	AT2G42070	0.839536	0.00237854						AT4G18240	TG	AT3G09200	AT3G09200
AT1G74950	AT2G43040	0.863591	0.00128063						AT4G19100	TG	AT3G09270	ATGSTU8
AT1G74950	AT2G46240	0.824636	0.00332882						AT4G19640	TG	AT3G09350	AT3G09350
AT1G74950	AT2G47790	0.870356	0.00105383						AT4G19680	TG	AT3G09710	IQD1
AT1G74950	AT3G02300	0.812786	0.00425871						AT4G20130	TG	AT3G10690	AT3G10690
AT1G74950	AT3G03630	0.8741	0.000941687						AT4G20890	TG	AT3G11700	FLA18
AT1G74950	AT3G04490	0.806878	0.0047857						AT4G21210	TG	AT3G12820	AtMYB10
AT1G74950	AT3G04600	0.81219	0.00430984						AT4G21700	TG	AT3G13682	LDL2
AT1G74950	AT3G05640	0.842806	0.00219969						AT4G21770	TG	AT3G13950	AT3G13950
AT1G74950	AT3G06980	0.959888	1.07898e-05						AT4G22150	TG	AT3G14290	PAE2
AT1G74950	AT3G07330	0.806747	0.00479788						AT4G24190	TG	AT3G14620	CYP72A8
AT1G74950	AT3G09040	0.874104	0.000941584						AT4G24780	TG	AT3G15540	IAA19
AT1G74950	AT3G09410	0.816576	0.00394338						AT4G25090	TG	AT3G16050	PDX1.2
AT1G74950	AT3G10270	0.809143	0.00457846						AT4G27652	TG	AT3G16800	AT3G16800
AT1G74950	AT3G10690	0.833056	0.00276374						AT4G28320	TG	AT3G17380	AT3G17380
AT1G74950	AT3G11420	0.848151	0.00192847						AT4G28480	TG	AT3G17390	MTO3
AT1G74950	AT3G12560	0.902082	0.000356826						AT4G28510	TG	AT3G18000	XPL1
AT1G74950	AT3G13180	0.82067	0.00362187						AT4G29070	TG	AT3G18750	WNK6
AT1G74950	AT3G13510	0.839212	0.00239683						AT4G29090	TG	AT3G19030	AT3G19030
AT1G74950	AT3G13880	0.850822	0.00180241						AT4G29650	TG	AT3G19130	ATRBP47B
AT1G74950	AT3G14810	0.905623	0.000309312						AT4G30350	TG	AT3G20810	AT3G20810
AT1G74950	AT3G18110	0.921682	0.000149629						AT4G30490	TG	AT3G21110	PUR7
AT1G74950	AT3G19450	0.819705	0.00369592						AT4G30620	TG	AT3G21200	AT3G21200
AT1G74950	AT3G19590	0.817456	0.00387257						AT4G30790	TG	AT3G21300	AT3G21300
AT1G74950	AT3G19780	0.850457	0.00181929						AT4G30825	TG	AT3G22240	AT3G22240
AT1G74950	AT3G19840	0.843367	0.00216999						AT4G31000	TG	AT3G22550	AT3G22550
AT1G74950	AT3G19960	0.84528	0.00207092						AT4G32720	TG	AT3G23120	AtRLP38
AT1G74950	AT3G24190	0.827383	0.00313613						AT4G32920	TG	AT3G23730	XTH16
AT1G74950	AT3G24495	0.852082	0.00174507						AT4G33100	TG	AT3G23760	AT3G23760
AT1G74950	AT3G24530	0.877757	0.000840809						AT4G33140	TG	AT3G25900	HMT-1
AT1G74950	AT3G25500	0.836376	0.0025612						AT4G33220	TG	AT3G26790	FUS3
AT1G74950	AT3G26410	0.894462	0.000477						AT4G33495	TG	AT3G27060	TSO2
AT1G74950	AT3G26810	0.879723	0.000789961						AT4G33710	TG	AT3G27380	SDH2-1
AT1G74950	AT3G29290	0.821841	0.00353353						AT4G33740	TG	AT3G27960	AT3G27960
AT1G74950	AT3G42628	0.806249	0.00484438						AT4G33760	TG	AT3G42710	AT3G42710
AT1G74950	AT3G45750	0.866397	0.00118265						AT4G33790	TG	AT3G42996	AT3G42996
AT1G74950	AT3G47340	-0.892341	0.000515163						AT4G33890	TG	AT3G44430	AT3G44430
AT1G74950	AT3G48070	0.883546	0.00069756						AT4G34920	TG	AT3G44990	XTR8
AT1G74950	AT3G48110	0.89871	0.000406872						AT4G35110	TG	AT3G45640	ATMPK3
AT1G74950	AT3G51270	0.816929	0.00391483						AT4G35360	TG	AT3G47340	ASN1
AT1G74950	AT3G51460	0.804154	0.00504368						AT4G35630	TG	AT3G47480	AT3G47480
AT1G74950	AT3G54090	0.831777	0.00284478						AT4G36400	TG	AT3G47500	CDF3
AT1G74950	AT3G55400	0.805419	0.00492263						AT4G36550	TG	AT3G48520	CYP94B3
AT1G74950	AT3G56260	0.842192	0.00223251						AT4G36810	TG	AT3G50750	AT3G50750
AT1G74950	AT3G58140	0.922979	0.000140187						AT4G37705	TG	AT3G50970	LTI30
AT1G74950	AT3G59350	0.803988	0.0050597						AT4G38020	TG	AT3G51330	AT3G51330
AT1G74950	AT3G59780	0.836286	0.00256655						AT4G38320	TG	AT3G51820	G4
AT1G74950	AT3G59870	0.897696	0.000422872						AT4G39000	TG	AT3G51870	AT3G51870
AT1G74950	AT3G62060	0.870116	0.00106133						AT4G39210	TG	AT3G51910	HSFA7A
AT1G74950	AT3G62910	0.913586	0.000219556						AT5G01290	TG	AT3G52150	AT3G52150
AT1G74950	AT3G63190	0.822454	0.00348784						AT5G02000	TG	AT3G52430	PAD4
AT1G74950	AT4G00490	0.880802	0.00076303						AT5G02010	TG	AT3G53180	AT3G53180
AT1G74950	AT4G02460	0.924595	0.000129043						AT5G03190	TG	AT3G53190	AT3G53190
AT1G74950	AT4G02500	0.813088	0.00423294						AT5G03240	TG	AT3G53420	PIP2A
AT1G74950	AT4G03120	0.815761	0.00400971						AT5G03650	TG	AT3G53780	ATRBL4
AT1G74950	AT4G04750	0.800578	0.00539721						AT5G03980	TG	AT3G54560	HTA11
AT1G74950	AT4G04850	0.820421	0.0036409						AT5G04190	TG	AT3G54810	BME3
AT1G74950	AT4G04910	0.829383	0.00300096						AT5G05760	TG	AT3G55240	AT3G55240
AT1G74950	AT4G06584	-0.80927	0.00456699						AT5G06530	TG	AT3G55470	AT3G55470
AT1G74950	AT4G06602	-0.890786	0.000544511						AT5G06860	TG	AT3G56130	AT3G56130
AT1G74950	AT4G08390	0.848161	0.00192798						AT5G06960	TG	AT3G56650	AT3G56650
AT1G74950	AT4G09040	0.831102	0.00288818						AT5G09900	TG	AT3G56680	AT3G56680
AT1G74950	AT4G13050	0.818742	0.00377084						AT5G10400	TG	AT3G56880	AT3G56880
AT1G74950	AT4G13780	0.816936	0.00391426						AT5G12950	TG	AT3G58140	AT3G58140
AT1G74950	AT4G14096	0.852565	0.00172345						AT5G13850	TG	AT3G58490	AT3G58490
AT1G74950	AT4G14880	0.820296	0.00365045						AT5G13970	TG	AT3G58620	TTL4
AT1G74950	AT4G15020	0.917577	0.000182623						AT5G15280	TG	AT3G60320	BZIP
AT1G74950	AT4G15110	0.890113	0.000557584						AT5G16300	TG	AT3G60420	AT3G60420
AT1G74950	AT4G15230	0.818584	0.00378323						AT5G17930	TG	AT3G60770	RPS13A
AT1G74950	AT4G15810	0.908322	0.000276333						AT5G20320	TG	AT3G61430	PIP1A
AT1G74950	AT4G17040	0.811306	0.0043866						AT5G20810	TG	AT3G61560	AT3G61560
AT1G74950	AT4G18480	0.802381	0.00521686						AT5G22370	TG	AT3G61610	AT3G61610
AT1G74950	AT4G19960	0.804931	0.00496905						AT5G23240	TG	AT3G63190	RRF
AT1G74950	AT4G20130	0.805569	0.00490844						AT5G23540	TG	AT4G00510	NA
AT1G74950	AT4G21180	0.8664	0.00118257						AT5G23910	TG	AT4G00720	ATSK32
AT1G74950	AT4G21580	0.921562	0.000150523						AT5G25070	TG	AT4G01330	AT4G01330
AT1G74950	AT4G21700	0.844185	0.00212724						AT5G25240	TG	AT4G03450	AT4G03450
AT1G74950	AT4G21810	-0.88576	0.000647787						AT5G25260	TG	AT4G04570	AT4G04570
AT1G74950	AT4G22840	0.852296	0.00173545						AT5G27300	TG	AT4G05390	ATRFNR1
AT1G74950	AT4G24100	0.844909	0.00208987						AT5G27520	TG	AT4G07330	AT4G07330
AT1G74950	AT4G24790	0.923341	0.00013763						AT5G27560	TG	AT4G10500	AT4G10500
AT1G74950	AT4G24810	0.869447	0.00108245						AT5G28080	TG	AT4G11960	PGRL1B
AT1G74950	AT4G25370	0.879362	0.000799119						AT5G28484	TG	AT4G12420	SKU5
AT1G74950	AT4G25870	0.916352	0.000193427						AT5G29075	TG	AT4G13800	AT4G13800
AT1G74950	AT4G26100	0.848228	0.00192474						AT5G31909	TG	AT4G14230	AT4G14230
AT1G74950	AT4G26610	0.818627	0.00377989						AT5G32060	TG	AT4G14365	DL3220C
AT1G74950	AT4G28360	0.817561	0.00386424						AT5G35061	TG	AT4G14680	APS3
AT1G74950	AT4G32580	0.913663	0.000218799						AT5G35338	TG	AT4G15000	AT4G15000
AT1G74950	AT4G32920	0.918483	0.000174921						AT5G35720	TG	AT4G15210	BAM5
AT1G74950	AT4G33100	-0.894799	0.000471136						AT5G36937	TG	AT4G16215	AT4G16215
AT1G74950	AT4G33140	0.841994	0.00224315						AT5G37310	TG	AT4G16740	ATTPS03
AT1G74950	AT4G33470	0.894016	0.000484845						AT5G37610	TG	AT4G18970	AT4G18970
AT1G74950	AT4G33760	0.811426	0.00437609						AT5G38192	TG	AT4G20320	AT4G20320
AT1G74950	AT4G35360	0.924858	0.000127293						AT5G38393	TG	AT4G20830	AT4G20830
AT1G74950	AT4G35430	0.901722	0.000361947						AT5G39510	TG	AT4G21380	ARK3
AT1G74950	AT4G35630	0.858097	0.0014894						AT5G39730	TG	AT4G23630	BTI1
AT1G74950	AT4G35870	0.904732	0.000320797						AT5G39940	TG	AT4G24805	AT4G24805
AT1G74950	AT4G36910	0.823026	0.00344565						AT5G40810	TG	AT4G25370	AT4G25370
AT1G74950	AT4G37490	0.820615	0.00362607						AT5G41260	TG	AT4G25450	NAP8
AT1G74950	AT4G37520	-0.918681	0.000173268						AT5G41360	TG	AT4G25900	AT4G25900
AT1G74950	AT4G38160	0.806015	0.00486631						AT5G42330	TG	AT4G26370	AT4G26370
AT1G74950	AT4G39120	0.89666	0.000439689						AT5G44100	TG	AT4G26540	AT4G26540
AT1G74950	AT4G39380	0.900626	0.000377853						AT5G44250	TG	AT4G26690	SHV3
AT1G74950	AT4G39450	0.838391	0.00244362						AT5G44780	TG	AT4G27280	AT4G27280
AT1G74950	AT5G01290	0.826994	0.00316295						AT5G45120	TG	AT4G27910	SDG16
AT1G74950	AT5G01770	0.885469	0.000654188						AT5G46100	TG	AT4G28480	AT4G28480
AT1G74950	AT5G02150	0.883682	0.000694422						AT5G46920	TG	AT4G28720	AT4G28720
AT1G74950	AT5G02490	0.832813	0.00277898						AT5G47200	TG	AT4G29700	AT4G29700
AT1G74950	AT5G03650	0.835908	0.00258904						AT5G47610	TG	AT4G30440	GAE1
AT1G74950	AT5G03910	0.955781	1.58558e-05						AT5G50000	TG	AT4G30490	AT4G30490
AT1G74950	AT5G04920	0.818976	0.00375251						AT5G50780	TG	AT4G31000	AT4G31000
AT1G74950	AT5G06340	0.872427	0.000990664						AT5G51410	TG	AT4G32300	SD2-5
AT1G74950	AT5G08650	0.815768	0.00400912						AT5G51750	TG	AT4G32480	AT4G32480
AT1G74950	AT5G09300	0.893684	0.000490746						AT5G51880	TG	AT4G32940	GAMMA-VPE
AT1G74950	AT5G10160	0.850531	0.00181584						AT5G52520	TG	AT4G33360	AT4G33360
AT1G74950	AT5G10900	0.863447	0.00128583						AT5G52920	TG	AT4G33420	PER47
AT1G74950	AT5G14660	0.911152	0.000244622						AT5G53120	TG	AT4G33470	hda14
AT1G74950	AT5G17530	0.824337	0.00335035						AT5G53130	TG	AT4G33920	AT4G33920
AT1G74950	AT5G18570	0.904224	0.000327483						AT5G55280	TG	AT4G33985	AT4G33985
AT1G74950	AT5G18590	0.857559	0.00151109						AT5G56190	TG	AT4G34135	UGT73B2
AT1G74950	AT5G20080	0.861134	0.00137116						AT5G56260	TG	AT4G35320	AT4G35320
AT1G74950	AT5G20320	0.803241	0.00513234						AT5G56970	TG	AT4G35430	AT4G35430
AT1G74950	AT5G22050	0.911947	0.000236217						AT5G57270	TG	AT4G35480	RHA3B
AT1G74950	AT5G23330	0.925132	0.000125488						AT5G57540	TG	AT4G35770	SEN1
AT1G74950	AT5G24020	0.835504	0.00261332						AT5G57750	TG	AT4G36010	YPR5
AT1G74950	AT5G26236	0.863842	0.00127166						AT5G57790	TG	AT4G37790	HAT22
AT1G74950	AT5G27560	0.910205	0.000254924						AT5G57800	TG	AT4G37800	XTH7
AT1G74950	AT5G30510	0.923633	0.000135592						AT5G57910	TG	AT4G38160	pde191
AT1G74950	AT5G34839	-0.813715	0.00417981						AT5G58430	TG	AT4G38780	AT4G38780
AT1G74950	AT5G36250	0.817142	0.0038977						AT5G58970	TG	AT4G39260	GR-RBP8
AT1G74950	AT5G38192	-0.815865	0.0040012						AT5G59160	TG	AT4G39330	CAD9
AT1G74950	AT5G39510	0.81104	0.00440984						AT5G59330	TG	AT4G39840	AT4G39840
AT1G74950	AT5G44600	0.913824	0.000217215						AT5G59920	TG	AT5G01040	LAC8
AT1G74950	AT5G46100	0.828394	0.00306726						AT5G61000	TG	AT5G01160	AT5G01160
AT1G74950	AT5G46920	0.869006	0.00109657						AT5G61300	TG	AT5G02810	PRR7
AT1G74950	AT5G47420	0.802387	0.00521623						AT5G61550	TG	AT5G03080	AT5G03080
AT1G74950	AT5G48220	0.806769	0.00479583						AT5G62290	TG	AT5G03630	ATMDAR2
AT1G74950	AT5G48830	0.81037	0.00446886						AT5G62820	TG	AT5G04660	CYP77A4
AT1G74950	AT5G49220	0.857924	0.00149634						AT5G63220	TG	AT5G04820	OFP13
AT1G74950	AT5G50870	0.837843	0.00247522						AT5G63330	TG	AT5G06530	AT5G06530
AT1G74950	AT5G51720	-0.861749	0.00134809						AT5G63480	TG	AT5G07090	AT5G07090
AT1G74950	AT5G51890	0.871257	0.001026						AT5G63770	TG	AT5G08380	AtAGAL1
AT1G74950	AT5G52520	0.836785	0.00253699						AT5G63860	TG	AT5G08690	AT5G08690
AT1G74950	AT5G53130	0.863078	0.00129916						AT5G63880	TG	AT5G09300	AT5G09300
AT1G74950	AT5G55560	0.811432	0.00437557						AT5G64510	TG	AT5G09440	EXL4
AT1G74950	AT5G56100	-0.903954	0.000331079						AT5G64580	TG	AT5G09470	DIC3
AT1G74950	AT5G56180	0.829831	0.00297127						AT5G64670	TG	AT5G10390	AT5G10390
AT1G74950	AT5G57190	0.863559	0.00128181						AT5G64760	TG	AT5G12230	AT5G12230
AT1G74950	AT5G57270	0.886559	0.000630492						AT5G64770	TG	AT5G14450	AT5G14450
AT1G74950	AT5G58430	0.842588	0.00221127						AT5G65270	TG	AT5G14550	AT5G14550
AT1G74950	AT5G61000	0.875141	0.000912123						AT5G65360	TG	AT5G14660	PDF1B
AT1G74950	AT5G61510	0.920284	0.000160322						AT5G65690	TG	AT5G14700	AT5G14700
AT1G74950	AT5G62260	-0.819287	0.00372828						AT5G66260	TG	AT5G18470	AT5G18470
AT1G74950	AT5G64580	0.806603	0.00481124						ATCG00050	TG	AT5G18670	BMY3
AT1G74950	AT5G65710	0.883927	0.000688804						ATCG00740	TG	AT5G18840	AT5G18840
AT1G74950	AT5G66360	0.907686	0.000283858						ATCG00770	TG	AT5G19250	AT5G19250
AT1G74950	AT5G67330	0.840645	0.00231677						AT1G01230	TG	AT5G19420	AT5G19420
AT1G79700	AT1G09800	-0.806665	0.00480546						AT1G01570	TG	AT5G21920	AT5G21920
AT1G79700	AT1G11860	-0.847072	0.00198115						AT1G01760	TG	AT5G22440	RPL10AC
AT1G79700	AT1G15790	0.89118	0.000536964						AT1G02630	TG	AT5G22460	AT5G22460
AT1G79700	AT1G18640	-0.911236	0.000243724						AT1G05205	TG	AT5G23870	AT5G23870
AT1G79700	AT1G22940	-0.822515	0.00348337						AT1G05360	TG	AT5G24314	PTAC7
AT1G79700	AT1G23360	-0.943445	4.17911e-05						AT1G09380	TG	AT5G24780	VSP1
AT1G79700	AT1G32080	-0.881459	0.000746951						AT1G09630	TG	AT5G25190	AT5G25190
AT1G79700	AT1G51580	-0.82229	0.00350009						AT1G09830	TG	AT5G25250	AT5G25250
AT1G79700	AT1G60430	-0.803782	0.00507965						AT1G10470	TG	AT5G34852	AT5G34852
AT1G79700	AT1G62200	-0.857237	0.00152415						AT1G12020	TG	AT5G38520	AT5G38520
AT1G79700	AT1G64150	-0.876072	0.000886262						AT1G13230	TG	AT5G38560	AT5G38560
AT1G79700	AT1G76680	-0.804605	0.00500024						AT1G15690	TG	AT5G42250	AT5G42250
AT1G79700	AT1G80570	-0.823817	0.00338792						AT1G21010	TG	AT5G44060	AT5G44060
AT1G79700	AT2G04450	0.844845	0.00209315						AT1G21460	TG	AT5G44260	AT5G44260
AT1G79700	AT2G07719	0.876574	0.000872539						AT1G21770	TG	AT5G44600	AT5G44600
AT1G79700	AT2G21370	-0.805222	0.0049414						AT1G22030	TG	AT5G45680	FKBP13
AT1G79700	AT2G23090	0.817452	0.00387289						AT1G23200	TG	AT5G47110	AT5G47110
AT1G79700	AT2G26240	0.817677	0.00385492						AT1G24450	TG	AT5G47200	ATRAB1A
AT1G79700	AT2G41680	-0.913238	0.000223021						AT1G24575	TG	AT5G47240	atnudt8
AT1G79700	AT2G43750	-0.867348	0.00115072						AT1G28960	TG	AT5G47730	AT5G47730
AT1G79700	AT2G46440	0.88177	0.000739434						AT1G29290	TG	AT5G48485	DIR1
AT1G79700	AT2G46910	-0.838586	0.00243246						AT1G30260	TG	AT5G52760	AT5G52760
AT1G79700	AT3G10280	-0.847587	0.0019559						AT1G31090	TG	AT5G52810	AT5G52810
AT1G79700	AT3G13620	-0.886358	0.000634813						AT1G32120	TG	AT5G54220	AT5G54220
AT1G79700	AT3G16400	0.874764	0.000922744						AT1G34150	TG	AT5G54290	AT5G54290
AT1G79700	AT3G20320	-0.819892	0.00368145						AT1G34350	TG	AT5G54610	ANK
AT1G79700	AT3G47480	0.807333	0.0047435						AT1G35617	TG	AT5G54960	PDC2
AT1G79700	AT3G56650	-0.842252	0.00222927						AT1G36640	TG	AT5G55280	FTSZ1-1
AT1G79700	AT3G59780	-0.835919	0.00258842						AT1G36927	TG	AT5G56260	AT5G56260
AT1G79700	AT3G60910	-0.853395	0.00168674						AT1G38380	TG	AT5G57345	AT5G57345
AT1G79700	AT3G61080	-0.936434	6.61223e-05						AT1G47510	TG	AT5G59160	TOPP2
AT1G79700	AT4G01000	0.824133	0.00336507						AT1G48630	TG	AT5G59480	AT5G59480
AT1G79700	AT4G01610	0.888973	0.000580272						AT1G48920	TG	AT5G59870	HTA6
AT1G79700	AT4G08470	0.858902	0.00145737						AT1G50740	TG	AT5G59970	AT5G59970
AT1G79700	AT4G09640	-0.800138	0.00544188						AT1G55140	TG	AT5G60390	AT5G60390
AT1G79700	AT4G15510	-0.872169	0.000998383						AT1G55340	TG	AT5G60450	ARF4
AT1G79700	AT4G16570	-0.819486	0.00371286						AT1G55805	TG	AT5G60710	AT5G60710
AT1G79700	AT4G24810	-0.849797	0.00185004						AT1G56120	TG	AT5G60840	AT5G60840
AT1G79700	AT4G26690	-0.823796	0.00338943						AT1G57690	TG	AT5G60860	AtRABA1f
AT1G79700	AT4G35250	-0.859237	0.00144419						AT1G58180	TG	AT5G60900	RLK1
AT1G79700	AT4G35430	-0.852188	0.0017403						AT1G61400	TG	AT5G61510	AT5G61510
AT1G79700	AT4G35440	-0.900605	0.000378152						AT1G63055	TG	AT5G61520	AT5G61520
AT1G79700	AT4G39940	-0.858271	0.00148242						AT1G64810	TG	AT5G62920	ARR6
AT1G79700	AT5G01930	-0.844986	0.00208592						AT1G64910	TG	AT5G63180	AT5G63180
AT1G79700	AT5G08640	-0.869772	0.00107215						AT1G66080	TG	AT5G63790	ANAC102
AT1G79700	AT5G12170	-0.827087	0.0031565						AT1G66740	TG	AT5G65380	AT5G65380
AT1G79700	AT5G17080	0.90068	0.000377048						AT1G67860	TG	AT5G65390	AGP7
AT1G79700	AT5G17870	0.9084	0.000275431						AT1G68400	TG	AT5G65470	AT5G65470
AT1G79700	AT5G35740	-0.800872	0.00536748						AT1G68650	TG	AT5G65730	XTH6
AT1G79700	AT5G38520	-0.86541	0.00121649						AT1G68765	TG	AT5G65940	CHY1
AT1G79700	AT5G59670	0.818149	0.00381749						AT1G68795	TG	AT5G66470	AT5G66470
AT1G79700	AT5G64640	-0.845014	0.00208452						AT1G70670	TG	ATCG01100	NDHA
AT2G26150	AT1G56020	-0.818232	0.00381099						AT1G71190	TG	AT1G01060	LHY
AT2G26150	AT2G02480	0.834498	0.0026744						AT1G71500	TG	AT1G01110	IQD18
AT2G26150	AT2G17140	0.826572	0.00319221						AT1G71750	TG	AT1G01160	GIF2
AT2G26150	AT3G05730	0.835437	0.00261735						AT1G73630	TG	AT1G01230	AT1G01230
AT2G26150	AT4G37770	-0.877946	0.000835813						AT1G73650	TG	AT1G01340	ATCNGC10
AT2G26150	AT5G01160	-0.835795	0.00259583						AT1G74890	TG	AT1G01370	HTR12
AT2G26150	AT5G39010	0.801371	0.00531732						AT1G77815	TG	AT1G01500	AT1G01500
AT2G26150	AT5G41040	0.831541	0.0028599						AT1G78410	TG	AT1G01560	ATMPK11
AT2G26150	AT5G55860	0.838193	0.00245499						AT1G78860	TG	AT1G01570	AT1G01570
AT2G34720	AT1G07430	0.81919	0.00373585						AT1G79110	TG	AT1G01760	AT1G01760
AT2G34720	AT1G12140	0.852504	0.00172616						AT1G79660	TG	AT1G01790	KEA1
AT2G34720	AT1G14230	0.815775	0.00400851						AT2G10895	TG	AT1G01800	AT1G01800
AT2G34720	AT1G16940	-0.80177	0.00527747						AT2G11380	TG	AT1G02150	AT1G02150
AT2G34720	AT1G18540	0.868332	0.00111833						AT2G11490	TG	AT1G02160	AT1G02160
AT2G34720	AT1G20770	0.837313	0.00250602						AT2G11640	TG	AT1G02190	AT1G02190
AT2G34720	AT1G23760	-0.816017	0.0039888						AT2G14580	TG	AT1G02340	HFR1
AT2G34720	AT1G33220	-0.847551	0.00195761						AT2G17050	TG	AT1G02380	AT1G02380
AT2G34720	AT1G33580	-0.832813	0.00277901						AT2G17450	TG	AT1G02390	GPAT2
AT2G34720	AT1G35720	0.828733	0.00304441						AT2G18030	TG	AT1G02630	AT1G02630
AT2G34720	AT1G48830	0.836101	0.00257756						AT2G21185	TG	AT1G02680	TAF13
AT2G34720	AT1G55530	0.848567	0.00190844						AT2G23670	TG	AT1G02730	ATCSLD5
AT2G34720	AT1G72080	-0.813196	0.0042237						AT2G24270	TG	AT1G02740	AT1G02740
AT2G34720	AT1G78600	0.880402	0.000772926						AT2G27310	TG	AT1G02816	AT1G02816
AT2G34720	AT1G79010	0.831108	0.00288782						AT2G27430	TG	AT1G02850	BGLU11
AT2G34720	AT2G04400	0.868249	0.00112106						AT2G27775	TG	AT1G02860	NLA
AT2G34720	AT2G13650	0.817086	0.00390225						AT2G27840	TG	AT1G02920	GSTF7
AT2G34720	AT2G28305	0.888267	0.000594631						AT2G29420	TG	AT1G02930	ATGSTF6
AT2G34720	AT2G28940	0.825252	0.0032849						AT2G29540	TG	AT1G02950	ATGSTF4
AT2G34720	AT2G31083	-0.802439	0.00521105						AT2G30400	TG	AT1G03000	PEX6
AT2G34720	AT2G37040	0.844819	0.00209451						AT2G31520	TG	AT1G03055	AT1G03055
AT2G34720	AT2G39050	0.833379	0.00274352						AT2G32380	TG	AT1G03290	AT1G03290
AT2G34720	AT2G39630	0.877404	0.000850187						AT2G33590	TG	AT1G03330	AT1G03330
AT2G34720	AT2G40490	0.87797	0.000835189						AT2G35960	TG	AT1G03370	AT1G03370
AT2G34720	AT2G45790	0.85205	0.00174654						AT2G37020	TG	AT1G03457	AT1G03457
AT2G34720	AT2G47050	-0.860603	0.00139131						AT2G38140	TG	AT1G03610	AT1G03610
AT2G34720	AT2G47420	0.85389	0.00166513						AT2G39840	TG	AT1G03630	POR C
AT2G34720	AT3G04370	-0.838657	0.00242839						AT2G40230	TG	AT1G04020	BARD1
AT2G34720	AT3G07990	0.799935	0.00546263						AT2G41010	TG	AT1G04110	SDD1
AT2G34720	AT3G20230	0.890376	0.000552454						AT2G42770	TG	AT1G04120	ATMRP5
AT2G34720	AT3G20870	0.814252	0.00413466						AT2G43590	TG	AT1G04130	AT1G04130
AT2G34720	AT3G22240	-0.82535	0.003278						AT2G43640	TG	AT1G04220	KCS2
AT2G34720	AT3G42715	-0.814042	0.00415224						AT3G03600	TG	AT1G04280	AT1G04280
AT2G34720	AT3G56390	-0.813536	0.00419491						AT3G05200	TG	AT1G04490	AT1G04490
AT2G34720	AT4G03770	-0.843345	0.00217114						AT3G05500	TG	AT1G04530	AT1G04530
AT2G34720	AT4G17250	0.887574	0.000609						AT3G06035	TG	AT1G04570	AT1G04570
AT2G34720	AT4G18370	0.817302	0.00388493						AT3G06310	TG	AT1G04600	XIA
AT2G34720	AT4G19640	0.838395	0.00244337						AT3G07110	TG	AT1G04820	TUA4
AT2G34720	AT4G25090	-0.817894	0.00383771						AT3G07350	TG	AT1G04900	AT1G04900
AT2G34720	AT4G25390	-0.863279	0.00129189						AT3G09300	TG	AT1G04970	AT1G04970
AT2G34720	AT4G26200	-0.815091	0.0040648						AT3G11120	TG	AT1G05055	GTF2H2
AT2G34720	AT4G27250	-0.819485	0.00371291						AT3G13140	TG	AT1G05085	AT1G05085
AT2G34720	AT4G27420	-0.904819	0.000319659						AT3G13310	TG	AT1G05140	AT1G05140
AT2G34720	AT4G33480	0.822229	0.00350462						AT3G13674	TG	AT1G05205	AT1G05205
AT2G34720	AT4G34920	0.863679	0.0012775						AT3G15720	TG	AT1G05260	RCI3
AT2G34720	AT5G04190	-0.846829	0.00199317						AT3G23725	TG	AT1G05300	ZIP5
AT2G34720	AT5G13850	0.822868	0.00345729						AT3G23790	TG	AT1G05310	AT1G05310
AT2G34720	AT5G27340	-0.901997	0.000358038						AT3G24770	TG	AT1G05360	AT1G05360
AT2G34720	AT5G27520	0.834084	0.0026998						AT3G26710	TG	AT1G05410	AT1G05410
AT2G34720	AT5G35320	0.823627	0.00340173						AT3G26960	TG	AT1G05430	AT1G05430
AT2G34720	AT5G44300	-0.806087	0.0048596						AT3G27800	TG	AT1G05680	AT1G05680
AT2G34720	AT5G55610	0.849921	0.00184424						AT3G29370	TG	AT1G05700	AT1G05700
AT2G34720	AT5G65360	0.846885	0.00199038						AT3G29776	TG	AT1G05805	AT1G05805
AT2G40350	AT1G07740	0.814483	0.00411536						AT3G30847	TG	AT1G05960	AT1G05960
AT2G40350	AT1G17745	-0.867465	0.00114685						AT3G31358	TG	AT1G06040	STO
AT2G40350	AT1G67180	0.805848	0.00488208						AT3G32093	TG	AT1G06090	AT1G06090
AT2G40350	AT2G36410	0.80324	0.00513242						AT3G32894	TG	AT1G06100	AT1G06100
AT2G40350	AT2G39570	-0.82711	0.00315496						AT3G42313	TG	AT1G06145	EMB1444
AT2G40350	AT3G51240	0.850766	0.001805						AT3G42860	TG	AT1G06225	CLE3
AT2G40350	AT4G24570	0.842961	0.00219145						AT3G46210	TG	AT1G06360	AT1G06360
AT2G40350	AT4G29285	-0.927123	0.00011294						AT3G47650	TG	AT1G06590	AT1G06590
AT2G40350	AT5G12130	0.864149	0.00126071						AT3G50040	TG	AT1G06640	AT1G06640
AT2G40350	AT5G34868	-0.800038	0.00545207						AT3G53740	TG	AT1G06770	DRIP1
AT2G40350	AT5G35780	-0.809799	0.00451959						AT3G54560	TG	AT1G06820	CRTISO
AT2G40350	AT5G37478	0.808603	0.0046272						AT3G55010	TG	AT1G06830	AT1G06830
AT2G40350	AT5G38560	0.813871	0.00416664						AT3G55470	TG	AT1G06900	AT1G06900
AT2G40350	AT5G58310	0.919212	0.000168901						AT3G56290	TG	AT1G06960	AT1G06960
AT2G40350	AT5G64230	0.807408	0.0047366						AT3G56490	TG	AT1G07040	AT1G07040
AT3G15540	AT1G04570	0.806648	0.00480711						AT3G59840	TG	AT1G07080	AT1G07080
AT3G15540	AT1G08250	0.817324	0.00388316						AT3G61690	TG	AT1G07130	STN1
AT3G15540	AT1G09070	0.815086	0.00406526						AT3G61770	TG	AT1G07220	AT1G07220
AT3G15540	AT1G13650	0.832406	0.0028047						AT3G61900	TG	AT1G07240	UGT71C5
AT3G15540	AT1G70640	0.814982	0.00407387						AT3G62820	TG	AT1G07250	UGT71C4
AT3G15540	AT2G30770	-0.898142	0.000415777						AT4G00200	TG	AT1G07300	AT1G07300
AT3G15540	AT2G40240	0.819454	0.00371536						AT4G00810	TG	AT1G07310	AT1G07310
AT3G15540	AT3G13560	0.80369	0.00508861						AT4G01850	TG	AT1G07340	ATSTP2
AT3G15540	AT3G14620	-0.864632	0.00124364						AT4G03400	TG	AT1G07370	PCNA1
AT3G15540	AT3G21130	-0.812924	0.00424688						AT4G03926	TG	AT1G07400	AT1G07400
AT3G15540	AT3G25460	0.811789	0.00434452						AT4G04470	TG	AT1G07430	AT1G07430
AT3G15540	AT4G01026	0.831893	0.00283737						AT4G04640	TG	AT1G07640	OBP2
AT3G15540	AT4G33985	0.826742	0.00318037						AT4G06570	TG	AT1G07650	AT1G07650
AT3G15540	AT4G36010	0.805157	0.00494757						AT4G07850	TG	AT1G07680	AT1G07680
AT3G15540	AT4G37980	0.818017	0.00382792						AT4G07856	TG	AT1G07740	AT1G07740
AT3G15540	AT4G38780	0.898439	0.000411099						AT4G08869	TG	AT1G07790	HTB1
AT3G15540	AT5G02090	0.846629	0.0020031						AT4G10040	TG	AT1G07810	ECA1
AT3G15540	AT5G28484	-0.81819	0.00381431						AT4G11290	TG	AT1G07980	NF-YC10
AT3G15540	AT5G39210	0.894216	0.00048132						AT4G14746	TG	AT1G08010	AT1G08010
AT3G15540	AT5G42430	-0.817719	0.0038516						AT4G16270	TG	AT1G08035	AT1G08035
AT3G24500	AT1G05085	0.858939	0.00145588						AT4G17790	TG	AT1G08070	AT1G08070
AT3G24500	AT1G08035	0.908494	0.000274326						AT4G18975	TG	AT1G08110	AT1G08110
AT3G24500	AT1G13230	0.940443	5.1207e-05						AT4G21000	TG	AT1G08250	ADT6
AT3G24500	AT1G15460	-0.853528	0.00168092						AT4G21560	TG	AT1G08270	AT1G08270
AT3G24500	AT1G15690	-0.817348	0.00388123						AT4G21830	TG	AT1G08360	RPL10AA
AT3G24500	AT1G21460	0.860212	0.00140632						AT4G21980	TG	AT1G08450	CRT3
AT3G24500	AT1G24450	0.816011	0.00398928						AT4G22190	TG	AT1G08460	HDA08
AT3G24500	AT1G29290	0.814446	0.00411842						AT4G22560	TG	AT1G08510	FATB
AT3G24500	AT1G31090	0.849052	0.00188527						AT4G29300	TG	AT1G08520	CHLD
AT3G24500	AT1G34150	0.841262	0.00228287						AT4G29440	TG	AT1G08530	AT1G08530
AT3G24500	AT1G35617	0.881902	0.000736256						AT4G30280	TG	AT1G08650	PPCK1
AT3G24500	AT1G47510	0.961036	9.62013e-06						AT4G34555	TG	AT1G08760	AT1G08760
AT3G24500	AT1G66080	0.813697	0.00418133						AT4G35090	TG	AT1G08830	CSD1
AT3G24500	AT1G74010	-0.871633	0.00101454						AT4G35200	TG	AT1G08930	ERD6
AT3G24500	AT1G78410	0.810939	0.00441873						AT4G35720	TG	AT1G08980	AMI1
AT3G24500	AT2G01560	0.936156	6.72634e-05						AT4G37530	TG	AT1G09070	SRC2
AT3G24500	AT2G03090	0.81788	0.00383881						AT4G38890	TG	AT1G09130	AT1G09130
AT3G24500	AT2G11380	0.834677	0.00266345						AT5G01570	TG	AT1G09150	AT1G09150
AT3G24500	AT2G11640	0.863036	0.00130071						AT5G02020	TG	AT1G09240	NAS3
AT3G24500	AT2G15190	0.80017	0.00543866						AT5G02330	TG	AT1G09380	AT1G09380
AT3G24500	AT2G27840	0.841997	0.00224298						AT5G03080	TG	AT1G09500	AT1G09500
AT3G24500	AT2G29270	-0.823329	0.00342346						AT5G03220	TG	AT1G09570	PHYA
AT3G24500	AT2G30400	0.923254	0.000138241						AT5G06270	TG	AT1G09630	ATRAB11C
AT3G24500	AT2G39410	0.824366	0.00334826						AT5G06660	TG	AT1G09640	AT1G09640
AT3G24500	AT2G43590	0.811739	0.00434888						AT5G07225	TG	AT1G09690	AT1G09690
AT3G24500	AT3G04360	0.898586	0.0004088						AT5G07370	TG	AT1G09740	AT1G09740
AT3G24500	AT3G23725	0.84911	0.00188248						AT5G09250	TG	AT1G09780	AT1G09780
AT3G24500	AT3G27025	-0.80999	0.00450256						AT5G09950	TG	AT1G09800	AT1G09800
AT3G24500	AT3G27720	0.889123	0.00057725						AT5G10930	TG	AT1G09830	PUR2
AT3G24500	AT3G27800	0.86512	0.00122657						AT5G11070	TG	AT1G09920	AT1G09920
AT3G24500	AT3G29615	0.847765	0.00194717						AT5G11760	TG	AT1G10060	ATBCAT-1
AT3G24500	AT3G30847	0.804075	0.00505132						AT5G15380	TG	AT1G10070	ATBCAT-2
AT3G24500	AT3G42086	0.914651	0.000209214						AT5G17710	TG	AT1G10095	AT1G10095
AT3G24500	AT3G42313	-0.840702	0.00231363						AT5G19030	TG	AT1G10140	AT1G10140
AT3G24500	AT3G46210	0.867687	0.00113951						AT5G20710	TG	AT1G10270	GRP23
AT3G24500	AT3G52527	0.828988	0.00302733						AT5G20885	TG	AT1G10380	AT1G10380
AT3G24500	AT3G61900	0.924672	0.000128529						AT5G25030	TG	AT1G10430	PP2A-2
AT3G24500	AT4G01450	0.889693	0.000565861						AT5G25210	TG	AT1G10460	GLP7
AT3G24500	AT4G01870	0.862444	0.00132234						AT5G27320	TG	AT1G10470	ARR4
AT3G24500	AT4G03926	-0.802836	0.00517204						AT5G31999	TG	AT1G10522	AT1G10522
AT3G24500	AT4G04245	0.921552	0.000150596						AT5G33234	TG	AT1G10720	AT1G10720
AT3G24500	AT4G08869	0.851284	0.00178123						AT5G34460	TG	AT1G10740	AT1G10740
AT3G24500	AT4G11290	0.835919	0.00258841						AT5G35756	TG	AT1G10870	AGD4
AT3G24500	AT4G29300	0.937549	6.1691e-05						AT5G37190	TG	AT1G11055	AT1G11055
AT3G24500	AT4G32480	0.842475	0.00221731						AT5G37950	TG	AT1G11090	AT1G11090
AT3G24500	AT4G35200	0.82661	0.00318957						AT5G41685	TG	AT1G11210	AT1G11210
AT3G24500	AT5G02330	0.880749	0.000764347						AT5G42070	TG	AT1G11280	AT1G11280
AT3G24500	AT5G07225	0.80676	0.00479663						AT5G42500	TG	AT1G11310	MLO2
AT3G24500	AT5G20710	-0.801675	0.00528693						AT5G44510	TG	AT1G11330	AT1G11330
AT3G24500	AT5G28894	0.893261	0.00049835						AT5G46873	TG	AT1G11700	AT1G11700
AT3G24500	AT5G34460	0.802004	0.00525415						AT5G48485	TG	AT1G11730	AT1G11730
AT3G24500	AT5G41450	0.828292	0.00307416						AT5G49410	TG	AT1G11765	AT1G11765
AT3G24500	AT5G42500	0.922094	0.00014658						AT5G49550	TG	AT1G11790	ADT1
AT3G24500	AT5G44980	0.851534	0.00176986						AT5G50360	TG	AT1G11820	AT1G11820
AT3G24500	AT5G46873	-0.898401	0.000411705						AT5G50375	TG	AT1G11840	ATGLX1
AT3G24500	AT5G48485	0.860174	0.00140776						AT5G52570	TG	AT1G11860	GDCST
AT3G24500	AT5G50360	0.879444	0.000797026						AT5G54410	TG	AT1G11920	AT1G11920
AT3G24500	AT5G54410	0.906443	0.000298998						AT5G57010	TG	AT1G12000	AT1G12000
AT3G47500	AT1G12750	-0.820979	0.00359839						AT5G60250	TG	AT1G12020	AT1G12020
AT3G47500	AT1G28600	-0.800085	0.00544735						AT5G60840	TG	AT1G12140	FMO GS-OX5
AT3G47500	AT1G32505	0.801427	0.0053117						AT5G62920	TG	AT1G12230	AT1G12230
AT3G47500	AT1G78260	-0.825479	0.00326882						AT5G64080	TG	AT1G12240	ATBETAFRUCT4
AT3G47500	AT2G11890	0.865205	0.0012236						AT5G64780	TG	AT1G12290	AT1G12290
AT3G47500	AT2G44500	-0.806864	0.00478699						AT5G65380	TG	AT1G12320	AT1G12320
AT3G47500	AT3G09430	-0.822847	0.00345881						AT5G66240	TG	AT1G12360	KEU
AT3G47500	AT3G31990	-0.850739	0.00180623						AT5G66400	TG	AT1G12550	AT1G12550
AT3G47500	AT3G51180	-0.86153	0.00135626						AT5G66580	TG	AT1G12750	ATRBL6
AT3G47500	AT5G38430	0.850142	0.00183394						AT1G01340	TG	AT1G12780	UGE1
AT3G50750	AT1G23220	-0.843324	0.00217226						AT1G03370	TG	AT1G12790	AT1G12790
AT3G50750	AT1G66910	-0.883274	0.000703844						AT1G09660	TG	AT1G13060	PBE1
AT3G50750	AT1G69670	-0.838944	0.00241201						AT1G18830	TG	AT1G13210	ACA.l
AT3G50750	AT2G04850	-0.811078	0.00440654						AT1G19970	TG	AT1G13230	AT1G13230
AT3G50750	AT2G17480	-0.800785	0.0053763						AT1G27520	TG	AT1G13280	AOC4
AT3G50750	AT2G40240	-0.819088	0.00374377						AT1G29870	TG	AT1G13410	AT1G13410
AT3G50750	AT4G01026	-0.843226	0.00217742						AT1G32760	TG	AT1G13460	AT1G13460
AT3G50750	AT5G06530	-0.879546	0.000794441						AT1G34630	TG	AT1G13470	AT1G13470
AT3G50750	AT5G20810	0.818245	0.00380993						AT1G47495	TG	AT1G13600	AtbZIP58
AT3G50750	AT5G39940	-0.914353	0.000212065						AT1G60730	TG	AT1G13605	AT1G13605
AT3G50750	AT5G44780	-0.813808	0.00417192						AT1G67510	TG	AT1G13609	AT1G13609
AT3G50750	AT5G62820	0.810869	0.00442489						AT1G67750	TG	AT1G13630	AT1G13630
AT3G51910	AT1G05700	-0.82737	0.00313703						AT1G73805	TG	AT1G13750	AT1G13750
AT3G51910	AT1G23010	0.800708	0.00538407						AT1G74730	TG	AT1G13790	AT1G13790
AT3G51910	AT1G31420	-0.847634	0.0019536						AT1G76010	TG	AT1G14010	AT1G14010
AT3G51910	AT1G53645	-0.836038	0.00258133						AT1G79750	TG	AT1G14030	RBCMT
AT3G51910	AT1G58037	-0.833265	0.00275065						AT2G05500	TG	AT1G14170	AT1G14170
AT3G51910	AT2G02220	0.801172	0.00533731						AT2G21340	TG	AT1G14182	SCRL28
AT3G51910	AT2G37660	0.828425	0.00306519						AT2G22120	TG	AT1G14240	AT1G14240
AT3G51910	AT3G15530	-0.825599	0.00326034						AT2G22170	TG	AT1G14280	PKS2
AT3G51910	AT3G47010	-0.8257	0.00325325						AT2G32030	TG	AT1G14370	APK2A
AT3G51910	AT3G50640	-0.843855	0.0021444						AT2G32040	TG	AT1G14380	IQD28
AT3G51910	AT3G58820	0.82887	0.00303521						AT2G32840	TG	AT1G14410	WHY1
AT3G51910	AT4G06575	0.847709	0.00194993						AT2G38050	TG	AT1G14560	AT1G14560
AT3G51910	AT4G13800	0.909083	0.000267525						AT2G38230	TG	AT1G14720	XTR2
AT3G51910	AT4G20070	0.850983	0.00179502						AT2G38360	TG	AT1G14810	ASDH
AT3G51910	AT5G34887	-0.877811	0.000839387						AT2G43870	TG	AT1G14870	AT1G14870
AT3G59060	AT1G23050	0.841745	0.00225663						AT3G06590	TG	AT1G14880	AT1G14880
AT3G59060	AT1G52600	-0.800616	0.00539339						AT3G17770	TG	AT1G15010	AT1G15010
AT3G59060	AT2G23130	0.924529	0.000129484						AT3G23110	TG	AT1G15030	AT1G15030
AT3G59060	AT3G02280	0.846231	0.00202294						AT3G43670	TG	AT1G15100	RHA2A
AT3G59060	AT3G18150	0.846318	0.00201859						AT3G45860	TG	AT1G15110	AT1G15110
AT3G59060	AT4G10070	0.873452	0.000960443						AT3G59940	TG	AT1G15260	AT1G15260
AT3G59060	AT4G39840	-0.832629	0.00279059						AT4G04570	TG	AT1G15270	AT1G15270
AT3G59060	AT5G32215	0.831251	0.00287856						AT4G12980	TG	AT1G15400	AT1G15400
AT3G59060	AT5G44420	0.947646	3.08488e-05						AT4G13030	TG	AT1G15460	BOR4
AT3G59060	ATCG00740	-0.817741	0.00384988						AT4G14130	TG	AT1G15480	AT1G15480
AT3G59060	ATCG01100	-0.825949	0.00323575						AT4G17180	TG	AT1G15490	AT1G15490
AT3G62090	AT1G09150	-0.806701	0.00480218						AT4G19170	TG	AT1G15520	PDR12
AT3G62090	AT1G31860	-0.801257	0.0053288						AT4G24805	TG	AT1G15550	GA3OX1
AT3G62090	AT1G57720	-0.848928	0.00189116						AT4G26120	TG	AT1G15570	CYCA2;3
AT3G62090	AT1G69880	0.913362	0.000221789						AT4G28720	TG	AT1G15590	AT1G15590
AT3G62090	AT1G76100	-0.92993	9.68543e-05						AT4G33000	TG	AT1G15690	AVP1
AT3G62090	AT2G02710	0.80633	0.00483682						AT4G33660	TG	AT1G15790	AT1G15790
AT3G62090	AT2G42980	0.839456	0.00238308						AT4G34290	TG	AT1G15820	LHCB6
AT3G62090	AT3G02410	-0.816149	0.00397798						AT5G01020	TG	AT1G16260	AT1G16260
AT3G62090	AT3G61560	0.82639	0.00320483						AT5G02190	TG	AT1G16320	AT1G16320
AT3G62090	AT4G26540	-0.821804	0.00353629						AT5G08100	TG	AT1G16600	AT1G16600
AT3G62090	AT4G33350	-0.860804	0.00138368						AT5G13200	TG	AT1G16630	AT1G16630
AT3G62090	AT5G20190	-0.861751	0.00134802						AT5G14100	TG	AT1G16690	AT1G16690
AT3G62090	AT5G39030	0.814135	0.00414446						AT5G18050	TG	AT1G16700	AT1G16700
AT3G62090	AT5G62260	0.830744	0.00291142						AT5G18470	TG	AT1G16790	AT1G16790
AT4G11660	AT1G01790	-0.870488	0.00104972						AT5G20960	TG	AT1G16830	AT1G16830
AT4G11660	AT1G02160	0.845127	0.00207874						AT5G22520	TG	AT1G16940	AT1G16940
AT4G11660	AT1G02816	0.882799	0.000714963						AT5G25930	TG	AT1G16980	ATTPS2
AT4G11660	AT1G03055	-0.847464	0.00196189						AT5G27670	TG	AT1G17100	AT1G17100
AT4G11660	AT1G03630	-0.805135	0.00494966						AT5G36925	TG	AT1G17170	ATGSTU24
AT4G11660	AT1G04020	-0.829308	0.00300598						AT5G40290	TG	AT1G17200	AT1G17200
AT4G11660	AT1G04110	-0.843735	0.00215066						AT5G53640	TG	AT1G17380	JAZ5
AT4G11660	AT1G05410	-0.825221	0.0032871						AT5G55730	TG	AT1G17430	AT1G17430
AT4G11660	AT1G06090	-0.80745	0.00473271						AT5G57345	TG	AT1G17490	AT1G17490
AT4G11660	AT1G06690	-0.820389	0.00364335						AT5G58250	TG	AT1G17580	MYA1
AT4G11660	AT1G07370	-0.878345	0.000825363						AT5G65730	TG	AT1G17600	AT1G17600
AT4G11660	AT1G08530	-0.843479	0.00216411						AT1G05085	TG	AT1G17610	AT1G17610
AT4G11660	AT1G08830	0.831238	0.00287938						AT1G08035	TG	AT1G17650	GLYR2
AT4G11660	AT1G11090	-0.827059	0.00315843						AT1G63980	TG	AT1G17745	PGDH
AT4G11660	AT1G12140	-0.855408	0.00160005						AT1G74010	TG	AT1G17780	AT1G17780
AT4G11660	AT1G14200	0.859805	0.00142202						AT2G01560	TG	AT1G17830	AT1G17830
AT4G11660	AT1G14720	-0.851583	0.00176763						AT2G03090	TG	AT1G17840	WBC11
AT4G11660	AT1G17650	-0.824584	0.00333262						AT2G13710	TG	AT1G17890	GER2
AT4G11660	AT1G17830	-0.861455	0.00135908						AT2G20160	TG	AT1G17920	HDG12
AT4G11660	AT1G19080	-0.891621	0.000528602						AT2G20670	TG	AT1G18070	AT1G18070
AT4G11660	AT1G19140	-0.896469	0.000442848						AT2G31865	TG	AT1G18080	ATARCA
AT4G11660	AT1G19290	-0.805305	0.00493349						AT2G43680	TG	AT1G18130	AT1G18130
AT4G11660	AT1G19440	-0.807562	0.0047224						AT3G02040	TG	AT1G18280	AT1G18280
AT4G11660	AT1G19690	-0.888058	0.00059895						AT3G12600	TG	AT1G18540	AT1G18540
AT4G11660	AT1G20770	-0.888222	0.000595564						AT3G23167	TG	AT1G18620	AT1G18620
AT4G11660	AT1G21600	-0.867733	0.00113798						AT3G27025	TG	AT1G18640	PSP
AT4G11660	AT1G23360	-0.811201	0.00439579						AT3G27720	TG	AT1G18770	AT1G18770
AT4G11660	AT1G26730	-0.8133	0.00421493						AT3G29615	TG	AT1G18830	AT1G18830
AT4G11660	AT1G28110	-0.839227	0.00239598						AT3G42086	TG	AT1G18960	AT1G18960
AT4G11660	AT1G32500	-0.874023	0.000943913						AT3G50880	TG	AT1G19040	AT1G19040
AT4G11660	AT1G48600	-0.814	0.00415576						AT4G01450	TG	AT1G19050	ARR7
AT4G11660	AT1G50220	0.818938	0.00375552						AT4G01870	TG	AT1G19080	TTN10
AT4G11660	AT1G50230	-0.802438	0.00521117						AT4G04245	TG	AT1G19250	FMO1
AT4G11660	AT1G51680	-0.855865	0.00158086						AT4G05220	TG	AT1G19290	AT1G19290
AT4G11660	AT1G55180	-0.826213	0.00321718						AT4G07330	TG	AT1G19330	AT1G19330
AT4G11660	AT1G56430	-0.870354	0.00105388						AT4G09984	TG	AT1G19400	AT1G19400
AT4G11660	AT1G60260	-0.818226	0.0038114						AT4G15160	TG	AT1G19570	DHAR1
AT4G11660	AT1G60600	-0.843251	0.00217608						AT4G22960	TG	AT1G19640	JMT
AT4G11660	AT1G60990	-0.810661	0.00444315						AT4G29905	TG	AT1G19690	AT1G19690
AT4G11660	AT1G64970	-0.864115	0.00126193						AT4G30190	TG	AT1G19770	ATPUP14
AT4G11660	AT1G65270	0.800362	0.00541917						AT4G32480	TG	AT1G19835	AT1G19835
AT4G11660	AT1G66040	-0.815717	0.00401329						AT5G13170	TG	AT1G19970	AT1G19970
AT4G11660	AT1G71020	-0.884963	0.000665392						AT5G19780	TG	AT1G20010	TUB5
AT4G11660	AT1G73655	-0.841056	0.00229415						AT5G25460	TG	AT1G20160	ATSBT5.2
AT4G11660	AT1G74910	-0.940208	5.2005e-05						AT5G28913	TG	AT1G20390	AT1G20390
AT4G11660	AT1G76730	-0.848329	0.0019199						AT5G29574	TG	AT1G20550	AT1G20550
AT4G11660	AT1G76790	-0.877902	0.000836974						AT5G32775	TG	AT1G20560	AAE1
AT4G11660	AT1G79410	-0.850701	0.00180797						AT5G33285	TG	AT1G20640	AT1G20640
AT4G11660	AT1G79490	-0.908594	0.00027317						AT5G37175	TG	AT1G20770	AT1G20770
AT4G11660	AT1G79640	-0.802269	0.00522792						AT5G38383	TG	AT1G20790	AT1G20790
AT4G11660	AT1G79720	-0.862412	0.00132354						AT5G41450	TG	AT1G20925	AT1G20925
AT4G11660	AT1G80280	-0.833983	0.00270604						AT5G43300	TG	AT1G20960	emb1507
AT4G11660	AT1G80570	-0.907699	0.000283703						AT1G01790	TG	AT1G21010	AT1G21010
AT4G11660	AT1G80900	-0.922387	0.000144441						AT1G02160	TG	AT1G21130	AT1G21130
AT4G11660	AT2G12150	0.87276	0.000980785						AT1G02730	TG	AT1G21200	AT1G21200
AT4G11660	AT2G12720	0.823067	0.00344266						AT1G02816	TG	AT1G21220	AT1G21220
AT4G11660	AT2G13650	-0.846705	0.00199931						AT1G04110	TG	AT1G21250	WAK1
AT4G11660	AT2G17130	-0.921821	0.000148597						AT1G04130	TG	AT1G21300	AT1G21300
AT4G11660	AT2G18230	-0.843588	0.00215839						AT1G05055	TG	AT1G21460	AT1G21460
AT4G11660	AT2G20980	-0.80239	0.00521595						AT1G05310	TG	AT1G21470	AT1G21470
AT4G11660	AT2G21280	-0.849236	0.00187649						AT1G06090	TG	AT1G21580	AT1G21580
AT4G11660	AT2G25270	-0.813923	0.00416227						AT1G06100	TG	AT1G21770	AT1G21770
AT4G11660	AT2G25800	-0.811461	0.00437308						AT1G06130	TG	AT1G21930	AT1G21930
AT4G11660	AT2G29650	-0.834672	0.00266377						AT1G06690	TG	AT1G22030	AT1G22030
AT4G11660	AT2G29990	-0.864748	0.00123957						AT1G06770	TG	AT1G22300	GRF10
AT4G11660	AT2G30200	-0.818065	0.00382419						AT1G07370	TG	AT1G22330	AT1G22330
AT4G11660	AT2G30390	-0.901423	0.000366232						AT1G08530	TG	AT1G22350	AT1G22350
AT4G11660	AT2G37320	-0.806984	0.00477579						AT1G09800	TG	AT1G22400	UGT85A1
AT4G11660	AT2G38280	-0.821911	0.00352827						AT1G10070	TG	AT1G22410	AT1G22410
AT4G11660	AT2G38740	-0.825623	0.00325863						AT1G11090	TG	AT1G22420	AT1G22420
AT4G11660	AT2G39670	-0.853592	0.00167813						AT1G11700	TG	AT1G22450	COX6B
AT4G11660	AT2G40120	-0.848562	0.00190867						AT1G11790	TG	AT1G22570	AT1G22570
AT4G11660	AT2G40980	-0.89974	0.000391072						AT1G12140	TG	AT1G22700	AT1G22700
AT4G11660	AT2G43040	-0.805232	0.00494036						AT1G12240	TG	AT1G22940	TH1
AT4G11660	AT2G43750	-0.849928	0.0018439						AT1G12780	TG	AT1G22970	AT1G22970
AT4G11660	AT2G46910	-0.817663	0.00385604						AT1G13410	TG	AT1G23010	LPR1
AT4G11660	AT3G03630	-0.833767	0.00271943						AT1G13750	TG	AT1G23140	AT1G23140
AT4G11660	AT3G05640	-0.846058	0.0020316						AT1G13820	TG	AT1G23200	AT1G23200
AT4G11660	AT3G06980	-0.891902	0.000523325						AT1G14200	TG	AT1G23220	AT1G23220
AT4G11660	AT3G09040	-0.800122	0.00544353						AT1G14520	TG	AT1G23660	AT1G23660
AT4G11660	AT3G10280	-0.874529	0.000929414						AT1G14720	TG	AT1G23700	AT1G23700
AT4G11660	AT3G10840	-0.860164	0.00140815						AT1G14810	TG	AT1G23760	JP630
AT4G11660	AT3G11420	-0.820012	0.00367224						AT1G15490	TG	AT1G24145	AT1G24145
AT4G11660	AT3G13510	-0.801157	0.0053388						AT1G15550	TG	AT1G24150	FH4
AT4G11660	AT3G13880	-0.837213	0.00251189						AT1G16690	TG	AT1G24450	NFD2
AT4G11660	AT3G14810	-0.844749	0.00209809						AT1G17600	TG	AT1G24575	AT1G24575
AT4G11660	AT3G18110	-0.914753	0.000208239						AT1G17650	TG	AT1G24580	AT1G24580
AT4G11660	AT3G19450	-0.804242	0.00503513						AT1G17830	TG	AT1G24625	ZFP7
AT4G11660	AT3G19780	-0.872457	0.000989785						AT1G19080	TG	AT1G24909	AT1G24909
AT4G11660	AT3G19810	-0.807592	0.00471962						AT1G19440	TG	AT1G25054	AT1G25054
AT4G11660	AT3G19960	-0.817415	0.00387588						AT1G19690	TG	AT1G25210	AT1G25210
AT4G11660	AT3G20320	-0.834607	0.00266776						AT1G20770	TG	AT1G25230	AT1G25230
AT4G11660	AT3G24530	-0.841082	0.00229274						AT1G22410	TG	AT1G25250	AtIDD16
AT4G11660	AT3G26410	-0.810747	0.00443561						AT1G22420	TG	AT1G25290	ATRBL10
AT4G11660	AT3G26810	-0.855113	0.00161256						AT1G22940	TG	AT1G26150	PERK10
AT4G11660	AT3G29290	-0.843898	0.00214216						AT1G23360	TG	AT1G26180	AT1G26180
AT4G11660	AT3G43095	0.827632	0.00311909						AT1G26150	TG	AT1G26200	AT1G26200
AT4G11660	AT3G45280	0.80595	0.00487246						AT1G26270	TG	AT1G26210	AT1G26210
AT4G11660	AT3G47340	0.851624	0.00176578						AT1G26640	TG	AT1G26270	AT1G26270
AT4G11660	AT3G48070	-0.804053	0.00505336						AT1G26730	TG	AT1G26380	AT1G26380
AT4G11660	AT3G48110	-0.879526	0.000794961						AT1G27460	TG	AT1G26580	AT1G26580
AT4G11660	AT3G51480	-0.808245	0.00465978						AT1G27630	TG	AT1G26610	AT1G26610
AT4G11660	AT3G53750	-0.803795	0.00507839						AT1G28110	TG	AT1G26640	AT1G26640
AT4G11660	AT3G54660	-0.824883	0.00331119						AT1G30270	TG	AT1G26665	AT1G26665
AT4G11660	AT3G55630	-0.82631	0.00321044						AT1G30470	TG	AT1G26690	AT1G26690
AT4G11660	AT3G56260	-0.881337	0.000749928						AT1G30530	TG	AT1G26730	AT1G26730
AT4G11660	AT3G58140	-0.862442	0.00132243						AT1G31180	TG	AT1G26940	AT1G26940
AT4G11660	AT3G59350	-0.818802	0.00376609						AT1G31480	TG	AT1G26945	KDR
AT4G11660	AT3G59780	-0.865874	0.00120048						AT1G32160	TG	AT1G27400	RPL17A
AT4G11660	AT3G59870	-0.876429	0.000876486						AT1G32380	TG	AT1G27460	NPGR1
AT4G11660	AT3G62060	-0.930156	9.56344e-05						AT1G34130	TG	AT1G27520	AT1G27520
AT4G11660	AT3G62910	-0.903845	0.00033254						AT1G35435	TG	AT1G27630	CYCT1;3
AT4G11660	AT3G63190	-0.811312	0.00438605						AT1G44350	TG	AT1G27760	SAT32
AT4G11660	AT4G00490	-0.914506	0.000210596						AT1G47128	TG	AT1G27815	AT1G27815
AT4G11660	AT4G01080	-0.801	0.00535465						AT1G47317	TG	AT1G27900	AT1G27900
AT4G11660	AT4G02460	-0.836137	0.00257538						AT1G48600	TG	AT1G28000	AT1G28000
AT4G11660	AT4G08390	-0.845138	0.00207816						AT1G49600	TG	AT1G28010	PGP14
AT4G11660	AT4G13050	-0.891425	0.000532303						AT1G50230	TG	AT1G28110	SCPL45
AT4G11660	AT4G14096	-0.919072	0.000170048						AT1G51560	TG	AT1G28190	AT1G28190
AT4G11660	AT4G15020	-0.837905	0.0024716						AT1G51680	TG	AT1G28230	PUP1
AT4G11660	AT4G15110	-0.908751	0.000271348						AT1G52870	TG	AT1G28260	AT1G28260
AT4G11660	AT4G15810	-0.877979	0.00083495						AT1G54385	TG	AT1G28370	ERF11
AT4G11660	AT4G21180	-0.88514	0.000661444						AT1G55180	TG	AT1G28375	AT1G28375
AT4G11660	AT4G21210	-0.812545	0.0042793						AT1G55200	TG	AT1G28420	HB-1
AT4G11660	AT4G21580	-0.808496	0.00463695						AT1G55420	TG	AT1G28600	AT1G28600
AT4G11660	AT4G21810	0.971175	2.91697e-06						AT1G56430	TG	AT1G28650	AT1G28650
AT4G11660	AT4G22840	-0.852388	0.00173136						AT1G57770	TG	AT1G28695	AT1G28695
AT4G11660	AT4G24790	-0.856387	0.00155911						AT1G60260	TG	AT1G28960	ATNUDX15
AT4G11660	AT4G24810	-0.904408	0.000325057						AT1G60990	TG	AT1G29000	AT1G29000
AT4G11660	AT4G25370	-0.8211	0.00358923						AT1G62570	TG	AT1G29160	AT1G29160
AT4G11660	AT4G25870	-0.806404	0.00482986						AT1G62660	TG	AT1G29250	AT1G29250
AT4G11660	AT4G26370	-0.800181	0.00543754						AT1G65270	TG	AT1G29290	AT1G29290
AT4G11660	AT4G32580	-0.876283	0.000880482						AT1G65310	TG	AT1G29570	AT1G29570
AT4G11660	AT4G32920	-0.837606	0.00248895						AT1G65710	TG	AT1G29870	AT1G29870
AT4G11660	AT4G33100	0.835041	0.0026413						AT1G66040	TG	AT1G29880	AT1G29880
AT4G11660	AT4G33470	-0.901543	0.000364509						AT1G66460	TG	AT1G29930	CAB1
AT4G11660	AT4G35360	-0.912451	0.000231003						AT1G67360	TG	AT1G30040	ATGA2OX2
AT4G11660	AT4G35430	-0.941915	4.64132e-05						AT1G69220	TG	AT1G30260	AT1G30260
AT4G11660	AT4G35630	-0.811774	0.00434581						AT1G73655	TG	AT1G30270	CIPK23
AT4G11660	AT4G35870	-0.911542	0.000240475						AT1G74910	TG	AT1G30360	ERD4
AT4G11660	AT4G36910	-0.816399	0.00395772						AT1G76130	TG	AT1G30440	AT1G30440
AT4G11660	AT4G37520	0.937222	6.29672e-05						AT1G76540	TG	AT1G30470	AT1G30470
AT4G11660	AT4G39120	-0.801434	0.00531104						AT1G76730	TG	AT1G30600	AT1G30600
AT4G11660	AT4G39380	-0.845722	0.00204854						AT1G76790	TG	AT1G30640	AT1G30640
AT4G11660	AT5G01770	-0.882651	0.000718429						AT1G77550	TG	AT1G30670	AT1G30670
AT4G11660	AT5G01930	-0.824449	0.00334227						AT1G78010	TG	AT1G30795	AT1G30795
AT4G11660	AT5G02490	-0.818389	0.00379858						AT1G78800	TG	AT1G30900	AT1G30900
AT4G11660	AT5G03910	-0.873764	0.000951379						AT1G79010	TG	AT1G31090	AT1G31090
AT4G11660	AT5G06340	-0.84611	0.00202901						AT1G79050	TG	AT1G31163	AT1G31163
AT4G11660	AT5G09300	-0.877209	0.000855409						AT1G79490	TG	AT1G31170	SRX
AT4G11660	AT5G10160	-0.881288	0.000751112						AT1G79550	TG	AT1G31180	AT1G31180
AT4G11660	AT5G13930	-0.853834	0.00166754						AT1G79640	TG	AT1G31200	ATPP2-A9
AT4G11660	AT5G14640	-0.811899	0.00433502						AT1G79720	TG	AT1G31240	AT1G31240
AT4G11660	AT5G14660	-0.868197	0.00112274						AT1G79930	TG	AT1G31260	ZIP10
AT4G11660	AT5G18570	-0.889809	0.000563562						AT1G80120	TG	AT1G31330	PSAF
AT4G11660	AT5G18590	-0.807108	0.00476431						AT1G80280	TG	AT1G31400	AT1G31400
AT4G11660	AT5G20080	-0.87607	0.000886326						AT1G80380	TG	AT1G31420	FEI1
AT4G11660	AT5G22050	-0.933442	7.91872e-05						AT1G80560	TG	AT1G31480	SGR2
AT4G11660	AT5G22500	-0.82389	0.00338263						AT1G80570	TG	AT1G31490	AT1G31490
AT4G11660	AT5G23330	-0.895053	0.000466747						AT1G80900	TG	AT1G31660	AT1G31660
AT4G11660	AT5G24020	-0.857647	0.00150751						AT2G01270	TG	AT1G31800	CYP97A3
AT4G11660	AT5G26120	0.819364	0.00372234						AT2G12720	TG	AT1G31860	AT-IE
AT4G11660	AT5G27560	-0.831357	0.00287174						AT2G13620	TG	AT1G32060	PRK
AT4G11660	AT5G28085	0.825057	0.00329882						AT2G13650	TG	AT1G32080	AT1G32080
AT4G11660	AT5G30510	-0.895531	0.000458578						AT2G16320	TG	AT1G32100	PRR1
AT4G11660	AT5G32060	0.871598	0.0010156						AT2G16670	TG	AT1G32120	AT1G32120
AT4G11660	AT5G38192	0.837629	0.0024876						AT2G17130	TG	AT1G32160	AT1G32160
AT4G11660	AT5G44600	-0.844616	0.00210491						AT2G17360	TG	AT1G32380	AT1G32380
AT4G11660	AT5G46920	-0.81626	0.00396898						AT2G18230	TG	AT1G32500	ATNAP6
AT4G11660	AT5G47110	-0.799995	0.00545654						AT2G18710	TG	AT1G32505	AT1G32505
AT4G11660	AT5G48880	-0.813916	0.00416284						AT2G20370	TG	AT1G32540	LOL1
AT4G11660	AT5G55560	-0.816659	0.00393659						AT2G20980	TG	AT1G32550	AT1G32550
AT4G11660	AT5G56100	0.902853	0.000346056						AT2G21280	TG	AT1G32585	AT1G32585
AT4G11660	AT5G57270	-0.898556	0.000409265						AT2G23350	TG	AT1G32760	AT1G32760
AT4G11660	AT5G61000	-0.83563	0.00260574						AT2G23850	TG	AT1G33110	AT1G33110
AT4G11660	AT5G61510	-0.875774	0.000894494						AT2G24100	TG	AT1G33170	AT1G33170
AT4G11660	AT5G62260	0.80762	0.00471709						AT2G25140	TG	AT1G33240	AT-GTL1
AT4G11660	AT5G62280	0.871066	0.00103185						AT2G25270	TG	AT1G33430	AT1G33430
AT4G11660	AT5G63450	-0.81028	0.0044768						AT2G25800	TG	AT1G33580	AT1G33580
AT4G11660	AT5G63940	-0.80059	0.00539601						AT2G26200	TG	AT1G33850	AT1G33850
AT4G11660	AT5G65710	-0.837441	0.00249855						AT2G28085	TG	AT1G33960	AIG1
AT4G11660	AT5G66360	-0.822364	0.00349459						AT2G28170	TG	AT1G33980	UPF3
AT4G18880	AT1G01370	0.801494	0.00530505						AT2G28320	TG	AT1G34020	AT1G34020
AT4G18880	AT1G02740	0.910635	0.00025021						AT2G28830	TG	AT1G34130	STT3B
AT4G18880	AT1G02860	0.911898	0.000236728						AT2G30200	TG	AT1G34150	AT1G34150
AT4G18880	AT1G03290	0.869574	0.00107841						AT2G30390	TG	AT1G34220	AT1G34220
AT4G18880	AT1G04820	-0.862218	0.00133069						AT2G31550	TG	AT1G34350	AT1G34350
AT4G18880	AT1G04970	0.871067	0.00103181						AT2G32450	TG	AT1G34355	AT1G34355
AT4G18880	AT1G14230	0.845905	0.00203928						AT2G33990	TG	AT1G34630	AT1G34630
AT4G18880	AT1G28375	-0.90486	0.000319121						AT2G35040	TG	AT1G34640	AT1G34640
AT4G18880	AT1G33220	-0.818035	0.00382655						AT2G36380	TG	AT1G34842	AT1G34842
AT4G18880	AT1G42045	-0.850083	0.00183667						AT2G37040	TG	AT1G35210	AT1G35210
AT4G18880	AT1G43910	0.827529	0.00312615						AT2G37320	TG	AT1G35340	AT1G35340
AT4G18880	AT1G47465	-0.878696	0.000816246						AT2G39360	TG	AT1G35435	AT1G35435
AT4G18880	AT1G47580	0.870081	0.00106243						AT2G39630	TG	AT1G35540	ARF14
AT4G18880	AT1G53110	0.806682	0.00480387						AT2G40120	TG	AT1G35610	AT1G35610
AT4G18880	AT1G53970	-0.818524	0.00378794						AT2G40490	TG	AT1G35617	AT1G35617
AT4G18880	AT1G54050	0.849871	0.00184661						AT2G41740	TG	AT1G35710	AT1G35710
AT4G18880	AT1G55530	0.907556	0.000285413						AT2G42070	TG	AT1G35720	ANNAT1
AT4G18880	AT1G55680	0.806671	0.00480489						AT2G42880	TG	AT1G36290	AT1G36290
AT4G18880	AT1G69270	0.895826	0.000453597						AT2G43040	TG	AT1G36370	SHM7
AT4G18880	AT1G72770	0.934237	7.55456e-05						AT2G43750	TG	AT1G36640	AT1G36640
AT4G18880	AT1G74320	0.871393	0.00102187						AT2G44390	TG	AT1G36880	AT1G36880
AT4G18880	AT2G01350	0.940077	5.24537e-05						AT2G45560	TG	AT1G36927	AT1G36927
AT4G18880	AT2G03760	0.807214	0.00475447						AT2G46240	TG	AT1G36940	AT1G36940
AT4G18880	AT2G04400	0.846289	0.00202002						AT2G46570	TG	AT1G36975	AT1G36975
AT4G18880	AT2G09820	-0.812655	0.00426993						AT2G46910	TG	AT1G37030	AT1G37030
AT4G18880	AT2G12140	-0.834589	0.00266881						AT2G47020	TG	AT1G38380	AT1G38380
AT4G18880	AT2G12150	-0.808746	0.00461425						AT2G47360	TG	AT1G38410	AT1G38410
AT4G18880	AT2G17230	-0.903985	0.000330675						AT3G01400	TG	AT1G40075	AT1G40075
AT4G18880	AT2G19190	0.853982	0.00166111						AT3G02300	TG	AT1G40113	AT1G40113
AT4G18880	AT2G28940	0.862504	0.00132014						AT3G02410	TG	AT1G41795	AT1G41795
AT4G18880	AT2G31083	-0.878334	0.000825639						AT3G02720	TG	AT1G41835	AT1G41835
AT4G18880	AT2G32100	-0.831817	0.00284219						AT3G03250	TG	AT1G41930	AT1G41930
AT4G18880	AT2G32190	-0.811987	0.00432738						AT3G03630	TG	AT1G42045	AT1G42045
AT4G18880	AT2G34310	0.801184	0.00533614						AT3G04490	TG	AT1G42150	AT1G42150
AT4G18880	AT2G37040	0.858968	0.00145475						AT3G04600	TG	AT1G42260	AT1G42260
AT4G18880	AT2G38740	0.8893	0.000573693						AT3G04650	TG	AT1G42310	AT1G42310
AT4G18880	AT2G44175	-0.82195	0.00352538						AT3G05640	TG	AT1G42375	AT1G42375
AT4G18880	AT2G45790	0.848185	0.00192683						AT3G05760	TG	AT1G42393	AT1G42393
AT4G18880	AT2G45990	0.851293	0.00178081						AT3G06980	TG	AT1G42590	AT1G42590
AT4G18880	AT3G04370	-0.800953	0.00535933						AT3G07330	TG	AT1G42698	AT1G42698
AT4G18880	AT3G05760	0.898269	0.000413776						AT3G09010	TG	AT1G42990	ATBZIP60
AT4G18880	AT3G09010	0.842198	0.00223219						AT3G09410	TG	AT1G43040	AT1G43040
AT4G18880	AT3G11110	-0.890753	0.000545156						AT3G10270	TG	AT1G43070	AT1G43070
AT4G18880	AT3G14990	0.862963	0.00130336						AT3G10280	TG	AT1G43910	AT1G43910
AT4G18880	AT3G19450	0.832395	0.00280538						AT3G10340	TG	AT1G44045	AT1G44045
AT4G18880	AT3G19810	0.831328	0.00287361						AT3G10840	TG	AT1G44075	AT1G44075
AT4G18880	AT3G21870	-0.818609	0.00378123						AT3G11420	TG	AT1G44830	AT1G44830
AT4G18880	AT3G22240	-0.811008	0.00441263						AT3G11630	TG	AT1G45010	AT1G45010
AT4G18880	AT3G23700	0.80909	0.00458323						AT3G12560	TG	AT1G45090	AT1G45090
AT4G18880	AT3G25780	0.849924	0.00184412						AT3G12930	TG	AT1G46264	HSFB4
AT4G18880	AT3G27380	0.815759	0.00400989						AT3G13180	TG	AT1G47317	AT1G47317
AT4G18880	AT3G32090	-0.903293	0.000340021						AT3G13320	TG	AT1G47465	AT1G47465
AT4G18880	AT3G33225	-0.85005	0.00183821						AT3G13470	TG	AT1G47495	AT1G47495
AT4G18880	AT3G53030	0.802879	0.0051678						AT3G13560	TG	AT1G47510	5PTASE11
AT4G18880	AT3G55610	0.847334	0.00196827						AT3G13677	TG	AT1G47530	AT1G47530
AT4G18880	AT3G56680	0.814424	0.00412029						AT3G13682	TG	AT1G47580	AT1G47580
AT4G18880	AT3G57970	0.815827	0.00400426						AT3G14200	TG	AT1G47670	AT1G47670
AT4G18880	AT3G59470	0.807908	0.00469058						AT3G14810	TG	AT1G47816	AT1G47816
AT4G18880	AT4G04080	-0.81976	0.00369168						AT3G15450	TG	AT1G47880	AT1G47880
AT4G18880	AT4G19640	0.842016	0.00224195						AT3G16910	TG	AT1G48000	MYB112
AT4G18880	AT4G20360	-0.8477	0.00195037						AT3G18020	TG	AT1G48170	AT1G48170
AT4G18880	AT4G29650	-0.823222	0.00343129						AT3G18110	TG	AT1G48240	NPSN12
AT4G18880	AT4G34135	0.805124	0.00495069						AT3G18620	TG	AT1G48260	CIPK17
AT4G18880	AT4G34920	0.865193	0.001224						AT3G18750	TG	AT1G48600	NMT2
AT4G18880	AT4G35110	0.947411	3.13973e-05						AT3G19450	TG	AT1G48630	RACK1B_AT
AT4G18880	AT4G37705	-0.812259	0.00430391						AT3G19800	TG	AT1G48830	AT1G48830
AT4G18880	AT5G04920	0.850272	0.00182789						AT3G19840	TG	AT1G48900	SRP-54C
AT4G18880	AT5G06610	0.887669	0.000607012						AT3G20040	TG	AT1G48920	ATNUC-L1
AT4G18880	AT5G14640	0.81409	0.0041482						AT3G20230	TG	AT1G49000	AT1G49000
AT4G18880	AT5G25240	-0.80342	0.00511484						AT3G20320	TG	AT1G49260	AT1G49260
AT4G18880	AT5G28495	-0.817835	0.00384243						AT3G20865	TG	AT1G49470	AT1G49470
AT4G18880	AT5G39050	0.834638	0.00266582						AT3G21100	TG	AT1G49510	emb1273
AT4G18880	AT5G39870	-0.806459	0.0048247						AT3G21200	TG	AT1G49560	AT1G49560
AT4G18880	AT5G47730	0.830415	0.00293286						AT3G21300	TG	AT1G49600	ATRBP47A
AT4G18880	AT5G51410	0.883978	0.000687636						AT3G21670	TG	AT1G49715	AT1G49715
AT4G18880	AT5G52920	0.831375	0.0028706						AT3G22240	TG	AT1G49730	AT1G49730
AT4G18880	AT5G56260	0.865473	0.00121432						AT3G23780	TG	AT1G49750	AT1G49750
AT4G18880	AT5G64160	0.811595	0.00436142						AT3G24190	TG	AT1G50140	AT1G50140
AT4G18880	AT5G65360	0.842137	0.00223543						AT3G24495	TG	AT1G50220	AT1G50220
AT4G25480	AT1G02630	0.922471	0.00014383						AT3G24530	TG	AT1G50230	NA
AT4G25480	AT1G05205	0.813892	0.00416487						AT3G25110	TG	AT1G50250	FTSH1
AT4G25480	AT1G12020	0.808924	0.00459818						AT3G25500	TG	AT1G50420	SCL3
AT4G25480	AT1G13280	0.875792	0.000893977						AT3G25900	TG	AT1G50590	AT1G50590
AT4G25480	AT1G14240	-0.823914	0.00338085						AT3G26810	TG	AT1G50640	ERF3
AT4G25480	AT1G21010	0.813308	0.00421422						AT3G27060	TG	AT1G50700	CPK33
AT4G25480	AT1G24450	0.865108	0.00122696						AT3G27740	TG	AT1G50720	AT1G50720
AT4G25480	AT1G30260	0.874253	0.000937314						AT3G27960	TG	AT1G50740	AT1G50740
AT4G25480	AT1G55805	0.816642	0.00393802						AT3G42628	TG	AT1G51000	AT1G51000
AT4G25480	AT1G58180	0.815439	0.00403609						AT3G42710	TG	AT1G51060	HTA10
AT4G25480	AT1G61400	-0.85169	0.00176277						AT3G43095	TG	AT1G51090	AT1G51090
AT4G25480	AT2G10895	0.892713	0.000508314						AT3G44425	TG	AT1G51170	AT1G51170
AT4G25480	AT2G17450	0.879079	0.000806364						AT3G44880	TG	AT1G51310	AT1G51310
AT4G25480	AT2G21185	0.874667	0.000925512						AT3G45280	TG	AT1G51400	AT1G51400
AT4G25480	AT2G27775	0.843843	0.00214504						AT3G45750	TG	AT1G51560	AT1G51560
AT4G25480	AT2G29420	0.830185	0.00294797						AT3G47340	TG	AT1G51580	AT1G51580
AT4G25480	AT2G31520	0.831545	0.00285964						AT3G47940	TG	AT1G51660	MKK4
AT4G25480	AT2G32380	0.961826	8.87188e-06						AT3G48010	TG	AT1G51680	4CL1
AT4G25480	AT2G33590	-0.841766	0.00225545						AT3G48070	TG	AT1G51690	ATB ALPHA
AT4G25480	AT2G35960	0.930909	9.16655e-05						AT3G48110	TG	AT1G51760	IAR3
AT4G25480	AT2G45930	-0.851907	0.00175294						AT3G50090	TG	AT1G51800	AT1G51800
AT4G25480	AT3G09300	-0.800916	0.0053631						AT3G50790	TG	AT1G51960	IQD27
AT4G25480	AT3G15395	0.802332	0.00522168						AT3G51460	TG	AT1G51965	AT1G51965
AT4G25480	AT3G15720	-0.802808	0.00517479						AT3G51480	TG	AT1G52020	AT1G52020
AT4G25480	AT3G16570	0.829654	0.00298295						AT3G51870	TG	AT1G52030	MBP2
AT4G25480	AT3G23725	0.807547	0.00472376						AT3G52640	TG	AT1G52400	BGLU18
AT4G25480	AT3G32894	0.851944	0.0017513						AT3G53900	TG	AT1G52600	AT1G52600
AT4G25480	AT3G54826	0.810837	0.00442769						AT3G54660	TG	AT1G52670	AT1G52670
AT4G25480	AT3G56290	0.800333	0.00542205						AT3G54730	TG	AT1G52695	AT1G52695
AT4G25480	AT3G61770	0.901391	0.000366699						AT3G55400	TG	AT1G52760	AT1G52760
AT4G25480	AT3G61810	-0.867358	0.00115039						AT3G55630	TG	AT1G52870	AT1G52870
AT4G25480	AT4G00810	0.864412	0.00125138						AT3G56360	TG	AT1G52890	ANAC019
AT4G25480	AT4G18970	-0.820845	0.00360857						AT3G58140	TG	AT1G52940	PAP5
AT4G25480	AT4G26965	0.81599	0.00399098						AT3G59350	TG	AT1G53110	AT1G53110
AT4G25480	AT4G29300	0.824315	0.00335194						AT3G59470	TG	AT1G53260	AT1G53260
AT4G25480	AT4G35720	0.804875	0.00497446						AT3G59660	TG	AT1G53320	AtTLP7
AT4G25480	AT5G02550	0.833669	0.00272548						AT3G59780	TG	AT1G53340	AT1G53340
AT4G25480	AT5G08560	-0.883808	0.000691532						AT3G59870	TG	AT1G53370	AT1G53370
AT4G25480	AT5G15380	-0.820456	0.00363824						AT3G61310	TG	AT1G53390	AT1G53390
AT4G25480	AT5G19290	0.806671	0.0048049						AT3G61610	TG	AT1G53550	AT1G53550
AT4G25480	AT5G25030	0.805538	0.00491133						AT3G61880	TG	AT1G53645	AT1G53645
AT4G25480	AT5G33234	0.902539	0.000350418						AT3G62060	TG	AT1G53750	RPT1A
AT4G25480	AT5G41685	0.804297	0.00502989						AT3G62200	TG	AT1G53790	AT1G53790
AT4G25480	AT5G42500	0.819505	0.0037114						AT3G62910	TG	AT1G53830	ATPME2
AT4G25480	AT5G44510	-0.841742	0.00225675						AT3G63190	TG	AT1G53850	PAE1
AT4G25480	AT5G48485	0.876396	0.000877395						AT4G00490	TG	AT1G53910	RAP2.12
AT4G25480	AT5G49410	0.833142	0.00275837						AT4G02460	TG	AT1G53930	AT1G53930
AT4G25480	AT5G64780	-0.860369	0.0014003						AT4G03120	TG	AT1G54020	AT1G54020
AT4G25480	AT5G66400	0.828151	0.00308373						AT4G03190	TG	AT1G54050	AT1G54050
AT4G28190	AT1G16940	0.904156	0.000328397						AT4G03800	TG	AT1G54250	NRPB8A
AT4G28190	AT1G18540	-0.808768	0.00461227						AT4G04750	TG	AT1G54385	AT1G54385
AT4G28190	AT1G35720	-0.929426	9.96055e-05						AT4G04850	TG	AT1G54630	ACP3
AT4G28190	AT1G51960	0.80966	0.00453207						AT4G08390	TG	AT1G54790	AT1G54790
AT4G28190	AT2G07250	-0.856397	0.0015587						AT4G08870	TG	AT1G54840	AT1G54840
AT4G28190	AT2G14910	-0.849576	0.00186045						AT4G09040	TG	AT1G54905	AT1G54905
AT4G28190	AT2G16830	0.80269	0.00518632						AT4G10430	TG	AT1G54990	AXR4
AT4G28190	AT2G31083	0.845974	0.00203582						AT4G13050	TG	AT1G55030	AT1G55030
AT4G28190	AT2G33370	-0.836821	0.00253491						AT4G13590	TG	AT1G55140	AT1G55140
AT4G28190	AT2G36110	0.897256	0.000429961						AT4G14096	TG	AT1G55180	PLDEPSILON
AT4G28190	AT2G47050	0.880126	0.000779828						AT4G14880	TG	AT1G55200	AT1G55200
AT4G28190	AT2G47420	-0.828437	0.00306437						AT4G15020	TG	AT1G55290	AT1G55290
AT4G28190	AT3G05560	-0.840035	0.00235062						AT4G15110	TG	AT1G55320	AAE18
AT4G28190	AT3G20555	0.802974	0.00515841						AT4G16390	TG	AT1G55330	AGP21
AT4G28190	AT3G46320	-0.856472	0.00155557						AT4G17040	TG	AT1G55340	AT1G55340
AT4G28190	AT3G52060	-0.862528	0.00131926						AT4G18370	TG	AT1G55420	EDA11
AT4G28190	AT4G03770	0.913256	0.000222843						AT4G18480	TG	AT1G55430	AT1G55430
AT4G28190	AT4G39070	0.84285	0.0021973						AT4G19960	TG	AT1G55680	AT1G55680
AT4G28190	AT5G21080	0.815304	0.00404725						AT4G21180	TG	AT1G55805	AT1G55805
AT4G28190	AT5G39730	-0.856645	0.00154844						AT4G21580	TG	AT1G55915	AT1G55915
AT4G28190	AT5G42540	-0.809754	0.00452362						AT4G21680	TG	AT1G55940	CYP708A1
AT4G28190	AT5G46020	-0.807393	0.00473794						AT4G21710	TG	AT1G56020	AT1G56020
AT4G28190	AT5G51410	-0.813926	0.00416197						AT4G21810	TG	AT1G56050	AT1G56050
AT4G28190	AT5G54220	0.808287	0.00465598						AT4G22640	TG	AT1G56290	AT1G56290
AT4G29080	AT1G03610	0.881413	0.000748072						AT4G22840	TG	AT1G56430	NAS4
AT4G29080	AT1G26665	0.875465	0.000903061						AT4G24100	TG	AT1G56540	AT1G56540
AT4G29080	AT1G66260	0.834554	0.00267099						AT4G24790	TG	AT1G56580	AT1G56580
AT4G29080	AT1G72940	0.845677	0.00205082						AT4G24810	TG	AT1G56600	AtGolS2
AT4G29080	AT1G77440	0.802466	0.0052084						AT4G25050	TG	AT1G56660	AT1G56660
AT4G29080	AT3G02640	0.840669	0.00231545						AT4G25260	TG	AT1G56710	AT1G56710
AT4G29080	AT3G21110	0.830132	0.00295144						AT4G25370	TG	AT1G57580	AT1G57580
AT4G29080	AT3G46370	-0.848897	0.00189266						AT4G25870	TG	AT1G57590	AT1G57590
AT4G29080	AT4G26500	0.872554	0.000986898						AT4G26100	TG	AT1G57610	AT1G57610
AT4G29080	AT5G27420	0.830675	0.00291593						AT4G26200	TG	AT1G57680	AT1G57680
AT4G29080	AT5G52110	0.884181	0.000683008						AT4G26370	TG	AT1G57690	AT1G57690
AT4G29080	AT5G54540	0.854687	0.00163072						AT4G26540	TG	AT1G57720	AT1G57720
AT4G29080	AT5G62270	0.859911	0.00141792						AT4G26610	TG	AT1G58025	AT1G58025
AT4G29080	AT5G63110	0.84537	0.00206636						AT4G26900	TG	AT1G58037	AT1G58037
AT4G34680	AT1G12020	0.870164	0.00105982						AT4G27420	TG	AT1G58170	AT1G58170
AT4G34680	AT1G12230	-0.804994	0.00496309						AT4G27970	TG	AT1G58180	BCA6
AT4G34680	AT1G15100	0.800892	0.00536551						AT4G28360	TG	AT1G58250	SAB
AT4G34680	AT1G49470	0.858268	0.00148252						AT4G29700	TG	AT1G59530	ATBZIP4
AT4G34680	AT1G55805	0.811811	0.0043426						AT4G32320	TG	AT1G59600	ZCW7
AT4G34680	AT1G55940	-0.804936	0.00496865						AT4G32430	TG	AT1G59820	ALA3
AT4G34680	AT1G65790	0.821283	0.00357543						AT4G32580	TG	AT1G59835	AT1G59835
AT4G34680	AT1G79110	0.92354	0.000136236						AT4G33440	TG	AT1G59890	SNL5
AT4G34680	AT2G03670	0.841972	0.00224436						AT4G33470	TG	AT1G59900	AT-E1 ALPHA
AT4G34680	AT2G20690	0.861507	0.00135713						AT4G33490	TG	AT1G60010	AT1G60010
AT4G34680	AT2G24270	-0.825886	0.00324011						AT4G34620	TG	AT1G60110	AT1G60110
AT4G34680	AT2G25620	0.858607	0.00146902						AT4G35100	TG	AT1G60190	AT1G60190
AT4G34680	AT2G28400	0.871606	0.00101538						AT4G35350	TG	AT1G60260	BGLU5
AT4G34680	AT2G31520	0.822365	0.00349445						AT4G35430	TG	AT1G60430	ARPC3
AT4G34680	AT2G33120	0.85544	0.00159873						AT4G35870	TG	AT1G60600	ABC4
AT4G34680	AT2G33390	0.804965	0.00496585						AT4G36910	TG	AT1G60650	AT1G60650
AT4G34680	AT2G39870	0.815421	0.00403763						AT4G37490	TG	AT1G60670	AT1G60670
AT4G34680	AT2G40095	0.811211	0.00439492						AT4G37520	TG	AT1G60720	AT1G60720
AT4G34680	AT3G06040	0.81321	0.00422251						AT4G38160	TG	AT1G60730	AT1G60730
AT4G34680	AT3G06310	0.865245	0.0012222						AT4G39120	TG	AT1G60870	MEE9
AT4G34680	AT3G16460	-0.890111	0.000557629						AT4G39380	TG	AT1G60990	AT1G60990
AT4G34680	AT3G22100	0.834067	0.00270085						AT4G39450	TG	AT1G61070	LCR66
AT4G34680	AT3G50490	0.840412	0.00232967						AT5G01450	TG	AT1G61260	AT1G61260
AT4G34680	AT3G51750	0.84258	0.00221172						AT5G01770	TG	AT1G61350	AT1G61350
AT4G34680	AT4G18970	-0.849153	0.00188046						AT5G01930	TG	AT1G61400	AT1G61400
AT4G34680	AT4G22480	-0.817532	0.00386648						AT5G02150	TG	AT1G61500	AT1G61500
AT4G34680	AT4G25450	0.815841	0.00400315						AT5G02490	TG	AT1G61667	AT1G61667
AT4G34680	AT4G33460	0.864577	0.00124557						AT5G03030	TG	AT1G61790	AT1G61790
AT4G34680	AT5G06660	0.853922	0.00166374						AT5G03910	TG	AT1G61890	AT1G61890
AT4G34680	AT5G08690	-0.87104	0.00103264						AT5G04000	TG	AT1G62180	37347
AT4G34680	AT5G14390	0.838494	0.00243772						AT5G04280	TG	AT1G62200	AT1G62200
AT4G34680	AT5G22360	0.819649	0.0037002						AT5G04885	TG	AT1G62210	AT1G62210
AT4G34680	AT5G27420	0.83178	0.00284456						AT5G04920	TG	AT1G62290	AT1G62290
AT4G34680	AT5G54540	0.832383	0.00280618						AT5G04990	TG	AT1G62300	WRKY6
AT4G36990	AT1G23830	0.811173	0.00439823						AT5G05920	TG	AT1G62440	LRX2
AT4G36990	AT1G33850	-0.829263	0.003009						AT5G06060	TG	AT1G62540	FMO GS-OX2
AT4G36990	AT1G52400	-0.821473	0.0035611						AT5G06150	TG	AT1G62570	FMO GS-OX4
AT4G36990	AT2G19080	0.820299	0.00365025						AT5G06340	TG	AT1G62640	KAS III
AT4G36990	AT2G33120	0.804135	0.00504549						AT5G08280	TG	AT1G62660	AT1G62660
AT4G36990	AT2G33390	0.832986	0.00276814						AT5G08610	TG	AT1G62770	AT1G62770
AT4G36990	AT2G39805	0.823835	0.00338664						AT5G08650	TG	AT1G62780	AT1G62780
AT4G36990	AT3G01290	0.804204	0.00503883						AT5G09300	TG	AT1G62920	AT1G62920
AT4G36990	AT3G15260	0.900405	0.000381114						AT5G09890	TG	AT1G63000	NRS/ER
AT4G36990	AT3G22100	0.838544	0.00243484						AT5G10160	TG	AT1G63055	AT1G63055
AT4G36990	AT3G51750	0.82148	0.00356058						AT5G10900	TG	AT1G63240	AT1G63240
AT4G36990	AT3G55430	-0.841891	0.00224871						AT5G13930	TG	AT1G63260	TET10
AT4G36990	AT3G60320	-0.812644	0.00427083						AT5G14460	TG	AT1G63420	AT1G63420
AT4G36990	AT4G32285	-0.838413	0.00244238						AT5G14640	TG	AT1G63430	AT1G63430
AT4G36990	AT5G04660	0.82908	0.00302119						AT5G14660	TG	AT1G63460	AT1G63460
AT4G36990	AT5G12860	-0.865899	0.00119964						AT5G14700	TG	AT1G63835	AT1G63835
AT4G36990	AT5G16590	-0.809715	0.00452714						AT5G15340	TG	AT1G63940	MDAR6
AT4G36990	AT5G24030	-0.844876	0.00209155						AT5G15760	TG	AT1G63980	AT1G63980
AT4G36990	AT5G27420	0.816079	0.00398368						AT5G17530	TG	AT1G64200	VHA-E3
AT4G36990	AT5G54380	-0.815171	0.00405822						AT5G18570	TG	AT1G64260	AT1G64260
AT4G36990	AT5G65687	-0.906525	0.000297983						AT5G18590	TG	AT1G64350	SEH1H
AT4G37260	AT1G02630	-0.919621	0.000165589						AT5G19500	TG	AT1G64380	AT1G64380
AT4G37260	AT1G55805	-0.810532	0.00445454						AT5G19860	TG	AT1G64460	AT1G64460
AT4G37260	AT2G29420	-0.809024	0.00458914						AT5G20040	TG	AT1G64550	ATGCN3
AT4G37260	AT2G32380	-0.80283	0.00517262						AT5G20080	TG	AT1G64640	AT1G64640
AT4G37260	AT3G22320	-0.807028	0.00477177						AT5G21430	TG	AT1G64650	AT1G64650
AT4G37260	AT3G42860	0.808341	0.00465106						AT5G22020	TG	AT1G64810	APO1
AT4G37260	AT3G61035	0.800275	0.00542794						AT5G22050	TG	AT1G64910	AT1G64910
AT4G37260	AT4G05220	0.924424	0.000130188						AT5G22340	TG	AT1G64970	G-TMT
AT4G37260	AT4G07330	-0.836044	0.00258097						AT5G22500	TG	AT1G65000	AT1G65000
AT4G37260	AT4G07856	0.854004	0.00166015						AT5G23330	TG	AT1G65200	AT1G65200
AT4G37260	AT4G08869	-0.819168	0.00373753						AT5G23535	TG	AT1G65250	AT1G65250
AT4G37260	AT4G09984	-0.851032	0.00179279						AT5G23870	TG	AT1G65270	AT1G65270
AT4G37260	AT4G21830	-0.863755	0.00127475						AT5G24020	TG	AT1G65310	XTH17
AT4G37260	AT4G29300	-0.813784	0.00417394						AT5G24850	TG	AT1G65690	AT1G65690
AT4G37260	AT4G32480	-0.878761	0.00081457						AT5G26120	TG	AT1G65710	AT1G65710
AT4G37260	AT5G22280	-0.828458	0.00306297						AT5G26236	TG	AT1G65790	ARK1
AT4G37260	AT5G25460	0.875502	0.00090202						AT5G28085	TG	AT1G65920	AT1G65920
AT4G37260	AT5G44510	0.869364	0.0010851						AT5G28120	TG	AT1G66040	VIM4
AT4G37260	AT5G48485	-0.841608	0.00226402						AT5G28176	TG	AT1G66145	CLE18
AT4G37260	AT5G49410	-0.82837	0.00306888						AT5G30510	TG	AT1G66150	TMK1
AT4G37260	AT5G66400	-0.877017	0.00086056						AT5G34839	TG	AT1G66190	AT1G66190
AT4G37790	AT1G06830	0.821468	0.00356154						AT5G34930	TG	AT1G66200	ATGSR2
AT4G37790	AT1G31400	-0.841543	0.00226758						AT5G36250	TG	AT1G66220	AT1G66220
AT4G37790	AT1G32540	0.80484	0.00497779						AT5G41460	TG	AT1G66260	AT1G66260
AT4G37790	AT4G21000	0.805378	0.0049265						AT5G41820	TG	AT1G66460	AT1G66460
AT4G37790	AT4G22520	0.809814	0.00451831						AT5G42990	TG	AT1G66580	AT1G66580
AT4G37790	AT5G30520	-0.833569	0.00273168						AT5G44300	TG	AT1G66700	PXMT1
AT5G02810	AT1G05300	-0.851962	0.00175046						AT5G44600	TG	AT1G66740	SGA2
AT5G02810	AT1G23220	0.856395	0.00155877						AT5G44670	TG	AT1G66810	AT1G66810
AT5G02810	AT1G47816	-0.813756	0.00417628						AT5G46520	TG	AT1G66880	AT1G66880
AT5G02810	AT1G54840	0.851012	0.00179369						AT5G47110	TG	AT1G66910	AT1G66910
AT5G02810	AT1G57990	0.869971	0.00106589						AT5G47400	TG	AT1G66930	AT1G66930
AT5G02810	AT1G59890	0.808251	0.00465925						AT5G47420	TG	AT1G67090	RBCS1A
AT5G02810	AT1G61660	0.815914	0.00399718						AT5G48220	TG	AT1G67180	AT1G67180
AT5G02810	AT1G67480	0.805233	0.00494027						AT5G48830	TG	AT1G67320	AT1G67320
AT5G02810	AT1G69670	0.821726	0.00354216						AT5G48880	TG	AT1G67480	AT1G67480
AT5G02810	AT1G72880	-0.854706	0.00162991						AT5G49220	TG	AT1G67510	AT1G67510
AT5G02810	AT2G04850	0.845566	0.00205642						AT5G50870	TG	AT1G67570	AT1G67570
AT5G02810	AT2G17480	0.86184	0.0013447						AT5G51720	TG	AT1G67785	AT1G67785
AT5G02810	AT2G47500	0.805341	0.00493009						AT5G51820	TG	AT1G67800	AT1G67800
AT5G02810	AT3G27820	0.807114	0.00476373						AT5G51890	TG	AT1G67810	SUFE2
AT5G02810	AT3G48730	0.857041	0.00153215						AT5G52630	TG	AT1G67830	ATFXG1
AT5G02810	AT3G54500	0.929168	0.000101038						AT5G53490	TG	AT1G67860	AT1G67860
AT5G02810	AT4G05390	0.812308	0.00429967						AT5G55560	TG	AT1G67950	AT1G67950
AT5G02810	AT4G12170	-0.812155	0.00431292						AT5G55610	TG	AT1G68060	ATMAP70-1
AT5G02810	AT4G21770	0.857592	0.00150973						AT5G56100	TG	AT1G68130	AtIDD14
AT5G02810	AT4G39030	-0.810951	0.00441767						AT5G56180	TG	AT1G68260	AT1G68260
AT5G02810	AT5G05340	0.832183	0.00281883						AT5G57050	TG	AT1G68400	AT1G68400
AT5G02810	AT5G06530	0.840816	0.00230734						AT5G57190	TG	AT1G68410	AT1G68410
AT5G02810	AT5G07090	0.844452	0.0021134						AT5G57290	TG	AT1G68520	AT1G68520
AT5G02810	AT5G10400	0.83746	0.00249746						AT5G58520	TG	AT1G68650	AT1G68650
AT5G02810	AT5G11390	0.85145	0.00177367						AT5G59090	TG	AT1G68670	AT1G68670
AT5G02810	AT5G12080	0.815243	0.00405227						AT5G61510	TG	AT1G68765	IDA
AT5G02810	AT5G19450	0.804126	0.00504634						AT5G62260	TG	AT1G68795	CLE12
AT5G02810	AT5G25070	0.839758	0.00236608						AT5G62280	TG	AT1G68810	AT1G68810
AT5G02810	AT5G27430	0.813561	0.00419279						AT5G62840	TG	AT1G68830	STN7
AT5G02810	AT5G29035	-0.799922	0.00546391						AT5G63520	TG	AT1G68910	AT1G68910
AT5G02810	AT5G40860	-0.827215	0.00314772						AT5G63590	TG	AT1G69030	AT1G69030
AT5G02810	AT5G46580	0.884417	0.000677654						AT5G63940	TG	AT1G69100	AT1G69100
AT5G02810	AT5G51310	0.808041	0.00467846						AT5G65710	TG	AT1G69120	AP1
AT5G02810	AT5G62820	-0.883196	0.000705657						AT5G65780	TG	AT1G69170	SPL6
AT5G02810	AT5G65270	0.832172	0.00281957						AT5G66360	TG	AT1G69200	AT1G69200
AT5G02810	ATCG00050	0.829432	0.00299775						AT5G66470	TG	AT1G69220	SIK1
AT5G11590	AT1G02335	0.866911	0.00116532						AT5G67330	TG	AT1G69270	RPK1
AT5G11590	AT1G02380	-0.807179	0.00475774						AT1G01110	TG	AT1G69580	AT1G69580
AT5G11590	AT1G04570	0.951191	2.34043e-05						AT1G03457	TG	AT1G69670	CUL3B
AT5G11590	AT1G07300	0.917223	0.000185703						AT1G04220	TG	AT1G69760	AT1G69760
AT5G11590	AT1G08530	0.824371	0.00334786						AT1G07650	TG	AT1G69770	CMT3
AT5G11590	AT1G11090	0.881273	0.000751487						AT1G08450	TG	AT1G69890	AT1G69890
AT5G11590	AT1G26180	0.823343	0.00342246						AT1G10060	TG	AT1G69900	AT1G69900
AT5G11590	AT1G34350	0.892387	0.000514301						AT1G11860	TG	AT1G69935	SHW1
AT5G11590	AT1G51090	0.810325	0.00447287						AT1G15790	TG	AT1G69980	AT1G69980
AT5G11590	AT1G61740	0.826019	0.00323081						AT1G18640	TG	AT1G70120	AT1G70120
AT5G11590	AT1G70640	0.857859	0.00149895						AT1G22570	TG	AT1G70160	AT1G70160
AT5G11590	AT1G78500	-0.801498	0.00530465						AT1G22700	TG	AT1G70190	AT1G70190
AT5G11590	AT2G01150	0.80807	0.00467578						AT1G25290	TG	AT1G70220	AT1G70220
AT5G11590	AT2G01290	0.802543	0.00520079						AT1G32080	TG	AT1G70640	AT1G70640
AT5G11590	AT2G13190	-0.804829	0.00497883						AT1G35610	TG	AT1G70670	AT1G70670
AT5G11590	AT2G27340	0.851016	0.00179349						AT1G49730	TG	AT1G70680	AT1G70680
AT5G11590	AT2G27430	-0.844882	0.00209128						AT1G50220	TG	AT1G70690	HWI1
AT5G11590	AT2G27490	0.928791	0.000103159						AT1G51580	TG	AT1G70720	AT1G70720
AT5G11590	AT2G30770	-0.807386	0.00473862						AT1G60430	TG	AT1G71020	AT1G71020
AT5G11590	AT2G37320	0.840289	0.00233647						AT1G62200	TG	AT1G71100	RSW10
AT5G11590	AT2G39570	-0.875025	0.00091538						AT1G63000	TG	AT1G71190	SAG18
AT5G11590	AT2G40230	0.867655	0.00114054						AT1G64150	TG	AT1G71210	AT1G71210
AT5G11590	AT2G43640	0.805028	0.0049598						AT1G67180	TG	AT1G71270	POK
AT5G11590	AT3G03480	0.812285	0.00430169						AT1G74330	TG	AT1G71290	AT1G71290
AT5G11590	AT3G05500	0.82586	0.00324196						AT1G74440	TG	AT1G71350	AT1G71350
AT5G11590	AT3G05640	0.808275	0.00465707						AT1G76080	TG	AT1G71500	AT1G71500
AT5G11590	AT3G20240	0.804494	0.00501095						AT1G76680	TG	AT1G71530	AT1G71530
AT5G11590	AT3G45280	-0.887787	0.000604548						AT1G80050	TG	AT1G71710	AT1G71710
AT5G11590	AT3G52190	0.831657	0.00285243						AT2G04450	TG	AT1G71750	AT1G71750
AT5G11590	AT3G54020	0.861231	0.00136751						AT2G04540	TG	AT1G71850	AT1G71850
AT5G11590	AT3G57010	0.807094	0.00476558						AT2G07719	TG	AT1G72020	AT1G72020
AT5G11590	AT4G15733	-0.852605	0.00172168						AT2G07722	TG	AT1G72030	AT1G72030
AT5G11590	AT4G18370	0.804898	0.00497225						AT2G17630	TG	AT1G72060	AT1G72060
AT5G11590	AT4G21445	0.82923	0.00301116						AT2G21370	TG	AT1G72080	AT1G72080
AT5G11590	AT4G23630	0.864296	0.0012555						AT2G23090	TG	AT1G72180	AT1G72180
AT5G11590	AT4G24460	0.843781	0.00214828						AT2G26240	TG	AT1G72190	AT1G72190
AT5G11590	AT4G27970	0.866352	0.00118419						AT2G27710	TG	AT1G72450	JAZ6
AT5G11590	AT4G33770	0.833872	0.00271294						AT2G33750	TG	AT1G72680	CAD1
AT5G11590	AT4G33985	0.81612	0.00398036						AT2G34090	TG	AT1G72710	CKL2
AT5G11590	AT4G36010	0.955148	1.67705e-05						AT2G37830	TG	AT1G72880	AT1G72880
AT5G11590	AT4G38310	0.909721	0.000260302						AT2G38170	TG	AT1G72930	TIR
AT5G11590	AT5G02090	0.902644	0.000348947						AT2G39180	TG	AT1G72940	AT1G72940
AT5G11590	AT5G02650	0.921777	0.000148921						AT2G41680	TG	AT1G73150	GTE3
AT5G11590	AT5G32590	-0.862477	0.00132113						AT2G43430	TG	AT1G73325	AT1G73325
AT5G11590	AT5G39580	-0.823641	0.00340073						AT2G46100	TG	AT1G73350	AT1G73350
AT5G11590	AT5G42990	0.908344	0.000276081						AT2G46440	TG	AT1G73460	AT1G73460
AT5G11590	AT5G45350	0.819806	0.00368808						AT2G46600	TG	AT1G73630	AT1G73630
AT5G11590	AT5G47400	0.840078	0.00234822						AT3G05625	TG	AT1G73650	AT1G73650
AT5G11590	AT5G49550	0.816731	0.0039308						AT3G06770	TG	AT1G73655	AT1G73655
AT5G11590	AT5G55950	0.854035	0.00165882						AT3G07520	TG	AT1G73750	AT1G73750
AT5G11590	AT5G57050	0.80002	0.00545394						AT3G08600	TG	AT1G73800	NA
AT5G16600	AT1G01760	-0.827882	0.003102						AT3G09500	TG	AT1G73805	AT1G73805
AT5G16600	AT1G02740	0.80533	0.00493114						AT3G13620	TG	AT1G73960	TAF2
AT5G16600	AT1G05410	0.857728	0.00150424						AT3G16400	TG	AT1G74010	AT1G74010
AT5G16600	AT1G06040	0.837352	0.00250374						AT3G20810	TG	AT1G74020	SS2
AT5G16600	AT1G07430	0.93043	9.41777e-05						AT3G23550	TG	AT1G74030	AT1G74030
AT5G16600	AT1G08530	0.819754	0.00369209						AT3G27690	TG	AT1G74140	AT1G74140
AT5G16600	AT1G09630	0.833696	0.00272385						AT3G28950	TG	AT1G74320	AT1G74320
AT5G16600	AT1G09920	0.808421	0.00464375						AT3G47480	TG	AT1G74330	AT1G74330
AT5G16600	AT1G10460	-0.850387	0.00182252						AT3G51330	TG	AT1G74380	XXT5
AT5G16600	AT1G14230	0.909469	0.00026314						AT3G52430	TG	AT1G74600	AT1G74600
AT5G16600	AT1G18770	-0.877548	0.000846355						AT3G55130	TG	AT1G74640	AT1G74640
AT5G16600	AT1G20770	0.83784	0.00247535						AT3G56130	TG	AT1G74730	AT1G74730
AT5G16600	AT1G21300	-0.857908	0.00149697						AT3G56650	TG	AT1G74760	NA
AT5G16600	AT1G28110	0.827233	0.00314649						AT3G57450	TG	AT1G74890	ARR15
AT5G16600	AT1G30580	0.831924	0.00283532						AT3G60910	TG	AT1G74910	AT1G74910
AT5G16600	AT1G32550	0.876585	0.000872251						AT3G61080	TG	AT1G75040	PR5
AT5G16600	AT1G35435	-0.858788	0.00146188						AT3G63080	TG	AT1G75370	AT1G75370
AT5G16600	AT1G44075	-0.837154	0.00251532						AT4G01000	TG	AT1G75400	AT1G75400
AT5G16600	AT1G47580	0.927098	0.000113092						AT4G01610	TG	AT1G75710	AT1G75710
AT5G16600	AT1G48170	0.824316	0.00335187						AT4G01995	TG	AT1G75750	GASA1
AT5G16600	AT1G53970	-0.883977	0.00068766						AT4G08470	TG	AT1G75890	AT1G75890
AT5G16600	AT1G54050	0.840091	0.00234749						AT4G09640	TG	AT1G75900	AT1G75900
AT5G16600	AT1G55530	0.879705	0.000790412						AT4G14680	TG	AT1G76010	AT1G76010
AT5G16600	AT1G56050	0.821074	0.00359124						AT4G15000	TG	AT1G76100	PETE1
AT5G16600	AT1G57590	0.868273	0.00112028						AT4G15510	TG	AT1G76130	AMY2
AT5G16600	AT1G60670	0.887219	0.000616462						AT4G16570	TG	AT1G76150	AT1G76150
AT5G16600	AT1G66220	-0.843294	0.00217381						AT4G20760	TG	AT1G76270	AT1G76270
AT5G16600	AT1G67090	-0.808606	0.00462697						AT4G20830	TG	AT1G76540	CDKB2;1
AT5G16600	AT1G68260	0.862452	0.00132207						AT4G24750	TG	AT1G76550	AT1G76550
AT5G16600	AT1G72190	0.860787	0.00138432						AT4G24930	TG	AT1G76650	CML38
AT5G16600	AT1G72770	0.855779	0.00158446						AT4G26690	TG	AT1G76680	OPR1
AT5G16600	AT1G73960	0.826929	0.00316743						AT4G28660	TG	AT1G76700	AT1G76700
AT5G16600	AT1G74020	0.878346	0.000825347						AT4G33350	TG	AT1G76730	AT1G76730
AT5G16600	AT1G74320	0.920594	0.000157908						AT4G35250	TG	AT1G76955	AT1G76955
AT5G16600	AT1G76650	0.825568	0.00326258						AT4G35440	TG	AT1G76960	AT1G76960
AT5G16600	AT1G77280	0.803082	0.00514785						AT4G38730	TG	AT1G77200	AT1G77200
AT5G16600	AT1G79410	0.801867	0.00526776						AT4G39940	TG	AT1G77280	AT1G77280
AT5G16600	AT2G01350	0.907981	0.000280351						AT5G01810	TG	AT1G77320	MEI1
AT5G16600	AT2G12140	-0.887687	0.00060665						AT5G02950	TG	AT1G77380	AAP3
AT5G16600	AT2G12150	-0.852027	0.00174756						AT5G02960	TG	AT1G77440	PBC2
AT5G16600	AT2G16830	-0.872852	0.000978059						AT5G03520	TG	AT1G77550	AT1G77550
AT5G16600	AT2G17033	0.809875	0.00451283						AT5G05000	TG	AT1G77815	AT1G77815
AT5G16600	AT2G17230	-0.818756	0.00376976						AT5G05740	TG	AT1G77855	AT1G77855
AT5G16600	AT2G28305	0.834175	0.00269419						AT5G05860	TG	AT1G78020	AT1G78020
AT5G16600	AT2G31083	-0.801925	0.00526209						AT5G08640	TG	AT1G78070	AT1G78070
AT5G16600	AT2G32190	-0.81949	0.00371254						AT5G09820	TG	AT1G78260	AT1G78260
AT5G16600	AT2G32440	0.842658	0.00220754						AT5G10760	TG	AT1G78370	ATGSTU20
AT5G16600	AT2G33450	0.810081	0.00449453						AT5G12030	TG	AT1G78410	AT1G78410
AT5G16600	AT2G34310	0.933543	7.87178e-05						AT5G12170	TG	AT1G78450	AT1G78450
AT5G16600	AT2G37040	0.857839	0.00149975						AT5G17080	TG	AT1G78490	CYP708A3
AT5G16600	AT2G38740	0.880733	0.000764719						AT5G17870	TG	AT1G78500	AT1G78500
AT5G16600	AT2G41140	0.851578	0.00176785						AT5G19980	TG	AT1G78520	AT1G78520
AT5G16600	AT2G44175	-0.883602	0.000696259						AT5G22300	TG	AT1G78600	LZF1
AT5G16600	AT2G45790	0.810791	0.00443176						AT5G26690	TG	AT1G78610	MSL6
AT5G16600	AT2G45990	0.907523	0.000285817						AT5G35740	TG	AT1G78800	AT1G78800
AT5G16600	AT3G04370	-0.924333	0.000130803						AT5G38520	TG	AT1G78830	AT1G78830
AT5G16600	AT3G04460	0.816844	0.00392171						AT5G39030	TG	AT1G78860	AT1G78860
AT5G16600	AT3G05760	0.924411	0.000130274						AT5G46800	TG	AT1G78870	UBC35
AT5G16600	AT3G09350	0.833553	0.00273268						AT5G52100	TG	AT1G78880	AT1G78880
AT5G16600	AT3G12900	-0.892594	0.000510485						AT5G53870	TG	AT1G78890	AT1G78890
AT5G16600	AT3G13220	-0.859834	0.0014209						AT5G59670	TG	AT1G78920	AVP2
AT5G16600	AT3G18750	0.817884	0.00383853						AT5G60800	TG	AT1G78995	AT1G78995
AT5G16600	AT3G19450	0.878719	0.000815649						AT5G63450	TG	AT1G79010	TYKY
AT5G16600	AT3G22090	0.882222	0.000728612						AT5G64460	TG	AT1G79050	RECA
AT5G16600	AT3G22240	-0.822253	0.00350283						AT5G64640	TG	AT1G79270	ECT8
AT5G16600	AT3G25780	0.805155	0.00494771						AT1G06225	TG	AT1G79370	CYP79C1
AT5G16600	AT3G27250	0.908871	0.000269958						AT1G12320	TG	AT1G79380	AT1G79380
AT5G16600	AT3G29781	-0.811947	0.00433087						AT1G13790	TG	AT1G79410	AtOCT5
AT5G16600	AT3G29810	-0.902537	0.000350441						AT1G22882	TG	AT1G79490	EMB2217
AT5G16600	AT3G32023	-0.805826	0.00488414						AT1G33430	TG	AT1G79550	PGK
AT5G16600	AT3G32090	-0.879876	0.000786112						AT1G36975	TG	AT1G79570	AT1G79570
AT5G16600	AT3G33085	0.806718	0.00480052						AT1G42590	TG	AT1G79640	AT1G79640
AT5G16600	AT3G53780	0.838991	0.00240938						AT1G42698	TG	AT1G79660	AT1G79660
AT5G16600	AT3G55040	0.902426	0.000351995						AT1G56020	TG	AT1G79700	AT1G79700
AT5G16600	AT3G55610	0.854661	0.00163186						AT1G64770	TG	AT1G79720	AT1G79720
AT5G16600	AT3G56010	0.821465	0.00356173						AT2G01910	TG	AT1G79750	ATNADP-ME4
AT5G16600	AT3G56130	0.850088	0.00183645						AT2G02480	TG	AT1G79850	RPS17
AT5G16600	AT3G59320	0.829758	0.00297613						AT2G05730	TG	AT1G79890	AT1G79890
AT5G16600	AT3G59470	0.862123	0.00133419						AT2G17140	TG	AT1G79920	AT1G79920
AT5G16600	AT4G04080	-0.829924	0.00296516						AT2G33730	TG	AT1G79930	HSP91
AT5G16600	AT4G04470	0.842845	0.00219757						AT3G04840	TG	AT1G80050	APT2
AT5G16600	AT4G12100	-0.875937	0.000889975						AT3G05730	TG	AT1G80120	AT1G80120
AT5G16600	AT4G13885	-0.843123	0.00218287						AT3G13600	TG	AT1G80280	AT1G80280
AT5G16600	AT4G14096	0.83875	0.00242306						AT3G17560	TG	AT1G80320	AT1G80320
AT5G16600	AT4G19640	0.852425	0.00172969						AT3G20555	TG	AT1G80380	AT1G80380
AT5G16600	AT4G20360	-0.879488	0.000795917						AT3G22890	TG	AT1G80570	AT1G80570
AT5G16600	AT4G20680	-0.818726	0.00377207						AT3G29634	TG	AT1G80590	WRKY66
AT5G16600	AT4G22745	0.812763	0.00426068						AT3G33071	TG	AT1G80700	AT1G80700
AT5G16600	AT4G26900	0.839727	0.00236786						AT3G51325	TG	AT1G80750	AT1G80750
AT5G16600	AT4G29650	-0.848165	0.0019278						AT3G52960	TG	AT1G80830	NRAMP1
AT5G16600	AT4G30050	-0.824738	0.00332153						AT3G54690	TG	AT1G80900	MGT1
AT5G16600	AT4G30350	0.903541	0.000336637						AT4G06564	TG	AT2G01029	AT2G01029
AT5G16600	AT4G32170	-0.800473	0.00540787						AT4G08270	TG	AT2G01270	AtQSOX2
AT5G16600	AT4G33710	-0.815204	0.00405551						AT4G37770	TG	AT2G01450	ATMPK17
AT5G16600	AT4G34920	0.902263	0.000354281						AT4G38110	TG	AT2G01490	AT2G01490
AT5G16600	AT4G35110	0.819797	0.0036888						AT5G01160	TG	AT2G01560	AT2G01560
AT5G16600	AT4G36810	0.876582	0.000872313						AT5G13680	TG	AT2G01570	RGA1
AT5G16600	AT4G39000	-0.823886	0.00338291						AT5G28671	TG	AT2G01910	ATMAP65-6
AT5G16600	AT5G05000	0.849662	0.00185638						AT5G33365	TG	AT2G01913	AT2G01913
AT5G16600	AT5G06610	0.862916	0.00130506						AT5G34883	TG	AT2G02070	AtIDD5
AT5G16600	AT5G14640	0.88099	0.000758407						AT5G39010	TG	AT2G02120	PDF2.1
AT5G16600	AT5G19460	0.820072	0.00366766						AT5G39930	TG	AT2G02220	PSKR1
AT5G16600	AT5G22440	0.814001	0.00415569						AT5G41040	TG	AT2G02480	STI
AT5G16600	AT5G25300	-0.867604	0.00114223						AT5G41080	TG	AT2G02610	AT2G02610
AT5G16600	AT5G27520	0.907408	0.0002872						AT5G43420	TG	AT2G02710	PLPB
AT5G16600	AT5G28085	-0.834963	0.00264604						AT5G55860	TG	AT2G02750	AT2G02750
AT5G16600	AT5G29436	-0.824601	0.00333134						AT5G64905	TG	AT2G02780	AT2G02780
AT5G16600	AT5G32060	-0.824029	0.00337252						AT5G66080	TG	AT2G02960	AT2G02960
AT5G16600	AT5G32590	-0.851488	0.00177192						AT5G66740	TG	AT2G03290	AT2G03290
AT5G16600	AT5G35061	-0.830463	0.00292977						AT1G07420	TG	AT2G03420	AT2G03420
AT5G16600	AT5G38110	0.87179	0.0010098						AT1G07430	TG	AT2G03505	AT2G03505
AT5G16600	AT5G39050	0.873551	0.000957569						AT1G09920	TG	AT2G03510	AT2G03510
AT5G16600	AT5G45120	-0.833095	0.00276126						AT1G16700	TG	AT2G03670	CDC48B
AT5G16600	AT5G45590	0.829355	0.00300286						AT1G16940	TG	AT2G03760	ST
AT5G16600	AT5G51880	0.854055	0.00165795						AT1G17780	TG	AT2G03890	AT2G03890
AT5G16600	AT5G52450	0.821861	0.003532						AT1G18540	TG	AT2G04280	AT2G04280
AT5G16600	AT5G52920	0.828522	0.00305864						AT1G21930	TG	AT2G04400	AT2G04400
AT5G16600	AT5G54220	-0.8459	0.00203957						AT1G24909	TG	AT2G04470	AT2G04470
AT5G16600	AT5G56260	0.804617	0.00499915						AT1G27400	TG	AT2G04495	AT2G04495
AT5G16600	AT5G61550	-0.846746	0.00199729						AT1G33580	TG	AT2G04520	AT2G04520
AT5G16600	AT5G64160	0.916032	0.000196333						AT1G35720	TG	AT2G04540	MTKAS
AT5G16600	AT5G64770	0.80212	0.00524265						AT1G43040	TG	AT2G04720	AT2G04720
AT5G16600	ATMG00090	-0.904449	0.000324518						AT1G55530	TG	AT2G04850	AT2G04850
AT5G24470	AT1G06900	0.833347	0.00274554						AT1G64350	TG	AT2G04980	AT2G04980
AT5G24470	AT1G23220	0.872816	0.000979116						AT1G64390	TG	AT2G05250	AT2G05250
AT5G24470	AT1G42393	-0.801489	0.00530553						AT1G69530	TG	AT2G05500	AT2G05500
AT5G24470	AT1G51965	0.841795	0.0022539						AT1G70290	TG	AT2G05690	AT2G05690
AT5G24470	AT1G55030	0.803073	0.00514871						AT1G72080	TG	AT2G05715	AT2G05715
AT5G24470	AT1G69670	0.864645	0.00124317						AT1G72770	TG	AT2G05730	AT2G05730
AT5G24470	AT1G72880	-0.891365	0.000533444						AT1G76150	TG	AT2G05810	AT2G05810
AT5G24470	AT1G74600	0.841664	0.002261						AT1G78870	TG	AT2G05845	AT2G05845
AT5G24470	AT2G04850	0.852528	0.00172511						AT2G01220	TG	AT2G05900	SDG11
AT5G24470	AT2G17480	0.855612	0.00159146						AT2G04400	TG	AT2G05915	AT2G05915
AT5G24470	AT2G17980	0.826521	0.00319571						AT2G14910	TG	AT2G05940	AT2G05940
AT5G24470	AT3G08940	-0.847807	0.00194517						AT2G16830	TG	AT2G06050	OPR3
AT5G24470	AT3G18150	-0.804405	0.00501947						AT2G24400	TG	AT2G06255	ELF4-L3
AT5G24470	AT3G21130	-0.86518	0.00122447						AT2G28305	TG	AT2G06370	AT2G06370
AT5G24470	AT3G27820	0.827759	0.00311043						AT2G28940	TG	AT2G06850	EXGT-A1
AT5G24470	AT3G33393	-0.839329	0.00239025						AT2G31083	TG	AT2G07070	AT2G07070
AT5G24470	AT3G43355	-0.831331	0.00287343						AT2G32990	TG	AT2G07180	AT2G07180
AT5G24470	AT3G62410	0.813462	0.00420112						AT2G33450	TG	AT2G07215	AT2G07215
AT5G24470	AT3G63110	0.807783	0.00470202						AT2G34590	TG	AT2G07330	AT2G07330
AT5G24470	AT4G02850	-0.85182	0.0017569						AT2G39050	TG	AT2G07340	AT2G07340
AT5G24470	AT4G07810	-0.906291	0.000300892						AT2G41140	TG	AT2G07470	AT2G07470
AT5G24470	AT4G10720	-0.814942	0.00407718						AT2G42750	TG	AT2G07709	AT2G07709
AT5G24470	AT4G12400	0.837516	0.00249418						AT2G42790	TG	AT2G07719	AT2G07719
AT5G24470	AT4G32430	0.870104	0.00106171						AT2G47050	TG	AT2G07722	AT2G07722
AT5G24470	AT5G03980	-0.824349	0.00334947						AT2G47420	TG	AT2G09589	AT2G09589
AT5G24470	AT5G05760	0.846747	0.0019972						AT3G01516	TG	AT2G09820	AT2G09820
AT5G24470	AT5G06530	0.818049	0.00382541						AT3G02470	TG	AT2G09956	AT2G09956
AT5G24470	AT5G07090	0.832946	0.00277064						AT3G09700	TG	AT2G10070	AT2G10070
AT5G24470	AT5G13970	0.801333	0.00532116						AT3G14990	TG	AT2G10380	AT2G10380
AT5G24470	AT5G14550	0.812101	0.00431756						AT3G15840	TG	AT2G10895	AT2G10895
AT5G24470	AT5G46580	0.821854	0.00353259						AT3G17780	TG	AT2G11015	AT2G11015
AT5G24470	AT5G53400	0.831404	0.00286872						AT3G18820	TG	AT2G11090	AT2G11090
AT5G24470	AT5G54960	0.801567	0.00529775						AT3G20870	TG	AT2G11230	AT2G11230
AT5G24470	AT5G62820	-0.897382	0.000427918						AT3G46320	TG	AT2G11380	AT2G11380
AT5G24470	ATCG00050	0.840348	0.0023332						AT3G47590	TG	AT2G11490	AT2G11490
AT5G25190	AT1G40113	0.840218	0.00234042						AT3G49120	TG	AT2G11610	AT2G11610
AT5G25190	AT1G68830	-0.846991	0.00198516						AT3G49560	TG	AT2G11640	AT2G11640
AT5G25190	AT2G31550	0.832654	0.00278904						AT3G53330	TG	AT2G11810	MGDC
AT5G25190	AT2G37510	0.826975	0.00316427						AT3G53780	TG	AT2G11890	AT2G11890
AT5G25190	AT2G45960	-0.904301	0.000326473						AT3G55040	TG	AT2G12140	AT2G12140
AT5G25190	AT3G09440	-0.855793	0.00158386						AT4G03770	TG	AT2G12150	AT2G12150
AT5G25190	AT3G29050	0.911983	0.000235846						AT4G04407	TG	AT2G12530	AT2G12530
AT5G25190	AT3G43750	-0.822229	0.00350458						AT4G08230	TG	AT2G12720	AT2G12720
AT5G25190	AT3G44735	0.83698	0.00252552						AT4G08930	TG	AT2G12770	AT2G12770
AT5G25190	AT3G54690	-0.818881	0.00375998						AT4G12100	TG	AT2G13080	AT2G13080
AT5G25190	AT4G08930	0.836185	0.00257253						AT4G17250	TG	AT2G13190	AT2G13190
AT5G25190	AT4G09313	0.903228	0.000340905						AT4G25390	TG	AT2G13200	AT2G13200
AT5G25190	AT4G11960	-0.850094	0.00183615						AT4G27250	TG	AT2G13610	AT2G13610
AT5G25190	AT4G21710	-0.829569	0.00298859						AT4G32900	TG	AT2G13620	ATCHX15
AT5G25190	AT4G37800	-0.871725	0.00101175						AT4G33480	TG	AT2G13640	AT2G13640
AT5G25190	AT5G06870	-0.874736	0.000923543						AT5G09870	TG	AT2G13650	GONST1
AT5G25190	AT5G14450	-0.821142	0.00358611						AT5G11450	TG	AT2G13710	AT2G13710
AT5G25190	AT5G15650	-0.817641	0.00385784						AT5G17560	TG	AT2G13860	AT2G13860
AT5G25190	AT5G20080	-0.803531	0.00510401						AT5G21080	TG	AT2G14300	AT2G14300
AT5G25190	AT5G27510	0.875873	0.000891753						AT5G22440	TG	AT2G14370	AT2G14370
AT5G25190	AT5G27640	-0.840196	0.00234162						AT5G25360	TG	AT2G14560	LURP1
AT5G25190	AT5G39930	0.87648	0.000875101						AT5G27340	TG	AT2G14580	ATPRB1
AT5G25190	AT5G56030	-0.807179	0.00475772						AT5G35320	TG	AT2G14610	PR1
AT5G25190	AT5G56050	0.840128	0.0023454						AT5G42030	TG	AT2G14660	AT2G14660
AT5G25190	AT5G57340	0.809475	0.00454856						AT5G44270	TG	AT2G14774	AT2G14774
AT5G44190	AT1G10470	0.809991	0.0045025						AT5G52450	TG	AT2G14910	AT2G14910
AT5G44190	AT1G23200	0.806646	0.00480726						AT5G54220	TG	AT2G14935	LCR40
AT5G44190	AT1G35420	0.870001	0.00106494						AT5G62790	TG	AT2G15090	KCS8
AT5G44190	AT1G52695	0.806927	0.00478109						AT5G65660	TG	AT2G15190	AT2G15190
AT5G44190	AT1G65690	-0.899013	0.000402169						AT5G66250	TG	AT2G15290	TIC21
AT5G44190	AT1G67510	0.858016	0.00149264						AT1G07740	TG	AT2G15327	AT2G15327
AT5G44190	AT1G74730	0.802635	0.00519181						AT1G08930	TG	AT2G15390	FUT4
AT5G44190	AT1G74890	0.851801	0.00175777						AT1G17745	TG	AT2G15420	AT2G15420
AT5G44190	AT1G77815	0.819925	0.00367892						AT1G58037	TG	AT2G15700	AT2G15700
AT5G44190	AT1G79850	0.878085	0.000832183						AT1G68910	TG	AT2G15760	AT2G15760
AT5G44190	AT2G01660	0.925848	0.000120864						AT1G73325	TG	AT2G16250	AT2G16250
AT5G44190	AT2G11090	0.87054	0.0010481						AT2G21650	TG	AT2G16280	KCS9
AT5G44190	AT2G17220	-0.877303	0.000852877						AT2G36410	TG	AT2G16310	AT2G16310
AT5G44190	AT2G34770	0.842662	0.00220733						AT2G37180	TG	AT2G16320	AT2G16320
AT5G44190	AT2G36724	0.80237	0.00521788						AT2G39570	TG	AT2G16365	AT2G16365
AT5G44190	AT2G38140	0.830747	0.00291122						AT2G47200	TG	AT2G16370	THY-1
AT5G44190	AT2G38360	0.819368	0.00372205						AT3G11340	TG	AT2G16380	AT2G16380
AT5G44190	AT2G41010	0.835349	0.00262268						AT3G17390	TG	AT2G16405	AT2G16405
AT5G44190	AT3G02860	-0.804853	0.00497656						AT3G18145	TG	AT2G16530	AT2G16530
AT5G44190	AT3G05410	0.801267	0.00532776						AT3G21390	TG	AT2G16670	AT2G16670
AT5G44190	AT3G05625	0.801514	0.00530301						AT3G29030	TG	AT2G16710	AT2G16710
AT5G44190	AT3G11410	0.950824	2.41061e-05						AT3G30290	TG	AT2G16830	AT2G16830
AT5G44190	AT3G16140	0.87178	0.00101008						AT3G47680	TG	AT2G16900	AT2G16900
AT5G44190	AT3G23725	0.800701	0.00538477						AT3G50320	TG	AT2G16960	AT2G16960
AT5G44190	AT3G33572	0.88505	0.000663452						AT3G50640	TG	AT2G16980	AT2G16980
AT5G44190	AT3G44110	-0.82652	0.0031958						AT3G51240	TG	AT2G17033	AT2G17033
AT5G44190	AT4G03450	-0.839766	0.00236562						AT3G55120	TG	AT2G17050	AT2G17050
AT5G44190	AT4G04570	-0.802222	0.00523259						AT3G58820	TG	AT2G17130	IDH2
AT5G44190	AT4G12980	0.809151	0.00457767						AT3G60935	TG	AT2G17140	AT2G17140
AT5G44190	AT4G22190	0.871942	0.00100521						AT4G08038	TG	AT2G17220	AT2G17220
AT5G44190	AT4G22560	0.860011	0.00141406						AT4G10150	TG	AT2G17265	HSK
AT5G44190	AT4G23140	-0.80571	0.00489506						AT4G15733	TG	AT2G17320	AT2G17320
AT5G44190	AT5G08100	0.853829	0.00166779						AT4G24570	TG	AT2G17360	AT2G17360
AT5G44190	AT5G13440	0.806788	0.004794						AT4G26030	TG	AT2G17420	NTRA
AT5G44190	AT5G14100	0.885877	0.00064523						AT4G29285	TG	AT2G17450	RHA3A
AT5G44190	AT5G18470	-0.84185	0.00225094						AT4G30270	TG	AT2G17480	MLO8
AT5G44190	AT5G19030	0.805606	0.00490495						AT4G34730	TG	AT2G17630	AT2G17630
AT5G44190	AT5G20330	0.852968	0.00170558						AT4G38310	TG	AT2G17740	AT2G17740
AT5G44190	AT5G20885	0.831066	0.00289055						AT5G02650	TG	AT2G17980	ATSLY1
AT5G44190	AT5G28466	0.807085	0.00476648						AT5G05270	TG	AT2G18030	AT2G18030
AT5G44190	AT5G34460	0.808488	0.00463768						AT5G05840	TG	AT2G18050	HIS1-3
AT5G44190	AT5G36925	-0.817592	0.00386177						AT5G12130	TG	AT2G18080	EDA2
AT5G44190	AT5G54660	0.884946	0.000665783						AT5G23212	TG	AT2G18690	AT2G18690
AT5G44190	AT5G57010	-0.815343	0.00404403						AT5G28340	TG	AT2G18700	ATTPS11
AT5G44190	AT5G59550	0.856849	0.00154005						AT5G33393	TG	AT2G18790	PHYB
AT5G44190	AT5G64230	0.811559	0.00436449						AT5G34868	TG	AT2G18915	LKP2
AT5G44190	AT5G66090	0.814189	0.0041399						AT5G35780	TG	AT2G18970	AT2G18970
AT5G44260	AT1G02160	0.825209	0.00328798						AT5G37478	TG	AT2G19080	AT2G19080
AT5G44260	AT1G02860	-0.862089	0.00133545						AT5G38560	TG	AT2G19190	FRK1
AT5G44260	AT1G06770	-0.827892	0.00310136						AT5G58310	TG	AT2G19260	AT2G19260
AT5G44260	AT1G10522	0.817971	0.00383158						AT5G64230	TG	AT2G19270	AT2G19270
AT5G44260	AT1G14200	0.822598	0.00347723						AT5G65940	TG	AT2G19400	AT2G19400
AT5G44260	AT1G17610	-0.865413	0.00121637						AT5G66040	TG	AT2G19500	CKX2
AT5G44260	AT1G31800	-0.920779	0.000156477						AT1G02190	TG	AT2G19540	AT2G19540
AT5G44260	AT1G43910	-0.802868	0.00516885						AT1G04570	TG	AT2G19600	ATKEA4
AT5G44260	AT1G47465	0.83344	0.00273976						AT1G07300	TG	AT2G19680	AT2G19680
AT5G44260	AT1G52760	-0.810202	0.00448378						AT1G07790	TG	AT2G19800	MIOX2
AT5G44260	AT1G54630	0.866048	0.00119453						AT1G08250	TG	AT2G20160	MEO
AT5G44260	AT1G55320	-0.839318	0.00239088						AT1G09070	TG	AT2G20230	AT2G20230
AT5G44260	AT1G55330	0.844229	0.00212492						AT1G10830	TG	AT2G20370	MUR3
AT5G44260	AT1G65270	0.882051	0.000732687						AT1G12550	TG	AT2G20400	AT2G20400
AT5G44260	AT1G68410	-0.848533	0.00191006						AT1G13650	TG	AT2G20420	AT2G20420
AT5G44260	AT1G70990	0.84327	0.00217508						AT1G62540	TG	AT2G20430	RIC6
AT5G44260	AT1G75750	0.847142	0.00197771						AT1G66910	TG	AT2G20690	AT2G20690
AT5G44260	AT1G78800	-0.841464	0.00227188						AT1G70640	TG	AT2G20740	AT2G20740
AT5G44260	AT1G79640	-0.834146	0.00269602						AT1G70680	TG	AT2G20750	ATEXPB1
AT5G44260	AT2G05940	-0.837897	0.00247206						AT1G76955	TG	AT2G20980	MCM10
AT5G44260	AT2G14900	0.858407	0.00147699						AT2G01150	TG	AT2G21185	AT2G21185
AT5G44260	AT2G19190	-0.816512	0.00394854						AT2G05100	TG	AT2G21210	AT2G21210
AT5G44260	AT2G20120	0.825717	0.00325206						AT2G05140	TG	AT2G21280	SULA
AT5G44260	AT2G20980	-0.809384	0.00455676						AT2G06850	TG	AT2G21340	AT2G21340
AT5G44260	AT2G21480	0.828161	0.00308308						AT2G12530	TG	AT2G21370	AT2G21370
AT5G44260	AT2G22860	0.85597	0.00157646						AT2G14660	TG	AT2G21480	AT2G21480
AT5G44260	AT2G23540	-0.819187	0.00373609						AT2G23480	TG	AT2G21520	AT2G21520
AT5G44260	AT2G24100	-0.803319	0.00512465						AT2G27340	TG	AT2G21860	AT2G21860
AT5G44260	AT2G26770	-0.800975	0.00535716						AT2G30770	TG	AT2G22120	AT2G22120
AT5G44260	AT2G27420	-0.837094	0.00251881						AT2G31610	TG	AT2G22170	AT2G22170
AT5G44260	AT2G28800	-0.819594	0.00370449						AT2G40240	TG	AT2G22340	AT2G22340
AT5G44260	AT2G31120	0.807704	0.00470931						AT2G44900	TG	AT2G22480	PFK5
AT5G44260	AT2G32100	0.812705	0.00426563						AT3G03480	TG	AT2G22770	NAI1
AT5G44260	AT2G33360	-0.80576	0.00489036						AT3G07430	TG	AT2G22860	ATPSK2
AT5G44260	AT2G35190	-0.842559	0.00221282						AT3G11030	TG	AT2G22920	SCPL12
AT5G44260	AT2G39200	-0.823775	0.00339093						AT3G12400	TG	AT2G22930	AT2G22930
AT5G44260	AT2G39670	-0.818125	0.00381942						AT3G14620	TG	AT2G22960	AT2G22960
AT5G44260	AT2G39690	-0.884105	0.000684726						AT3G20015	TG	AT2G23090	AT2G23090
AT5G44260	AT2G40120	-0.817251	0.003889						AT3G23410	TG	AT2G23220	CYP81D6
AT5G44260	AT2G42950	-0.863854	0.00127122						AT3G25460	TG	AT2G23350	PAB4
AT5G44260	AT3G07910	0.802208	0.00523392						AT3G30718	TG	AT2G23480	AT2G23480
AT5G44260	AT3G08580	0.82728	0.0031432						AT3G47710	TG	AT2G23520	AT2G23520
AT5G44260	AT3G09010	-0.827538	0.00312549						AT3G52190	TG	AT2G23540	AT2G23540
AT5G44260	AT3G10110	0.933437	7.92127e-05						AT3G54020	TG	AT2G23570	MES19
AT5G44260	AT3G11110	0.811994	0.00432676						AT3G57010	TG	AT2G23740	AT2G23740
AT5G44260	AT3G15450	0.849081	0.00188387						AT3G62030	TG	AT2G23760	BLH4
AT5G44260	AT3G18750	-0.804694	0.00499178						AT3G63380	TG	AT2G23840	AT2G23840
AT5G44260	AT3G19810	-0.809053	0.00458657						AT4G10250	TG	AT2G23850	AT2G23850
AT5G44260	AT3G20350	-0.820659	0.0036227						AT4G23630	TG	AT2G24100	AT2G24100
AT5G44260	AT3G22370	-0.81033	0.00447237						AT4G24460	TG	AT2G24180	CYP71B6
AT5G44260	AT3G23700	-0.866987	0.00116278						AT4G29610	TG	AT2G24270	ALDH11A3
AT5G44260	AT3G25780	-0.811778	0.00434546						AT4G33985	TG	AT2G24350	AT2G24350
AT5G44260	AT3G29290	-0.888799	0.00058378						AT4G35810	TG	AT2G24395	AT2G24395
AT5G44260	AT3G43095	0.853395	0.00168673						AT4G36010	TG	AT2G24400	AT2G24400
AT5G44260	AT3G44425	0.862498	0.00132038						AT4G37980	TG	AT2G24530	AT2G24530
AT5G44260	AT3G55560	0.868777	0.00110391						AT4G38780	TG	AT2G24540	AFR
AT5G44260	AT3G55630	-0.816176	0.00397585						AT5G02090	TG	AT2G24640	UBP19
AT5G44260	AT3G57550	-0.824932	0.00330773						AT5G06630	TG	AT2G24762	AtGDU4
AT5G44260	AT3G61760	-0.810111	0.00449182						AT5G09290	TG	AT2G24850	TAT3
AT5G44260	AT3G62910	-0.821326	0.00357218						AT5G11130	TG	AT2G25040	AT2G25040
AT5G44260	AT4G00490	-0.934704	7.34652e-05						AT5G25045	TG	AT2G25140	CLPB4
AT5G44260	AT4G13050	-0.878106	0.000831629						AT5G39210	TG	AT2G25270	AT2G25270
AT5G44260	AT4G14880	-0.817362	0.0038801						AT5G39920	TG	AT2G25370	AT2G25370
AT5G44260	AT4G21180	-0.840703	0.00231353						AT5G41070	TG	AT2G25620	AT2G25620
AT5G44260	AT4G21810	0.807671	0.00471231						AT5G42430	TG	AT2G25625	AT2G25625
AT5G44260	AT4G25740	0.837137	0.00251632						AT5G48175	TG	AT2G25650	AT2G25650
AT5G44260	AT4G30760	0.810551	0.00445289						AT5G58190	TG	AT2G25770	AT2G25770
AT5G44260	AT4G30790	-0.812123	0.00431565						AT5G59310	TG	AT2G25800	AT2G25800
AT5G44260	AT4G32300	-0.8185	0.00378987						AT5G60920	TG	AT2G25850	AT2G25850
AT5G44260	AT4G35100	0.897865	0.000420181						AT5G66190	TG	AT2G26020	PDF1.2b
AT5G44260	AT4G35110	-0.878546	0.000820133						AT1G15460	TG	AT2G26190	AT2G26190
AT5G44260	AT4G36550	-0.804934	0.00496879						AT1G28695	TG	AT2G26200	AT2G26200
AT5G44260	AT5G03190	-0.844524	0.00210965						AT1G50590	TG	AT2G26230	AT2G26230
AT5G44260	AT5G04000	0.869998	0.00106504						AT1G50720	TG	AT2G26240	AT2G26240
AT5G44260	AT5G04920	-0.855962	0.00157679						AT1G58170	TG	AT2G26250	KCS10
AT5G44260	AT5G05760	-0.803154	0.00514081						AT1G71290	TG	AT2G26360	AT2G26360
AT5G44260	AT5G06340	-0.844499	0.00211098						AT2G02610	TG	AT2G26570	AT2G26570
AT5G44260	AT5G08660	-0.857948	0.00149537						AT2G02750	TG	AT2G26600	AT2G26600
AT5G44260	AT5G09440	0.8471	0.00197979						AT2G06370	TG	AT2G26690	NTP2
AT5G44260	AT5G09900	-0.814668	0.00409992						AT2G15190	TG	AT2G26695	AT2G26695
AT5G44260	AT5G12110	-0.810187	0.00448505						AT2G18700	TG	AT2G26740	ATSEH
AT5G44260	AT5G15280	-0.819264	0.00373009						AT2G25040	TG	AT2G26770	AT2G26770
AT5G44260	AT5G17230	-0.824669	0.00332647						AT2G29270	TG	AT2G26800	AT2G26800
AT5G44260	AT5G38192	0.857712	0.00150489						AT2G30830	TG	AT2G27010	CYP705A9
AT5G44260	AT5G41260	-0.815963	0.00399318						AT2G33070	TG	AT2G27310	AT2G27310
AT5G44260	AT5G50070	0.839084	0.00240409						AT2G39410	TG	AT2G27340	AT2G27340
AT5G44260	AT5G53130	-0.810917	0.00442061						AT2G39520	TG	AT2G27390	AT2G27390
AT5G44260	AT5G53400	-0.843491	0.00216348						AT3G02640	TG	AT2G27402	AT2G27402
AT5G44260	AT5G56100	0.867967	0.00113027						AT3G04360	TG	AT2G27420	AT2G27420
AT5G44260	AT5G56190	-0.840046	0.00235						AT3G09190	TG	AT2G27430	AT2G27430
AT5G44260	AT5G57190	-0.821106	0.00358881						AT3G19410	TG	AT2G27490	ATCOAE
AT5G44260	AT5G57290	0.8545	0.00163873						AT3G29773	TG	AT2G27530	PGY1
AT5G44260	AT5G59480	-0.80094	0.00536069						AT3G42438	TG	AT2G27710	AT2G27710
AT5G44260	AT5G61510	-0.820405	0.00364214						AT3G45520	TG	AT2G27790	AT2G27790
AT5G44260	AT5G63500	0.821661	0.00354699						AT3G50460	TG	AT2G27820	PD1
AT5G44260	AT5G63770	-0.832736	0.00278387						AT3G52527	TG	AT2G27840	HDT4
AT5G44260	AT5G64260	0.803406	0.00511618						AT3G57680	TG	AT2G28000	CPN60A
AT5G44260	AT5G64760	-0.802395	0.00521544						AT3G60590	TG	AT2G28085	AT2G28085
AT5G44260	AT5G67070	0.87284	0.000978413						AT3G60800	TG	AT2G28170	ATCHX7
AT5G47640	AT1G02730	0.825071	0.00329777						AT4G06552	TG	AT2G28305	AT2G28305
AT5G47640	AT1G04020	0.884365	0.00067884						AT4G17565	TG	AT2G28320	AT2G28320
AT5G47640	AT1G04110	0.81855	0.00378591						AT4G20220	TG	AT2G28340	AT2G28340
AT5G47640	AT1G06130	0.91321	0.000223302						AT4G39030	TG	AT2G28360	AT2G28360
AT5G47640	AT1G06770	0.804448	0.00501531						AT5G05340	TG	AT2G28400	AT2G28400
AT5G47640	AT1G08830	-0.86847	0.00111384						AT5G17860	TG	AT2G28800	ALB3
AT5G47640	AT1G17600	0.91356	0.000219814						AT5G22280	TG	AT2G28830	AT2G28830
AT5G47640	AT1G19440	0.846246	0.00202217						AT5G27950	TG	AT2G28890	PLL4
AT5G47640	AT1G19920	0.891077	0.000538933						AT5G28894	TG	AT2G28940	AT2G28940
AT5G47640	AT1G21600	0.822179	0.00350831						AT5G29571	TG	AT2G29120	ATGLR2.7
AT5G47640	AT1G31480	0.809933	0.00450769						AT5G31511	TG	AT2G29165	AT2G29165
AT5G47640	AT1G32500	0.843073	0.00218551						AT5G39370	TG	AT2G29270	AT2G29270
AT5G47640	AT1G34640	-0.82077	0.00361426						AT5G40020	TG	AT2G29300	AT2G29300
AT5G47640	AT1G47128	0.849603	0.00185916						AT5G42940	TG	AT2G29370	AT2G29370
AT5G47640	AT1G54385	0.831445	0.00286605						AT5G44980	TG	AT2G29460	ATGSTU4
AT5G47640	AT1G55330	-0.889408	0.000571538						AT5G47810	TG	AT2G29540	ATRPC14
AT5G47640	AT1G56430	0.801936	0.00526091						AT5G54062	TG	AT2G29580	AT2G29580
AT5G47640	AT1G64460	0.938648	5.75373e-05						AT5G54130	TG	AT2G29650	PHT4;1
AT5G47640	AT1G65270	-0.81765	0.00385715						AT5G54660	TG	AT2G30130	ASL5
AT5G47640	AT1G74600	0.805831	0.00488368						AT5G62110	TG	AT2G30200	AT2G30200
AT5G47640	AT1G78010	0.863963	0.00126734						AT5G65450	TG	AT2G30260	U2B''
AT5G47640	AT1G78610	0.818595	0.0037824						AT1G02950	TG	AT2G30390	FC2
AT5G47640	AT1G79490	0.804854	0.00497641						AT1G07340	TG	AT2G30400	OFP2
AT5G47640	AT1G79640	0.801107	0.00534386						AT1G12230	TG	AT2G30420	ETC2
AT5G47640	AT1G79720	0.814125	0.00414531						AT1G12290	TG	AT2G30695	AT2G30695
AT5G47640	AT1G80120	0.848263	0.00192304						AT1G12750	TG	AT2G30750	CYP71A12
AT5G47640	AT1G80280	0.899936	0.000388112						AT1G14880	TG	AT2G30760	AT2G30760
AT5G47640	AT1G80560	0.892722	0.000508139						AT1G15260	TG	AT2G30770	CYP71A13
AT5G47640	AT2G17130	0.842934	0.00219287						AT1G23030	TG	AT2G30830	AT2G30830
AT5G47640	AT2G17450	-0.848423	0.00191533						AT1G28600	TG	AT2G30840	AT2G30840
AT5G47640	AT2G18710	0.834112	0.00269808						AT1G32505	TG	AT2G30860	ATGSTF9
AT5G47640	AT2G20370	0.895837	0.000453413						AT1G58440	TG	AT2G30870	GSTF10
AT5G47640	AT2G20710	0.82762	0.00311989						AT1G62440	TG	AT2G31083	CLE5
AT5G47640	AT2G22930	0.839896	0.00235836						AT1G66700	TG	AT2G31120	NA
AT5G47640	AT2G25270	0.832167	0.00281988						AT1G70220	TG	AT2G31200	ADF6
AT5G47640	AT2G28000	0.855205	0.00160867						AT1G72710	TG	AT2G31350	GLX2-5
AT5G47640	AT2G28320	0.971981	2.60668e-06						AT1G74030	TG	AT2G31360	ADS2
AT5G47640	AT2G28830	0.87981	0.000787775						AT1G78260	TG	AT2G31370	BZIP59
AT5G47640	AT2G31400	0.809362	0.00455872						AT2G01670	TG	AT2G31400	AT2G31400
AT5G47640	AT2G39330	0.904283	0.000326703						AT2G07215	TG	AT2G31520	AT2G31520
AT5G47640	AT2G40980	0.819971	0.00367537						AT2G11890	TG	AT2G31550	AT2G31550
AT5G47640	AT2G42310	-0.831362	0.00287139						AT2G44500	TG	AT2G31610	AT2G31610
AT5G47640	AT2G42950	0.879939	0.00078452						AT3G09430	TG	AT2G31740	AT2G31740
AT5G47640	AT2G43040	0.81394	0.00416079						AT3G28190	TG	AT2G31810	AT2G31810
AT5G47640	AT2G45560	0.821756	0.00353989						AT3G31990	TG	AT2G31865	AT2G31865
AT5G47640	AT3G05060	0.827671	0.00311639						AT3G51180	TG	AT2G31980	AT2G31980
AT5G47640	AT3G06660	0.861152	0.00137048						AT3G58620	TG	AT2G32030	AT2G32030
AT5G47640	AT3G06920	0.867516	0.00114514						AT4G01330	TG	AT2G32040	AT2G32040
AT5G47640	AT3G07060	0.830424	0.0029323						AT4G07946	TG	AT2G32190	AT2G32190
AT5G47640	AT3G07910	-0.821426	0.00356468						AT4G10160	TG	AT2G32280	AT2G32280
AT5G47640	AT3G08940	-0.884896	0.000666895						AT4G21790	TG	AT2G32380	AT2G32380
AT5G47640	AT3G10270	0.908414	0.000275266						AT4G35770	TG	AT2G32450	AT2G32450
AT5G47640	AT3G11405	-0.815803	0.00400622						AT5G38430	TG	AT2G32560	AT2G32560
AT5G47640	AT3G12145	0.84721	0.00197435						AT5G56750	TG	AT2G32680	AtRLP23
AT5G47640	AT3G12560	0.833854	0.00271406						AT5G60270	TG	AT2G32730	AT2G32730
AT5G47640	AT3G13470	0.911327	0.000242757						AT5G60780	TG	AT2G32840	AT2G32840
AT5G47640	AT3G13682	0.826809	0.00317572						AT1G05300	TG	AT2G32880	AT2G32880
AT5G47640	AT3G15395	-0.82124	0.00357869						AT1G23220	TG	AT2G32990	AtGH9B8
AT5G47640	AT3G23990	0.80932	0.00456246						AT1G25054	TG	AT2G33070	NSP2
AT5G47640	AT3G24495	0.909432	0.000263558						AT1G51170	TG	AT2G33120	SAR1
AT5G47640	AT3G24530	0.849984	0.00184132						AT2G03640	TG	AT2G33290	SUVH2
AT5G47640	AT3G26000	0.861545	0.00135573						AT2G15090	TG	AT2G33360	AT2G33360
AT5G47640	AT3G26410	0.896796	0.000437457						AT2G18915	TG	AT2G33370	AT2G33370
AT5G47640	AT3G29290	0.815854	0.00400205						AT2G23570	TG	AT2G33390	AT2G33390
AT5G47640	AT3G44425	-0.867618	0.00114176						AT2G26020	TG	AT2G33430	DAL1
AT5G47640	AT3G51450	0.849799	0.00184999						AT2G44490	TG	AT2G33450	RPL28
AT5G47640	AT3G51490	0.840046	0.00234997						AT3G02280	TG	AT2G33590	AT2G33590
AT5G47640	AT3G52115	0.817998	0.00382948						AT3G15356	TG	AT2G33710	AT2G33710
AT5G47640	AT3G54090	0.853995	0.00166056						AT3G18150	TG	AT2G33730	AT2G33730
AT5G47640	AT3G56360	-0.859262	0.00144319						AT3G20460	TG	AT2G33750	ATPUP2
AT5G47640	AT3G61610	0.853858	0.0016665						AT3G28200	TG	AT2G33810	SPL3
AT5G47640	AT3G61880	0.828194	0.00308079						AT3G53730	TG	AT2G33860	ETT
AT5G47640	AT3G62910	0.846876	0.00199084						AT3G59690	TG	AT2G33990	iqd9
AT5G47640	AT4G02500	0.838859	0.00241686						AT4G02850	TG	AT2G34090	MEE18
AT5G47640	AT4G12470	0.825412	0.00327354						AT4G07430	TG	AT2G34110	AT2G34110
AT5G47640	AT4G13050	0.865631	0.00120885						AT4G08072	TG	AT2G34310	AT2G34310
AT5G47640	AT4G13670	0.847925	0.0019394						AT4G35240	TG	AT2G34430	LHB1B1
AT5G47640	AT4G14880	0.800935	0.00536119						AT4G39640	TG	AT2G34490	CYP710A2
AT5G47640	AT4G15020	0.820752	0.00361567						AT4G39840	TG	AT2G34590	PDH2
AT5G47640	AT4G17040	0.826309	0.00321054						AT5G19260	TG	AT2G34690	ACD11
AT5G47640	AT4G18480	0.862518	0.00131962						AT5G25320	TG	AT2G34770	FAH1
AT5G47640	AT4G19960	0.81483	0.00408646						AT5G37383	TG	AT2G34850	MEE25
AT5G47640	AT4G25050	-0.922894	0.000140787						AT5G49910	TG	AT2G35040	AT2G35040
AT5G47640	AT4G26610	0.825249	0.0032851						AT5G54960	TG	AT2G35190	NPSN11
AT5G47640	AT4G30760	-0.907253	0.00028907						AT5G57655	TG	AT2G35470	AT2G35470
AT5G47640	AT4G32430	0.876526	0.000873835						ATCG01100	TG	AT2G35736	AT2G35736
AT5G47640	AT4G33490	0.85629	0.00156314						AT1G05700	TG	AT2G35880	AT2G35880
AT5G47640	AT4G33760	0.83602	0.00258236						AT1G23010	TG	AT2G35960	NHL12
AT5G47640	AT4G34620	-0.95624	1.5216e-05						AT1G26380	TG	AT2G35980	YLS9
AT5G47640	AT4G34690	-0.800832	0.00537155						AT1G29250	TG	AT2G36050	OFP15
AT5G47640	AT4G35630	0.816188	0.00397486						AT1G31420	TG	AT2G36110	AT2G36110
AT5G47640	AT4G39380	0.8901	0.000557849						AT1G41930	TG	AT2G36270	ABI5
AT5G47640	AT5G01290	0.845573	0.00205607						AT1G53645	TG	AT2G36340	AT2G36340
AT5G47640	AT5G03190	0.833173	0.00275641						AT1G54990	TG	AT2G36360	AT2G36360
AT5G47640	AT5G05760	0.803966	0.00506184						AT1G55290	TG	AT2G36380	PDR6
AT5G47640	AT5G08280	0.830858	0.00290403						AT1G64260	TG	AT2G36530	LOS2
AT5G47640	AT5G09900	0.883541	0.000697663						AT1G66145	TG	AT2G36570	AT2G36570
AT5G47640	AT5G14460	0.817135	0.0038983						AT1G73750	TG	AT2G36590	ProT3
AT5G47640	AT5G14550	0.915324	0.000202862						AT1G78920	TG	AT2G36630	AT2G36630
AT5G47640	AT5G19190	-0.80508	0.00495482						AT2G02220	TG	AT2G36720	AT2G36720
AT5G47640	AT5G20320	0.904099	0.000329153						AT2G04980	TG	AT2G36724	AT2G36724
AT5G47640	AT5G23330	0.831696	0.00284991						AT2G20750	TG	AT2G36835	AT2G36835
AT5G47640	AT5G24780	0.834464	0.00267648						AT2G27530	TG	AT2G37020	AT2G37020
AT5G47640	AT5G37175	-0.832618	0.00279126						AT2G37660	TG	AT2G37025	TRFL8
AT5G47640	AT5G46100	0.855156	0.00161076						AT2G42720	TG	AT2G37120	AT2G37120
AT5G47640	AT5G46920	0.806807	0.00479224						AT3G02610	TG	AT2G37150	AT2G37150
AT5G47640	AT5G47700	-0.909012	0.000268344						AT3G15530	TG	AT2G37320	AT2G37320
AT5G47640	AT5G51820	0.806813	0.00479166						AT3G19130	TG	AT2G37510	AT2G37510
AT5G47640	AT5G52430	-0.827556	0.00312431						AT3G47010	TG	AT2G37520	AT2G37520
AT5G47640	AT5G52520	0.890922	0.000541905						AT3G60770	TG	AT2G37540	AT2G37540
AT5G47640	AT5G53130	0.810402	0.00446602						AT4G03030	TG	AT2G37580	AT2G37580
AT5G47640	AT5G53400	0.822002	0.00352147						AT4G06575	TG	AT2G37660	AT2G37660
AT5G47640	AT5G56100	-0.822607	0.00347653						AT4G10450	TG	AT2G37710	RLK
AT5G47640	AT5G57290	-0.907491	0.000286201						AT4G13800	TG	AT2G37720	AT2G37720
AT5G47640	AT5G58430	0.862766	0.00131055						AT4G20070	TG	AT2G37740	ZFP10
AT5G47640	AT5G59480	0.881275	0.000751439						AT4G35660	TG	AT2G37750	AT2G37750
AT5G47640	AT5G61000	0.850309	0.00182613						AT5G10625	TG	AT2G37830	AT2G37830
AT5G47640	AT5G61510	0.868612	0.00110925						AT5G33256	TG	AT2G37890	AT2G37890
AT5G47640	AT5G63500	-0.891546	0.000530022						AT5G34887	TG	AT2G38050	DET2
AT5G47640	AT5G65710	0.801126	0.00534189						AT5G38370	TG	AT2G38140	PSRP4
AT5G49330	AT1G02150	0.916212	0.000194693						AT5G54060	TG	AT2G38160	AT2G38160
AT5G49330	AT1G03055	0.897416	0.000427366						AT5G60300	TG	AT2G38170	CAX1
AT5G49330	AT1G04110	0.818002	0.00382917						AT1G07130	TG	AT2G38280	FAC1
AT5G49330	AT1G06000	0.891404	0.000532703						AT1G11310	TG	AT2G38330	AT2G38330
AT5G49330	AT1G06090	0.824327	0.00335103						AT1G20150	TG	AT2G38400	AGT3
AT5G49330	AT1G08070	0.92044	0.000159101						AT1G22970	TG	AT2G38540	LP1
AT5G49330	AT1G08830	-0.803321	0.00512448						AT1G23050	TG	AT2G38670	PECT1
AT5G49330	AT1G09740	-0.836976	0.00252578						AT1G69680	TG	AT2G38740	AT2G38740
AT5G49330	AT1G13460	0.80529	0.0049349						AT1G76100	TG	AT2G38760	ANNAT3
AT5G49330	AT1G13640	0.912503	0.000230462						AT2G05715	TG	AT2G38780	AT2G38780
AT5G49330	AT1G14520	0.846535	0.00200775						AT2G11610	TG	AT2G39050	AT2G39050
AT5G49330	AT1G15480	0.853069	0.0017011						AT2G23130	TG	AT2G39120	AT2G39120
AT5G49330	AT1G16630	0.869688	0.0010748						AT2G35470	TG	AT2G39130	AT2G39130
AT5G49330	AT1G17830	0.869392	0.00108422						AT2G48010	TG	AT2G39180	CCR2
AT5G49330	AT1G19290	0.806396	0.00483061						AT3G06470	TG	AT2G39200	MLO12
AT5G49330	AT1G19690	0.811042	0.00440971						AT3G46290	TG	AT2G39240	AT2G39240
AT5G49330	AT1G27900	0.81658	0.00394306						AT4G02930	TG	AT2G39310	JAL22
AT5G49330	AT1G28010	0.836989	0.00252502						AT4G08138	TG	AT2G39360	AT2G39360
AT5G49330	AT1G31480	0.837132	0.0025166						AT4G10070	TG	AT2G39400	AT2G39400
AT5G49330	AT1G32550	0.836564	0.00255004						AT4G20320	TG	AT2G39410	AT2G39410
AT5G49330	AT1G37030	-0.831606	0.00285572						AT5G02260	TG	AT2G39460	RPL23AA
AT5G49330	AT1G44075	-0.8259	0.00323919						AT5G03300	TG	AT2G39520	AT2G39520
AT5G49330	AT1G50700	0.810566	0.00445158						AT5G09550	TG	AT2G39630	AT2G39630
AT5G49330	AT1G52770	0.892392	0.000514213						AT5G17660	TG	AT2G39690	AT2G39690
AT5G49330	AT1G55200	0.864752	0.0012394						AT5G32215	TG	AT2G39750	AT2G39750
AT5G49330	AT1G56540	0.854344	0.00164548						AT5G44420	TG	AT2G39805	AT2G39805
AT5G49330	AT1G60260	0.800416	0.00541367						AT5G66055	TG	AT2G39840	TOPP4
AT5G49330	AT1G60600	0.807051	0.00476958						AT1G01120	TG	AT2G39880	MYB25
AT5G49330	AT1G61890	0.812278	0.0043023						AT1G07750	TG	AT2G40120	AT2G40120
AT5G49330	AT1G62780	0.902511	0.000350802						AT1G09150	TG	AT2G40205	AT2G40205
AT5G49330	AT1G64970	0.854392	0.00164338						AT1G13210	TG	AT2G40230	AT2G40230
AT5G49330	AT1G67950	0.852348	0.00173314						AT1G14240	TG	AT2G40240	AT2G40240
AT5G49330	AT1G71020	0.892752	0.000507604						AT1G17890	TG	AT2G40490	HEME2
AT5G49330	AT1G74380	0.824186	0.00336125						AT1G18080	TG	AT2G40650	AT2G40650
AT5G49330	AT1G74600	0.84768	0.00195135						AT1G28650	TG	AT2G40750	WRKY54
AT5G49330	AT1G78610	0.885338	0.000657074						AT1G31860	TG	AT2G40880	ATCYSA
AT5G49330	AT1G79410	0.840882	0.00230371						AT1G54020	TG	AT2G40980	AT2G40980
AT5G49330	AT2G04850	0.922588	0.000142986						AT1G54840	TG	AT2G41010	ATCAMBP25
AT5G49330	AT2G16320	-0.821266	0.00357671						AT1G57720	TG	AT2G41180	AT2G41180
AT5G49330	AT2G17480	0.850959	0.00179613						AT1G69880	TG	AT2G41290	AT2G41290
AT5G49330	AT2G22930	0.825565	0.00326279						AT1G69980	TG	AT2G41310	ATRR3
AT5G49330	AT2G23520	0.870151	0.00106024						AT1G78520	TG	AT2G41670	SIN2
AT5G49330	AT2G23540	0.832769	0.00278175						AT2G02710	TG	AT2G41680	NTRC
AT5G49330	AT2G24640	0.83778	0.00247884						AT2G04520	TG	AT2G41710	AT2G41710
AT5G49330	AT2G28830	0.849351	0.00187105						AT2G25430	TG	AT2G41740	VLN2
AT5G49330	AT2G29650	0.822352	0.00349547						AT2G30600	TG	AT2G41835	AT2G41835
AT5G49330	AT2G32450	0.815283	0.00404898						AT2G33120	TG	AT2G41960	AT2G41960
AT5G49330	AT2G38400	0.860698	0.00138772						AT2G35860	TG	AT2G42070	ATNUDX23
AT5G49330	AT2G43040	0.831448	0.00286584						AT2G37890	TG	AT2G42310	AT2G42310
AT5G49330	AT2G46240	0.893502	0.000494003						AT2G39240	TG	AT2G42540	COR15A
AT5G49330	AT2G47360	0.855181	0.00160968						AT2G42980	TG	AT2G42610	LSH10
AT5G49330	AT3G05640	0.911725	0.000238541						AT3G01430	TG	AT2G42690	AT2G42690
AT5G49330	AT3G06660	0.800955	0.00535914						AT3G06145	TG	AT2G42720	AT2G42720
AT5G49330	AT3G06920	0.821268	0.00357658						AT3G07100	TG	AT2G42750	AT2G42750
AT5G49330	AT3G06980	0.805236	0.00494003						AT3G09390	TG	AT2G42790	CSY3
AT5G49330	AT3G09040	0.882096	0.000731621						AT3G14750	TG	AT2G42880	ATMPK20
AT5G49330	AT3G09560	0.902182	0.000355415						AT3G21850	TG	AT2G42950	AT2G42950
AT5G49330	AT3G10270	0.824152	0.00336364						AT3G27180	TG	AT2G42980	AT2G42980
AT5G49330	AT3G10840	0.875395	0.000905025						AT3G48730	TG	AT2G43040	NPG1
AT5G49330	AT3G11170	0.80644	0.00482646						AT3G61020	TG	AT2G43240	AT2G43240
AT5G49330	AT3G13510	0.86271	0.00131258						AT3G61560	TG	AT2G43430	GLX2-1
AT5G49330	AT3G13880	0.85099	0.00179471						AT4G24050	TG	AT2G43440	AT2G43440
AT5G49330	AT3G14620	-0.880513	0.000770174						AT4G25810	TG	AT2G43535	AT2G43535
AT5G49330	AT3G14810	0.824843	0.00331405						AT4G27280	TG	AT2G43590	AT2G43590
AT5G49330	AT3G16010	0.822568	0.00347943						AT4G39820	TG	AT2G43630	AT2G43630
AT5G49330	AT3G19780	0.888966	0.000580411						AT5G11390	TG	AT2G43640	SRP14
AT5G49330	AT3G22160	-0.821252	0.00357781						AT5G11610	TG	AT2G43680	IQD14
AT5G49330	AT3G24190	0.817748	0.0038493						AT5G16320	TG	AT2G43700	AT2G43700
AT5G49330	AT3G25480	0.807031	0.00477147						AT5G20190	TG	AT2G43870	AT2G43870
AT5G49330	AT3G25500	0.819914	0.00367978						AT5G49760	TG	AT2G44175	AT2G44175
AT5G49330	AT3G33205	-0.804909	0.00497119						AT5G65870	TG	AT2G44300	AT2G44300
AT5G49330	AT3G45280	-0.811487	0.00437078						AT1G02150	TG	AT2G44390	AT2G44390
AT5G49330	AT3G51240	0.817537	0.00386613						AT1G06590	TG	AT2G44430	AT2G44430
AT5G49330	AT3G53750	0.874193	0.000939043						AT1G31800	TG	AT2G44490	PEN2
AT5G49330	AT3G54090	0.868082	0.00112649						AT1G45010	TG	AT2G44500	AT2G44500
AT5G49330	AT3G57550	0.832064	0.00282641						AT1G53340	TG	AT2G44650	CHL-CPN10
AT5G49330	AT3G59690	0.845775	0.00204585						AT1G55320	TG	AT2G44760	AT2G44760
AT5G49330	AT3G59870	0.80509	0.00495394						AT1G74020	TG	AT2G44900	AT2G44900
AT5G49330	AT3G62060	0.834315	0.00268563						AT1G75750	TG	AT2G44930	AT2G44930
AT5G49330	AT3G62910	0.804486	0.00501167						AT2G22930	TG	AT2G44950	HUB1
AT5G49330	AT4G01080	0.882825	0.000714337						AT2G24540	TG	AT2G45190	AFO
AT5G49330	AT4G02500	0.822832	0.00345996						AT2G35980	TG	AT2G45200	GOS12
AT5G49330	AT4G10720	-0.851107	0.00178933						AT3G02570	TG	AT2G45220	AT2G45220
AT5G49330	AT4G13650	0.849116	0.00188222						AT3G10110	TG	AT2G45470	FLA8
AT5G49330	AT4G15230	0.905404	0.000312096						AT4G09010	TG	AT2G45560	CYP76C1
AT5G49330	AT4G15810	0.90555	0.000310243						AT4G12550	TG	AT2G45570	CYP76C2
AT5G49330	AT4G21210	0.936801	6.46385e-05						AT4G15210	TG	AT2G45600	AT2G45600
AT5G49330	AT4G21445	0.856231	0.0015656						AT4G21445	TG	AT2G45660	AGL20
AT5G49330	AT4G21700	0.856112	0.00157053						AT4G32300	TG	AT2G45670	AT2G45670
AT5G49330	AT4G21910	0.812419	0.0042901						AT4G39800	TG	AT2G45710	AT2G45710
AT5G49330	AT4G24790	0.816109	0.00398126						AT5G01790	TG	AT2G45820	AT2G45820
AT5G49330	AT4G27652	0.862488	0.00132074						AT5G15350	TG	AT2G45930	AT2G45930
AT5G49330	AT4G30490	0.840514	0.00232398						AT5G25350	TG	AT2G45960	PIP1B
AT5G49330	AT4G30610	0.882478	0.000722535						AT5G28495	TG	AT2G45990	AT2G45990
AT5G49330	AT4G30825	0.836509	0.00255332						AT5G50070	TG	AT2G46070	MPK12
AT5G49330	AT4G33140	0.841413	0.00227466						AT5G59480	TG	AT2G46080	AT2G46080
AT5G49330	AT4G33440	0.806871	0.00478631						AT1G01370	TG	AT2G46100	AT2G46100
AT5G49330	AT4G33950	0.854771	0.00162714						AT1G02850	TG	AT2G46240	BAG6
AT5G49330	AT4G35360	0.810126	0.00449046						AT1G02860	TG	AT2G46320	AT2G46320
AT5G49330	AT4G35630	0.812727	0.00426374						AT1G02930	TG	AT2G46440	ATCNGC11
AT5G49330	AT4G37080	0.876187	0.000883102						AT1G03290	TG	AT2G46570	LAC6
AT5G49330	AT4G38780	0.850681	0.00180893						AT1G04530	TG	AT2G46600	AT2G46600
AT5G49330	AT5G01290	0.803402	0.00511663						AT1G04820	TG	AT2G46910	AT2G46910
AT5G49330	AT5G02010	0.807537	0.00472467						AT1G11920	TG	AT2G47020	AT2G47020
AT5G49330	AT5G02090	0.808975	0.00459356						AT1G18280	TG	AT2G47050	AT2G47050
AT5G49330	AT5G03980	-0.821128	0.00358715						AT1G19330	TG	AT2G47130	AT2G47130
AT5G49330	AT5G08240	-0.870121	0.00106119						AT1G29930	TG	AT2G47200	AT2G47200
AT5G49330	AT5G08650	0.840465	0.0023267						AT1G30580	TG	AT2G47360	AT2G47360
AT5G49330	AT5G09300	0.837201	0.00251259						AT1G43910	TG	AT2G47420	AT2G47420
AT5G49330	AT5G13930	0.887487	0.000610824						AT1G47465	TG	AT2G47470	UNE5
AT5G49330	AT5G13970	0.830059	0.00295628						AT1G52760	TG	AT2G47485	AT2G47485
AT5G49330	AT5G18950	0.830638	0.00291831						AT1G53930	TG	AT2G47500	AT2G47500
AT5G49330	AT5G21430	0.811528	0.0043672						AT1G54050	TG	AT2G47680	AT2G47680
AT5G49330	AT5G22050	0.870459	0.00105063						AT1G54790	TG	AT2G47720	AT2G47720
AT5G49330	AT5G22500	0.855182	0.00160965						AT1G55680	TG	AT2G47730	ATGSTF8
AT5G49330	AT5G25045	-0.835946	0.00258678						AT1G57580	TG	AT2G47790	AT2G47790
AT5G49330	AT5G31909	0.839581	0.00237603						AT1G60670	TG	AT2G47930	AGP26
AT5G49330	AT5G33393	-0.820104	0.00366518						AT1G67090	TG	AT2G48010	RKF3
AT5G49330	AT5G36937	-0.824579	0.00333297						AT1G67570	TG	AT3G01010	AT3G01010
AT5G49330	AT5G41360	0.82511	0.003295						AT1G68260	TG	AT3G01400	AT3G01400
AT5G49330	AT5G44250	0.815828	0.00400422						AT1G69270	TG	AT3G01420	DOX1
AT5G49330	AT5G46920	0.814469	0.00411655						AT1G72190	TG	AT3G01430	AT3G01430
AT5G49330	AT5G48175	-0.891145	0.000537635						AT1G72680	TG	AT3G01480	CYP38
AT5G49330	AT5G50780	0.804152	0.00504388						AT1G74760	TG	AT3G01516	AT3G01516
AT5G49330	AT5G57270	0.900268	0.000383151						AT2G03760	TG	AT3G01560	AT3G01560
AT5G49330	AT5G57790	0.865327	0.00121935						AT2G05845	TG	AT3G01600	anac044
AT5G49330	AT5G61300	0.848149	0.00192855						AT2G05940	TG	AT3G01670	AT3G01670
AT5G49330	AT5G62820	-0.827671	0.00311642						AT2G09820	TG	AT3G01790	AT3G01790
AT5G49330	AT5G64580	0.832328	0.00280962						AT2G17230	TG	AT3G01800	AT3G01800
AT5G49330	AT5G65470	0.865817	0.00120244						AT2G18080	TG	AT3G01910	SOX
AT5G49330	AT5G67570	0.811515	0.0043684						AT2G19190	TG	AT3G02280	AT3G02280
AT5G57660	AT1G02160	0.85907	0.00145072						AT2G21480	TG	AT3G02300	AT3G02300
AT5G57660	AT1G02730	-0.831623	0.00285464						AT2G21860	TG	AT3G02350	GAUT9
AT5G57660	AT1G03457	-0.887031	0.000620434						AT2G26190	TG	AT3G02400	AT3G02400
AT5G57660	AT1G04110	-0.822655	0.00347298						AT2G29460	TG	AT3G02470	SAMDC
AT5G57660	AT1G04130	-0.891321	0.000534271						AT2G31350	TG	AT3G02560	AT3G02560
AT5G57660	AT1G06090	-0.870428	0.0010516						AT2G32440	TG	AT3G02610	AT3G02610
AT5G57660	AT1G06770	-0.870887	0.00103738						AT2G33360	TG	AT3G02640	AT3G02640
AT5G57660	AT1G06820	-0.804592	0.00500151						AT2G34310	TG	AT3G02660	emb2768
AT5G57660	AT1G11860	-0.851666	0.00176387						AT2G44175	TG	AT3G02720	AT3G02720
AT5G57660	AT1G14880	0.902369	0.000352787						AT3G09350	TG	AT3G02820	AT3G02820
AT5G57660	AT1G26730	-0.894034	0.000484522						AT3G11110	TG	AT3G02830	ZFN1
AT5G57660	AT1G27460	-0.892435	0.000513416						AT3G11480	TG	AT3G02860	AT3G02860
AT5G57660	AT1G31480	-0.804215	0.00503776						AT3G11700	TG	AT3G03305	AT3G03305
AT5G57660	AT1G32160	-0.811581	0.00436265						AT3G11900	TG	AT3G03330	AT3G03330
AT5G57660	AT1G50460	-0.821462	0.00356196						AT3G19680	TG	AT3G03460	AT3G03460
AT5G57660	AT1G51580	-0.911477	0.000241166						AT3G20350	TG	AT3G03480	CHAT
AT5G57660	AT1G65270	0.813949	0.00416004						AT3G23440	TG	AT3G03600	RPS2
AT5G57660	AT1G66040	-0.804551	0.00500548						AT3G28480	TG	AT3G03630	CS26
AT5G57660	AT1G66700	-0.84943	0.00186736						AT3G28930	TG	AT3G03780	ATMS2
AT5G57660	AT1G67180	-0.800961	0.00535851						AT3G30775	TG	AT3G03980	AT3G03980
AT5G57660	AT1G68410	-0.868318	0.00111881						AT3G33225	TG	AT3G04010	AT3G04010
AT5G57660	AT1G75750	0.832932	0.00277152						AT3G54150	TG	AT3G04360	AT3G04360
AT5G57660	AT1G76540	-0.807001	0.00477424						AT3G56010	TG	AT3G04370	PDLP4
AT5G57660	AT1G78010	-0.834116	0.00269787						AT3G62110	TG	AT3G04490	AT3G04490
AT5G57660	AT1G79490	-0.857712	0.0015049						AT4G04080	TG	AT3G04500	AT3G04500
AT5G57660	AT1G79640	-0.88962	0.000567309						AT4G10300	TG	AT3G04530	PPCK2
AT5G57660	AT1G79890	-0.833343	0.00274577						AT4G12010	TG	AT3G04600	AT3G04600
AT5G57660	AT1G80570	-0.824382	0.00334712						AT4G16020	TG	AT3G04650	AT3G04650
AT5G57660	AT2G07719	0.886799	0.000625359						AT4G18670	TG	AT3G05010	AT3G05010
AT5G57660	AT2G18050	0.805533	0.0049118						AT4G19190	TG	AT3G05060	AT3G05060
AT5G57660	AT2G20980	-0.829784	0.00297439						AT4G20360	TG	AT3G05100	AT3G05100
AT5G57660	AT2G26240	0.854536	0.0016372						AT4G20680	TG	AT3G05130	AT3G05130
AT5G57660	AT2G27420	-0.917621	0.000182247						AT4G22745	TG	AT3G05180	AT3G05180
AT5G57660	AT2G35880	-0.897199	0.000430877						AT4G28490	TG	AT3G05200	ATL6
AT5G57660	AT2G38540	0.835165	0.00263378						AT4G30050	TG	AT3G05390	AT3G05390
AT5G57660	AT2G39180	-0.81588	0.00399992						AT4G34120	TG	AT3G05410	AT3G05410
AT5G57660	AT2G39690	-0.816933	0.00391455						AT4G34135	TG	AT3G05490	RALFL22
AT5G57660	AT2G42880	-0.891388	0.000533009						AT4G37370	TG	AT3G05500	AT3G05500
AT5G57660	AT2G46570	-0.849014	0.00188708						AT5G06610	TG	AT3G05560	RPL22B
AT5G57660	AT2G47020	-0.862002	0.00133866						AT5G12230	TG	AT3G05600	AT3G05600
AT5G57660	AT3G09390	0.864632	0.00124363						AT5G19460	TG	AT3G05625	AT3G05625
AT5G57660	AT3G09710	-0.831274	0.00287707						AT5G25300	TG	AT3G05630	PLDP2
AT5G57660	AT3G16170	-0.805448	0.00491986						AT5G33290	TG	AT3G05640	AT3G05640
AT5G57660	AT3G17210	0.839718	0.00236831						AT5G35348	TG	AT3G05660	AtRLP33
AT5G57660	AT3G20040	-0.895074	0.000466384						AT5G38110	TG	AT3G05690	NF-YA2
AT5G57660	AT3G24495	-0.82015	0.00366166						AT5G38900	TG	AT3G05730	AT3G05730
AT5G57660	AT3G24530	-0.839195	0.00239781						AT5G39050	TG	AT3G05760	AT3G05760
AT5G57660	AT3G25070	0.803387	0.0051181						AT5G39870	TG	AT3G05800	AT3G05800
AT5G57660	AT3G47340	0.847819	0.00194454						AT5G43320	TG	AT3G05810	AT3G05810
AT5G57660	AT3G51490	-0.803059	0.00515011						AT5G43760	TG	AT3G05935	AT3G05935
AT5G57660	AT3G53380	-0.867773	0.00113667						AT5G47730	TG	AT3G05990	AT3G05990
AT5G57660	AT3G53890	0.839739	0.00236716						AT5G51550	TG	AT3G06035	AT3G06035
AT5G57660	AT3G55400	-0.819098	0.00374299						AT5G52370	TG	AT3G06040	AT3G06040
AT5G57660	AT3G57450	0.872283	0.000994982						AT5G54030	TG	AT3G06145	AT3G06145
AT5G57660	AT3G59650	0.815052	0.00406808						AT5G54110	TG	AT3G06270	AT3G06270
AT5G57660	AT3G59780	-0.844189	0.00212699						AT5G62050	TG	AT3G06310	AT3G06310
AT5G57660	AT3G61080	-0.821494	0.00355954						AT5G64160	TG	AT3G06380	ATTLP9
AT5G57660	AT4G01610	0.822877	0.00345663						ATMG00090	TG	AT3G06470	AT3G06470
AT5G57660	AT4G06598	-0.820467	0.0036374						AT1G12790	TG	AT3G06483	PDK
AT5G57660	AT4G15210	-0.846405	0.00201421						AT1G13280	TG	AT3G06510	SFR2
AT5G57660	AT4G21180	-0.823418	0.00341697						AT1G14870	TG	AT3G06590	AT3G06590
AT5G57660	AT4G21680	-0.942502	4.45974e-05						AT1G15100	TG	AT3G06660	AT3G06660
AT5G57660	AT4G26690	-0.829132	0.00301773						AT1G15400	TG	AT3G06730	AT3G06730
AT5G57660	AT4G33470	-0.826005	0.00323176						AT1G17200	TG	AT3G06770	AT3G06770
AT5G57660	AT4G33490	-0.871912	0.0010061						AT1G29000	TG	AT3G06790	AT3G06790
AT5G57660	AT4G36960	-0.860729	0.00138651						AT1G62510	TG	AT3G06920	AT3G06920
AT5G57660	AT4G39380	-0.844832	0.00209381						AT1G65840	TG	AT3G06980	HEL
AT5G57660	AT5G01650	0.833482	0.00273712						AT1G67785	TG	AT3G07060	emb1974
AT5G57660	AT5G01930	-0.809811	0.00451856						AT1G69890	TG	AT3G07070	AT3G07070
AT5G57660	AT5G02950	-0.809875	0.0045128						AT1G72020	TG	AT3G07090	AT3G07090
AT5G57660	AT5G03520	-0.841826	0.0022522						AT1G78020	TG	AT3G07100	AT3G07100
AT5G57660	AT5G19420	-0.826627	0.00318833						AT1G78370	TG	AT3G07110	RPL13AA
AT5G57660	AT5G52630	-0.804578	0.00500283						AT2G04470	TG	AT3G07150	AT3G07150
AT5G57660	AT5G55560	-0.839596	0.00237521						AT2G16660	TG	AT3G07195	AT3G07195
AT5G57660	AT5G57290	0.842906	0.00219434						AT2G19080	TG	AT3G07220	AT3G07220
AT5G57660	AT5G59670	0.814503	0.00411364						AT2G21210	TG	AT3G07330	ATCSLC6
AT5G57660	AT5G59850	0.846682	0.00200046						AT2G24762	TG	AT3G07520	GLR1.4
AT5G57660	AT5G61520	0.844991	0.00208568						AT2G34810	TG	AT3G07720	AT3G07720
AT5G57660	AT5G66040	0.813564	0.00419255						AT2G37720	TG	AT3G07760	AT3G07760
AT5G57660	AT5G66060	-0.822218	0.00350539						AT2G38160	TG	AT3G07910	AT3G07910
AT5G57660	AT5G66490	0.868146	0.0011244						AT2G42310	TG	AT3G07990	SCPL27
									AT2G43535	TG	AT3G08030	AT3G08030
									AT2G45710	TG	AT3G08580	AAC1
									AT2G45930	TG	AT3G08600	AT3G08600
									AT3G03780	TG	AT3G08780	AT3G08780
									AT3G04010	TG	AT3G08920	AT3G08920
									AT3G05935	TG	AT3G09010	AT3G09010
									AT3G07910	TG	AT3G09040	AT3G09040
									AT3G15395	TG	AT3G09190	AT3G09190
									AT3G16570	TG	AT3G09390	MT2A
									AT3G17120	TG	AT3G09410	AT3G09410
									AT3G22550	TG	AT3G09430	AT3G09430
									AT3G23370	TG	AT3G09500	RPL35A
									AT3G43146	TG	AT3G09560	AT3G09560
									AT3G51490	TG	AT3G09700	AT3G09700
									AT3G54826	TG	AT3G09770	AT3G09770
									AT3G59650	TG	AT3G09810	AT3G09810
									AT3G61035	TG	AT3G09890	AT3G09890
									AT3G61430	TG	AT3G10110	MEE67
									AT3G61810	TG	AT3G10150	PAP16
									AT4G09680	TG	AT3G10270	AT3G10270
									AT4G15630	TG	AT3G10280	KCS14
									AT4G18970	TG	AT3G10340	PAL4
									AT4G26965	TG	AT3G10370	SDP6
									AT4G35480	TG	AT3G10840	AT3G10840
									AT4G36570	TG	AT3G10985	SAG20
									AT4G37290	TG	AT3G11010	AtRLP34
									AT5G01650	TG	AT3G11020	DREB2B
									AT5G02550	TG	AT3G11030	AT3G11030
									AT5G08560	TG	AT3G11110	AT3G11110
									AT5G09840	TG	AT3G11120	AT3G11120
									AT5G19290	TG	AT3G11170	FAD7
									AT5G23670	TG	AT3G11340	AT3G11340
									AT5G24610	TG	AT3G11400	EIF3G1
									AT5G37290	TG	AT3G11402	AT3G11402
									AT5G52430	TG	AT3G11405	AT3G11405
									AT5G52640	TG	AT3G11410	PP2CA
									AT5G54380	TG	AT3G11420	AT3G11420
									AT5G63500	TG	AT3G11450	AT3G11450
									AT5G66060	TG	AT3G11480	BSMT1
									AT1G10550	TG	AT3G11630	AT3G11630
									AT1G13609	TG	AT3G11640	AT3G11640
									AT1G15270	TG	AT3G11670	DGD1
									AT1G28230	TG	AT3G11760	AT3G11760
									AT1G32585	TG	AT3G11810	AT3G11810
									AT1G51960	TG	AT3G11900	ANT1
									AT1G56660	TG	AT3G11964	AT3G11964
									AT1G61100	TG	AT3G12000	AT3G12000
									AT1G78830	TG	AT3G12110	ACT11
									AT2G01490	TG	AT3G12150	AT3G12150
									AT2G07250	TG	AT3G12400	ELC
									AT2G09589	TG	AT3G12550	AT3G12550
[truncated: 1,668 more rows]
